# Supplementary material for: Trendy: segmented regression analysis of expression dynamics in high-throughput ordered profiling experiments
Source: BMC Bioinformatics. 2018 Oct 16;19:380. doi: 10.1186/s12859-018-2405-x (PMC6192113; doi:10.1186/s12859-018-2405-x)
Supplement: Supplementary file 2 — RNA-seq data used in simulation study. (TXT 10,180 kb) [file 12859_2018_2405_MOESM2_ESM.txt]

symbol	Sample_201	Sample_202	Sample_203	Sample_204	Sample_205	Sample_206	Sample_207	Sample_208	Sample_209	Sample_210	Sample_211	Sample_212	Sample_213	Sample_214	Sample_215	Sample_216	Sample_217	Sample_218	Sample_219	Sample_220	Sample_221	Sample_222	Sample_223	Sample_224	Sample_225	Sample_226	Sample_227	Sample_228	Sample_229	Sample_230	Sample_231	Sample_232	Sample_233	Sample_234	Sample_235	Sample_236	Sample_237	Sample_238	Sample_239	Sample_240	Sample_241	Sample_242	Sample_243	Sample_244	Sample_245	Sample_246	Sample_247	Sample_248	Sample_249
A1BG	5.00	1.00	3.00	4.00	6.00	1.00	2.00	8.00	1.00	4.00	3.00	5.00	6.00	4.00	1.00	6.00	5.00	5.00	11.00	3.00	5.00	1.00	4.00	7.00	2.00	0.00	5.00	2.00	4.00	3.00	2.00	3.00	1.00	1.00	1.00	2.00	3.00	6.00	4.00	6.00	2.00	1.00	2.00	3.00	2.00	8.00	4.00	3.00	2.00
A1CF	0.00	0.00	0.00	0.00	0.00	0.00	0.00	0.00	1.00	0.00	0.00	0.00	0.00	1.00	0.00	0.00	0.00	0.00	0.00	0.00	0.00	0.00	0.00	0.00	0.00	0.00	0.00	0.00	0.00	0.00	0.00	0.00	0.00	0.00	0.00	0.00	0.00	0.00	0.00	0.00	0.00	0.00	0.00	0.00	0.00	0.00	0.00	0.00	0.00
A2LD1	0.00	1.00	1.00	0.00	2.00	0.00	0.00	2.00	0.00	0.00	0.00	2.00	0.00	1.00	0.00	0.00	0.00	1.00	1.00	5.00	0.00	0.00	2.00	0.00	0.00	0.00	0.00	1.00	0.00	2.00	0.00	1.00	2.00	0.00	0.00	0.00	1.00	1.00	0.00	3.00	1.00	0.00	0.00	0.00	0.00	0.00	0.00	1.00	0.00
A2M	0.00	0.00	0.00	0.00	0.00	0.00	0.00	0.00	0.00	0.00	0.00	0.00	0.00	0.00	0.00	1.00	0.00	0.00	0.00	0.00	0.00	0.00	0.00	0.00	0.00	0.00	0.00	1.00	0.00	0.00	0.00	0.00	0.00	0.00	0.00	0.00	0.00	0.00	0.00	0.00	0.00	0.00	0.00	0.00	0.00	0.00	0.00	0.00	0.00
A2ML1	9.21	6.01	4.00	2.01	7.00	8.01	9.01	16.08	15.21	5.85	11.04	7.00	3.00	4.03	12.01	8.11	6.78	10.03	11.12	6.04	15.32	8.00	7.26	6.73	13.00	6.00	17.11	4.01	11.87	11.13	8.00	14.77	9.17	7.00	11.05	8.19	5.04	8.12	7.14	10.11	10.07	7.04	10.12	12.11	5.08	8.02	9.02	9.03	9.85
A4GALT	4.00	6.00	6.00	1.00	1.00	4.00	3.00	9.00	8.00	5.00	9.00	3.00	5.00	6.00	3.00	2.00	6.00	5.00	4.00	3.00	3.00	6.00	5.00	3.00	2.00	0.00	4.00	2.00	4.00	4.00	6.00	5.00	2.00	2.00	7.00	4.00	7.00	6.00	10.00	2.00	4.00	7.00	2.00	5.00	1.00	7.00	2.00	5.00	3.00
A4GNT	0.00	0.00	0.00	0.00	0.00	0.00	0.00	0.00	0.00	0.00	0.00	0.00	0.00	0.00	0.00	0.00	0.00	0.00	0.00	0.00	0.00	0.00	0.00	0.00	0.00	0.00	0.00	0.00	0.00	0.00	0.00	0.00	0.00	0.00	0.00	0.00	0.00	0.00	0.00	0.00	0.00	0.00	0.00	0.00	0.00	0.00	0.00	0.00	0.00
AAAS	36.00	26.00	28.00	20.00	23.00	29.00	28.00	26.00	48.00	28.00	28.00	30.00	21.00	37.00	15.00	58.00	36.00	23.00	43.00	30.00	22.00	24.00	28.00	30.00	20.00	33.00	33.00	40.00	28.00	30.00	27.00	37.00	34.00	32.00	33.00	54.00	36.00	23.00	33.00	43.00	47.00	46.00	41.00	28.00	29.00	50.00	36.00	47.00	42.00
AACS	80.00	74.00	98.00	83.00	80.00	83.00	94.00	113.00	125.00	89.00	113.00	84.00	85.00	94.00	84.00	126.00	125.00	86.00	134.00	143.00	102.00	67.00	81.00	105.00	62.00	114.00	121.00	74.00	98.00	117.00	81.00	141.00	93.00	123.00	133.00	148.00	120.00	139.00	136.00	108.00	145.00	121.00	131.00	121.00	131.00	110.00	84.00	112.00	122.00
AADAC	0.00	0.00	0.00	0.00	0.00	0.00	0.00	0.00	0.00	0.00	0.00	0.00	0.00	0.00	0.00	0.00	0.00	0.00	0.00	0.00	0.00	0.00	0.00	0.00	0.00	0.00	0.00	0.00	0.00	0.00	0.00	0.00	0.00	0.00	0.00	0.00	0.00	0.00	0.00	0.00	0.00	0.00	0.00	0.00	0.00	0.00	0.00	0.00	0.00
AADACL2	0.00	0.00	0.00	0.00	0.00	0.00	0.00	0.00	0.00	0.00	0.00	0.00	0.00	0.00	0.00	0.00	0.00	0.00	0.00	0.00	0.00	0.00	0.00	0.00	0.00	0.00	0.00	0.00	0.00	0.00	0.00	0.00	0.00	0.00	0.00	0.00	0.00	0.00	0.00	0.00	0.00	0.00	0.00	0.00	0.00	0.00	0.00	0.00	0.00
AADACL3	1.00	0.00	2.00	1.00	0.00	2.00	0.00	1.00	1.00	1.00	1.00	3.00	5.00	0.00	1.00	0.00	2.00	0.00	0.00	2.00	0.00	1.00	2.00	1.00	3.00	3.00	2.00	1.00	1.00	1.00	1.00	0.00	3.00	1.00	2.00	0.00	3.00	1.00	1.00	1.00	0.00	0.00	0.00	0.00	3.00	1.00	3.00	2.00	1.00
AADACL4	0.00	0.00	0.00	0.00	0.00	0.00	0.00	0.00	0.00	0.00	0.00	0.00	0.00	0.00	0.00	0.00	0.00	0.00	0.00	0.00	0.00	0.00	0.00	0.00	0.00	0.00	0.00	0.00	0.00	0.00	0.00	0.00	0.00	0.00	0.00	0.00	0.00	0.00	0.00	0.00	0.00	0.00	0.00	0.00	0.00	0.00	0.00	0.00	0.00
AADAT	9.00	6.00	10.00	12.00	3.07	7.00	9.00	8.00	8.00	12.00	8.00	9.00	9.00	6.00	7.00	9.00	10.00	2.00	10.00	14.00	12.00	7.00	5.00	3.00	7.00	6.00	6.00	11.21	11.00	7.00	4.00	5.00	7.00	7.02	7.00	8.00	8.00	15.01	4.00	8.00	8.89	5.00	8.11	6.00	5.01	9.00	6.02	7.00	10.00
AAED1	4.00	8.00	7.00	4.00	4.00	6.00	3.00	2.00	5.00	5.00	3.00	6.00	3.00	4.00	4.00	11.00	10.00	4.00	4.00	2.00	1.00	4.00	0.00	5.00	3.00	5.00	2.00	3.00	2.00	6.00	2.00	5.00	7.00	2.00	3.00	3.00	3.00	1.00	11.00	6.00	4.00	0.00	7.00	7.00	0.00	3.00	4.00	2.00	8.00
AAGAB	140.00	167.00	202.00	149.00	176.00	190.00	194.00	219.00	183.00	176.00	191.00	147.00	200.00	187.00	203.00	281.00	156.00	148.00	192.00	178.00	164.00	132.00	147.00	159.00	177.00	164.00	154.00	128.00	164.00	166.00	162.00	178.00	174.00	171.00	181.00	151.00	129.00	146.00	150.00	172.00	217.00	153.00	148.00	124.00	159.00	167.00	160.00	153.00	164.00
AAK1	33.55	50.83	52.54	37.56	49.17	48.75	61.08	54.83	69.41	38.45	48.46	62.65	61.75	37.43	43.94	65.56	37.68	35.32	51.93	39.89	38.72	33.59	47.23	64.32	52.52	41.25	40.36	35.60	44.31	42.92	44.89	86.47	45.72	44.99	54.41	64.92	43.70	50.17	43.41	47.94	67.24	37.06	50.42	47.39	55.58	36.79	30.62	50.30	35.23
AAMP	91.00	82.00	112.00	116.00	77.00	112.00	117.00	136.00	129.00	85.00	97.00	101.00	79.00	82.00	88.00	157.00	133.00	82.00	136.00	67.00	91.00	71.00	64.00	107.00	89.00	77.00	88.00	58.00	79.00	108.00	81.00	126.00	116.00	100.00	89.00	111.00	79.00	88.00	91.00	109.00	134.00	92.00	88.00	106.00	99.00	117.00	69.00	113.00	124.00
AANAT	0.00	0.00	0.00	0.00	0.00	0.00	0.00	0.00	0.00	0.00	0.00	0.00	0.00	1.00	0.00	0.00	0.00	0.00	0.00	0.00	0.00	0.00	0.00	0.00	0.00	0.00	0.00	0.00	0.00	0.00	0.00	0.00	0.00	0.00	0.00	0.00	0.00	1.00	0.00	0.00	0.00	0.00	0.00	0.00	0.00	0.00	0.00	0.00	0.00
AARS	353.00	277.00	411.00	312.00	261.00	364.00	327.00	445.00	476.00	320.00	400.00	351.00	324.00	374.00	295.00	429.00	455.00	278.00	451.00	467.00	303.00	326.00	290.00	408.00	203.00	368.00	426.00	317.00	407.00	481.00	383.00	518.00	360.00	396.00	460.00	496.00	446.00	425.00	444.00	467.00	496.00	391.00	462.00	442.00	413.00	521.00	333.00	456.00	468.00
AARS2	41.21	20.21	23.80	27.90	20.49	25.94	28.48	34.17	45.37	22.38	21.35	20.50	12.32	18.68	25.82	30.48	49.53	18.04	34.44	31.87	26.68	15.86	14.88	30.29	12.94	25.63	34.52	20.89	29.72	39.16	19.23	39.34	16.85	26.01	42.87	24.53	37.38	26.86	33.81	28.54	33.13	27.03	33.99	31.72	26.49	47.38	26.97	28.95	34.79
AARSD1	68.00	42.09	67.00	48.00	37.07	64.03	48.98	70.00	83.00	37.20	54.01	60.03	51.00	78.00	46.68	92.08	80.00	49.04	81.99	76.11	52.57	47.00	37.00	71.09	40.00	62.29	80.04	49.00	70.01	91.00	62.04	98.17	58.00	70.01	84.00	89.00	75.00	78.91	67.08	87.22	119.00	56.30	88.00	89.01	67.00	72.11	66.50	91.32	79.33
AASDH	10.00	21.00	17.00	14.00	14.00	14.00	18.00	33.00	30.00	14.00	25.00	23.00	22.00	22.00	26.00	24.00	35.00	25.00	21.00	20.00	20.00	18.00	9.00	22.00	23.00	20.00	27.00	18.00	14.00	19.00	13.00	18.00	30.00	22.00	18.00	20.00	16.00	22.00	18.00	27.00	21.00	19.00	15.00	27.00	23.00	22.00	19.00	26.00	30.00
AASDHPPT	112.00	118.00	141.00	124.00	125.00	151.00	179.00	149.00	125.00	122.00	170.00	139.00	149.00	133.00	135.00	188.00	137.00	151.00	145.00	136.00	123.00	89.00	106.00	117.00	196.00	111.00	94.00	99.00	102.00	135.00	101.00	149.00	144.00	121.00	138.00	126.00	127.00	120.00	90.00	130.00	165.00	111.00	137.00	90.00	97.00	112.00	92.00	102.00	145.00
AASS	1545.42	1901.93	2020.65	1855.35	1853.35	2088.80	2189.88	2651.13	2193.82	1871.70	2064.18	1747.54	1988.35	1984.95	1936.24	2826.45	1947.34	1703.79	2061.48	2006.04	1624.50	1493.47	1685.06	1972.86	1666.83	1866.13	1773.69	1498.13	1864.73	2042.63	1812.88	2428.19	2191.33	1866.07	1817.50	1880.82	1887.88	2016.71	1658.85	2069.99	2498.43	1702.58	1996.81	1919.43	1762.97	2004.24	1507.12	2038.39	2175.70
AATF	230.00	153.00	205.00	189.00	172.00	210.00	233.00	247.00	244.00	175.00	244.00	246.00	202.00	227.00	218.00	242.00	266.00	194.00	259.00	282.00	203.00	211.00	232.00	233.00	129.00	245.00	318.00	238.00	281.00	320.00	241.00	326.00	185.00	298.00	330.00	346.00	310.00	314.00	294.00	302.00	319.88	277.00	364.00	343.00	372.00	378.00	246.00	284.00	312.00
AATK	0.00	1.00	1.00	3.00	0.00	3.00	0.00	3.00	3.00	1.00	2.00	1.00	1.00	0.00	3.00	0.00	0.00	2.00	5.00	1.00	1.00	0.00	3.00	1.00	3.00	0.00	2.00	2.00	0.00	0.00	3.00	1.00	2.00	1.00	0.00	1.00	0.00	4.00	1.00	2.00	3.00	0.00	2.00	0.00	1.00	1.00	0.00	2.00	1.00
ABAT	6.00	6.00	6.00	5.00	7.00	4.00	6.00	4.00	7.00	4.00	4.00	7.00	4.00	14.00	5.00	7.00	9.00	5.00	12.00	5.00	7.00	9.00	2.00	2.00	3.00	8.00	6.00	9.00	7.00	6.00	6.00	14.00	9.00	5.00	6.00	13.00	5.00	10.00	5.00	9.00	11.00	7.00	8.00	6.00	4.00	5.00	4.00	5.00	5.00
ABCA1	27.00	39.00	36.00	39.00	42.00	38.00	49.00	53.00	60.00	35.00	36.00	45.00	56.00	54.00	51.00	79.00	44.00	49.00	53.00	62.00	40.00	29.00	46.00	45.00	38.00	46.00	49.00	45.00	40.00	64.00	40.00	61.00	37.00	43.00	39.00	61.00	61.00	56.00	40.00	52.00	59.00	46.00	48.00	49.00	47.00	55.00	32.00	45.00	60.00
ABCA10	1.00	2.00	3.00	1.00	2.00	6.00	1.00	0.00	3.00	4.00	0.00	3.00	3.00	4.00	2.00	5.00	2.00	3.00	4.00	2.00	4.00	2.00	2.00	3.00	1.00	1.00	0.00	2.00	0.00	2.00	2.00	2.00	3.00	2.00	3.00	3.00	2.00	4.00	3.00	1.00	6.00	4.00	2.00	6.00	2.00	4.00	1.00	3.00	1.00
ABCA12	0.00	0.00	0.00	0.00	0.00	0.00	0.00	0.00	0.00	0.00	0.00	0.00	0.00	0.00	0.00	0.00	0.00	0.00	0.00	0.00	0.00	0.00	0.00	0.00	0.00	0.00	0.00	1.00	0.00	0.00	0.00	0.00	0.00	0.00	0.00	0.00	0.00	0.00	0.00	0.00	0.00	0.00	0.00	0.00	0.00	0.00	0.00	0.00	0.00
ABCA13	0.00	0.77	0.00	0.00	0.00	0.00	0.00	0.00	0.00	1.01	0.00	0.00	0.98	0.00	0.00	1.24	0.17	0.00	0.00	0.00	0.00	0.88	0.00	0.00	0.00	0.00	0.00	0.00	0.00	0.00	0.00	0.00	0.00	0.00	0.00	0.00	0.00	1.01	1.01	0.00	0.00	1.01	0.00	2.90	0.00	1.01	0.00	0.00	0.00
ABCA2	4.00	4.00	6.00	2.00	5.00	7.00	3.00	8.00	6.00	7.00	6.00	2.00	3.00	2.00	6.00	8.00	8.00	4.00	4.00	11.00	3.00	6.00	4.00	5.00	3.00	3.00	5.00	3.00	3.00	7.00	1.00	6.00	1.00	5.00	5.00	4.00	6.00	3.00	5.00	10.00	4.00	8.00	4.00	6.00	4.00	7.00	4.00	5.00	6.00
ABCA3	5.00	9.00	9.00	5.00	9.00	2.00	1.00	5.00	7.00	2.00	7.00	8.00	6.00	11.00	9.00	12.00	9.00	7.00	7.00	4.00	3.00	11.00	6.00	8.00	7.00	8.00	7.00	5.00	10.00	7.00	2.00	12.00	5.00	5.00	5.00	6.00	4.00	7.00	4.00	8.00	12.00	1.00	6.00	10.00	10.00	5.00	5.00	8.00	8.00
ABCA4	0.00	0.00	0.00	0.00	0.00	0.00	0.00	0.00	0.00	0.00	0.00	0.00	0.00	0.00	0.00	0.00	0.00	0.00	0.00	0.00	0.00	0.00	0.00	0.00	0.00	0.00	0.00	1.00	0.00	0.00	0.00	0.00	0.00	0.00	0.00	0.00	0.00	0.00	0.00	0.00	0.00	0.00	1.00	0.00	0.00	0.00	0.00	0.00	0.00
ABCA5	4.00	3.00	9.00	6.15	6.10	4.00	10.43	14.00	5.00	12.43	9.87	6.00	4.00	3.49	8.02	15.05	6.67	3.00	8.81	8.97	5.70	4.00	5.80	2.00	9.21	5.00	2.06	5.00	3.00	5.03	8.80	7.09	6.00	5.00	5.88	3.00	2.68	4.00	5.88	6.00	5.00	3.00	6.06	2.00	4.00	13.09	5.52	9.02	8.00
ABCA6	0.00	0.00	0.00	0.00	0.00	0.00	0.00	0.00	0.00	0.00	0.00	0.00	0.00	0.00	0.00	0.00	0.00	0.00	0.00	0.00	0.00	0.00	0.00	0.00	0.00	0.00	0.00	0.00	0.00	0.00	0.00	0.00	0.00	0.00	0.00	0.00	0.00	0.00	0.00	0.00	0.00	0.00	0.00	0.00	0.00	0.00	0.00	0.00	0.00
ABCA7	8.00	4.00	7.00	5.00	3.00	8.00	5.00	9.00	11.00	5.00	7.00	5.00	6.00	4.00	4.00	6.00	12.00	3.00	12.00	7.00	2.00	2.00	2.00	11.00	4.00	8.00	3.00	5.00	4.00	6.00	3.00	14.00	9.00	9.00	7.00	4.00	5.00	7.00	6.00	5.00	7.00	2.00	6.00	6.00	5.00	5.00	4.00	12.00	9.00
ABCA8	0.00	0.00	0.00	0.00	0.00	0.00	0.00	0.00	0.00	0.00	0.00	0.00	0.00	0.00	0.00	0.00	0.00	0.00	0.00	0.00	0.00	0.00	0.00	0.00	0.00	0.00	0.00	0.00	0.00	0.00	0.00	0.00	0.00	0.00	0.00	0.00	0.00	0.00	0.00	0.00	0.00	0.00	0.00	0.00	0.00	0.00	0.00	0.00	0.00
ABCA9	1.01	1.00	0.18	0.00	1.00	1.00	1.93	2.99	1.00	2.00	1.00	1.00	0.00	2.00	1.84	4.00	0.77	2.00	0.00	0.00	3.00	2.02	2.00	0.00	0.00	3.00	1.00	0.00	1.10	1.00	2.95	2.94	2.96	1.92	0.00	0.00	3.01	2.94	0.83	2.00	0.00	2.00	3.00	2.24	0.00	2.00	1.00	0.00	0.00
ABCB1	0.00	5.00	4.00	2.00	3.00	1.00	2.00	1.00	0.00	3.00	4.00	2.00	3.00	1.00	3.00	6.00	3.00	4.00	3.00	4.00	1.00	4.00	2.00	1.00	1.00	2.00	1.00	2.00	0.00	3.00	0.00	0.00	3.00	1.00	1.00	3.00	3.00	4.00	1.00	1.00	2.00	1.00	0.00	0.00	1.00	3.00	2.00	1.00	1.00
ABCB10	14.00	27.00	24.00	18.00	27.00	15.00	40.00	29.00	13.00	31.00	34.00	25.00	30.00	21.00	23.00	27.00	21.00	25.00	25.00	25.00	18.00	19.00	18.00	25.00	24.00	30.00	22.00	15.00	23.00	23.00	20.00	36.00	24.00	23.00	29.00	16.00	15.00	16.00	17.00	22.00	24.00	17.00	17.00	17.00	23.00	29.00	17.00	17.00	16.00
ABCB11	0.00	0.00	0.00	0.00	0.00	0.00	0.00	0.00	0.00	0.00	0.00	0.00	0.00	0.00	0.00	0.00	0.00	0.00	0.00	0.00	0.00	0.00	0.00	0.00	0.00	0.00	0.00	0.00	0.00	0.00	0.00	0.00	0.00	0.00	0.00	0.00	0.00	0.00	0.00	0.00	0.00	0.00	0.00	0.00	0.00	0.00	0.00	0.00	0.00
ABCB4	0.00	2.00	3.00	3.00	3.00	1.00	2.00	3.00	2.00	1.00	0.00	3.00	2.00	1.00	1.00	2.00	2.00	0.00	1.00	0.00	1.00	2.00	1.00	2.00	1.00	1.00	0.00	0.00	3.00	6.00	2.00	0.00	2.00	2.00	1.00	0.00	0.00	1.00	4.00	4.00	1.00	1.00	3.00	1.00	3.00	2.00	0.00	1.00	3.00
ABCB5	0.00	2.04	1.64	0.00	2.05	0.00	2.08	0.00	2.39	0.90	1.20	0.00	0.22	3.02	0.00	2.12	1.04	0.00	3.21	0.00	0.00	0.00	0.00	0.00	1.02	0.00	0.96	0.00	0.74	3.84	0.00	0.00	0.00	1.01	1.09	1.01	0.00	6.00	0.00	0.00	0.00	1.03	2.94	4.04	2.01	1.55	0.00	0.91	1.33
ABCB6	14.00	9.00	21.00	23.00	19.00	17.00	24.00	25.00	29.00	17.00	23.00	21.00	25.00	13.00	10.00	25.00	26.00	15.00	33.00	22.00	21.00	14.00	22.00	26.00	8.00	18.00	18.00	25.00	14.00	22.00	20.00	29.00	17.00	17.00	21.00	30.00	27.00	17.00	20.00	23.00	18.00	28.00	20.00	23.00	22.00	22.00	18.00	20.00	31.00
ABCB7	52.00	52.00	39.00	45.00	39.00	61.00	49.00	52.00	61.00	33.00	55.00	44.00	47.00	46.00	54.00	65.00	55.00	39.00	59.00	56.00	31.00	46.00	53.00	40.00	38.00	53.00	59.00	50.00	58.00	68.00	52.00	53.00	56.00	50.00	65.00	46.00	49.00	57.00	51.00	71.00	55.00	51.00	76.00	58.00	72.00	58.00	42.00	53.00	43.00
ABCB8	10.00	3.00	6.00	3.00	2.00	7.00	3.00	8.00	8.00	4.00	8.00	4.00	9.00	3.00	5.00	13.00	11.00	2.00	10.00	4.00	6.00	4.00	5.00	7.00	4.00	11.00	4.00	9.00	2.00	6.00	7.00	9.00	4.00	7.00	11.00	4.00	2.00	8.00	6.00	8.00	8.00	8.00	7.00	6.00	7.00	7.00	2.00	11.00	2.00
ABCB9	0.00	0.00	5.00	0.00	0.00	0.00	2.00	3.00	2.00	0.00	1.00	1.00	4.00	2.00	0.00	3.00	6.00	0.00	0.00	2.00	0.00	1.00	1.00	2.00	0.00	1.00	1.00	2.00	1.00	1.00	2.00	3.00	7.00	3.00	3.00	2.00	2.00	2.00	0.00	4.00	1.00	3.00	2.00	2.00	2.00	1.00	0.00	1.00	1.00
ABCC1	54.00	57.00	83.00	58.00	78.00	60.00	77.00	94.00	96.00	55.00	84.00	73.00	80.00	70.00	72.00	107.00	94.00	64.00	94.00	68.00	59.00	40.08	53.00	70.00	81.00	65.00	72.00	48.00	86.00	70.00	60.00	75.00	83.00	60.00	82.00	73.00	71.00	72.00	56.88	93.00	78.00	50.00	55.00	64.00	57.00	66.00	50.00	79.00	74.00
ABCC10	7.00	4.00	15.00	5.00	5.00	8.00	5.00	9.00	9.00	5.00	11.00	4.00	4.00	4.00	4.00	9.00	10.00	7.00	10.00	13.00	4.00	4.00	9.00	6.00	10.00	10.00	13.00	10.00	2.00	6.00	7.00	9.00	7.00	6.00	10.00	6.00	5.00	8.00	5.00	11.00	9.00	6.00	9.00	12.00	8.00	12.00	1.00	6.00	9.00
ABCC11	0.00	0.00	0.00	0.00	0.00	0.00	0.00	0.00	0.00	0.00	0.00	0.00	0.00	0.00	1.00	0.00	0.00	0.00	0.00	0.00	0.00	1.00	0.00	0.00	0.00	0.00	0.00	0.00	0.00	0.00	0.00	0.00	0.00	0.00	0.00	1.00	0.00	0.00	0.00	0.00	0.00	0.00	0.00	0.00	0.00	0.00	0.00	0.00	0.00
ABCC12	0.00	1.00	0.00	0.00	0.00	0.00	0.00	0.00	0.00	0.00	0.00	0.00	0.00	0.00	0.00	0.00	0.00	0.00	0.00	0.00	0.00	0.00	0.00	0.00	0.00	0.00	0.00	0.00	0.00	0.00	1.00	0.00	0.00	0.00	0.00	0.00	0.00	0.00	0.00	0.00	0.00	0.00	0.00	0.00	0.00	0.00	0.00	0.00	0.00
ABCC2	0.00	0.00	1.00	0.00	1.00	0.00	0.00	1.00	1.00	0.00	0.00	0.00	0.00	1.00	0.00	0.00	0.00	0.00	0.00	2.00	0.00	1.00	0.00	3.00	1.00	0.00	0.00	0.00	0.00	0.00	1.00	0.00	1.00	0.00	0.00	0.00	0.00	2.00	1.00	0.00	0.00	0.00	0.00	0.00	1.00	0.00	0.00	0.00	2.00
ABCC3	0.00	0.00	0.00	0.00	0.00	0.00	0.00	0.00	0.00	0.00	0.00	0.00	0.00	0.00	0.00	0.00	0.00	0.00	0.00	0.00	0.00	0.00	0.00	0.00	0.00	0.00	0.00	0.00	0.00	0.00	0.00	0.00	0.00	1.00	0.00	0.00	0.00	0.00	0.00	0.00	0.00	0.00	0.00	0.00	0.00	0.00	0.00	0.00	0.00
ABCC4	27.00	26.00	27.00	35.00	27.14	37.00	40.00	36.00	33.00	36.00	45.00	34.00	34.00	36.00	27.00	45.00	39.00	23.00	28.00	33.00	26.00	23.00	18.00	28.00	38.00	25.00	28.00	22.00	30.00	35.00	41.00	42.00	41.00	34.00	32.00	35.00	35.00	31.00	28.00	28.00	41.00	21.00	26.09	47.00	25.00	37.00	39.00	26.00	35.00
ABCC5	67.00	66.00	91.00	65.00	88.00	102.00	100.00	107.00	88.00	78.00	97.00	85.00	93.00	82.00	80.00	103.00	77.00	74.00	94.00	101.00	69.00	77.00	84.00	71.00	80.00	64.00	49.00	67.00	90.00	76.00	76.00	106.00	67.00	77.00	82.00	56.00	81.00	66.00	85.00	79.00	95.00	71.00	79.00	72.00	62.00	81.00	74.00	82.00	72.00
ABCC6	0.00	0.00	0.00	0.00	0.00	0.00	0.00	0.00	0.00	0.00	0.00	0.00	0.00	0.00	1.00	1.00	1.00	0.00	1.00	0.00	0.00	0.00	0.00	0.00	0.00	0.00	0.00	1.00	0.00	0.00	0.00	0.00	0.00	0.00	2.00	0.00	0.00	0.00	0.00	0.00	0.00	1.00	1.00	0.00	0.00	0.00	0.00	0.00	1.00
ABCC8	0.00	0.00	0.00	0.00	0.00	0.00	0.00	0.00	0.00	0.00	0.00	2.00	0.00	0.00	0.00	0.00	0.00	0.00	0.00	0.00	0.00	0.00	0.00	1.00	0.00	0.00	0.00	0.00	0.00	0.00	0.00	0.00	0.00	0.00	0.00	0.00	0.00	1.00	0.00	0.00	0.00	0.00	0.00	2.00	1.00	0.00	0.00	0.00	1.00
ABCC9	48.67	59.80	58.31	57.59	61.29	54.99	59.58	77.85	64.73	58.30	62.10	65.76	71.51	68.06	71.84	93.34	78.26	55.83	67.04	95.48	74.89	53.28	48.39	69.39	41.77	84.73	64.58	70.93	93.99	82.33	67.88	83.57	64.51	67.57	67.25	105.75	84.42	71.16	76.03	76.50	98.93	62.29	72.14	75.43	62.71	81.17	85.89	67.68	78.86
ABCD1	4.00	3.00	3.00	7.00	5.00	4.00	5.00	4.00	3.00	1.00	2.00	4.00	2.00	3.00	3.00	6.00	2.00	1.00	2.00	5.00	3.00	2.00	0.00	6.00	6.00	1.00	3.00	1.00	6.00	4.00	3.00	2.00	2.00	5.00	4.00	6.00	2.00	6.00	1.00	3.00	1.00	0.00	4.00	4.00	2.00	1.00	5.00	9.00	3.00
ABCD2	0.00	0.00	0.00	0.00	0.00	0.00	0.00	0.00	0.00	0.00	0.00	0.00	0.00	0.00	0.00	0.00	0.00	0.00	0.00	0.00	0.00	0.00	0.00	0.00	0.00	0.00	0.00	0.00	0.00	0.00	0.00	0.00	0.00	0.00	0.00	0.00	0.00	0.00	0.00	0.00	0.00	0.00	0.00	0.00	0.00	0.00	0.00	0.00	0.00
ABCD3	51.70	54.03	58.00	63.28	52.00	50.00	63.00	93.00	73.00	46.00	58.00	51.00	59.00	49.00	51.89	84.14	57.00	47.07	71.88	58.00	41.00	43.00	46.00	64.00	53.00	48.98	45.00	38.28	56.00	57.00	42.00	67.62	55.00	58.00	52.00	68.00	64.01	41.00	65.00	70.94	71.00	44.00	57.00	51.00	53.00	48.00	44.00	49.00	67.84
ABCD4	29.00	27.00	45.00	40.00	41.00	33.00	45.00	32.00	49.00	24.00	29.00	34.00	23.00	29.00	31.00	63.00	36.00	41.00	39.00	52.00	37.00	34.00	29.00	35.00	23.00	45.00	25.00	33.00	32.00	29.00	34.00	54.00	56.00	42.00	40.00	37.00	49.00	39.00	46.00	48.00	51.00	36.00	44.00	44.00	41.00	33.00	31.00	50.00	41.00
ABCE1	339.00	448.00	449.00	398.00	403.00	484.00	468.00	543.00	514.00	473.00	455.00	385.00	439.00	478.00	455.00	632.00	450.00	363.00	483.00	480.00	360.00	330.00	334.00	425.00	375.00	450.00	426.00	374.00	417.00	474.00	402.00	559.00	434.00	415.00	464.00	406.00	458.00	410.00	380.00	484.00	519.00	419.00	434.00	384.00	406.00	513.00	364.00	399.00	491.00
ABCF1	452.00	379.00	549.00	539.00	437.00	497.00	556.00	687.00	724.00	421.00	551.00	497.00	484.01	561.00	529.00	742.00	685.00	432.00	657.00	678.00	537.00	446.00	491.00	570.02	243.00	581.00	671.00	527.00	663.00	775.00	592.00	854.00	495.00	692.00	715.99	820.00	728.00	664.00	668.00	736.00	744.00	644.00	791.00	764.00	700.00	772.00	548.00	665.00	706.00
ABCF2	59.22	46.01	71.16	76.00	40.03	65.02	68.01	86.03	90.12	77.28	47.73	55.53	58.12	50.91	53.69	95.89	71.32	61.99	86.54	83.16	56.68	45.00	61.01	58.17	48.00	58.49	72.12	50.00	71.00	88.00	61.06	78.97	78.01	74.03	87.94	69.69	76.00	70.87	79.02	83.02	94.46	72.00	70.00	69.01	65.00	65.31	51.03	59.48	78.01
ABCF3	41.00	26.00	33.00	43.00	26.00	38.00	35.00	61.00	74.00	33.00	41.00	45.00	30.00	36.00	33.00	41.00	51.00	33.00	62.00	43.00	33.00	20.00	31.00	51.00	15.00	37.00	49.00	38.00	50.00	49.00	33.00	60.00	40.00	48.00	65.00	54.00	50.00	51.00	44.00	65.00	46.00	39.00	61.00	46.00	48.00	62.00	41.00	52.00	54.00
ABCG1	13.00	9.00	8.00	9.00	6.00	7.00	10.00	10.00	10.00	8.00	5.00	8.00	8.00	9.00	7.00	14.00	8.00	9.00	11.00	7.00	4.00	3.00	5.00	13.00	4.00	8.00	12.00	10.00	5.00	5.00	4.00	5.00	5.00	5.00	8.00	7.00	14.00	8.00	6.00	10.00	6.00	4.00	5.00	6.00	5.00	7.00	3.00	10.00	5.00
ABCG2	1.00	1.00	5.00	3.00	2.00	3.00	2.00	3.00	4.00	2.00	3.00	4.00	6.00	5.00	1.00	5.00	3.00	5.00	3.00	5.00	2.00	2.00	0.00	1.00	0.00	5.00	9.00	4.00	4.00	3.00	4.00	6.00	3.00	5.00	2.00	3.00	4.00	5.00	3.00	5.00	6.00	5.00	2.00	6.00	2.00	2.00	2.00	7.00	4.00
ABCG4	1.00	0.00	1.00	1.00	0.00	1.00	0.00	1.00	0.00	0.00	1.00	0.00	3.00	1.00	0.00	2.00	1.00	0.00	0.00	2.00	1.00	1.00	0.00	1.00	0.00	0.00	1.00	0.00	0.00	0.00	0.00	3.00	1.00	0.00	1.00	0.00	0.00	0.00	0.00	0.00	0.00	0.00	0.00	4.00	0.00	1.00	0.00	0.00	0.00
ABCG5	0.00	0.00	0.00	0.00	0.00	0.00	0.00	0.00	0.00	0.00	0.00	0.00	0.00	0.00	0.00	0.00	0.00	0.00	0.00	0.00	0.00	0.00	0.00	0.00	0.00	0.00	0.00	0.00	0.00	0.00	0.00	0.00	0.00	0.00	0.00	0.00	0.00	0.00	0.00	0.00	0.00	0.00	0.00	0.00	0.00	0.00	0.00	0.00	0.00
ABCG8	0.00	0.00	0.00	0.00	0.00	0.00	0.00	0.00	0.00	0.00	0.00	0.00	0.00	0.00	0.00	0.00	0.00	0.00	0.00	0.00	0.00	0.00	0.00	0.00	0.00	0.00	0.00	0.00	0.00	0.00	0.00	0.00	0.00	0.00	0.00	0.00	0.00	0.00	0.00	0.00	0.00	0.00	0.00	0.00	0.00	0.00	0.00	0.00	0.00
ABHD1	0.00	0.00	0.00	0.00	0.00	0.00	0.00	0.00	0.00	0.00	0.00	0.00	0.00	0.00	0.00	0.00	0.00	0.00	0.00	0.00	0.00	0.00	0.00	0.00	0.00	0.00	0.00	0.00	0.00	1.00	0.00	0.00	0.00	0.00	0.00	0.00	0.00	0.00	0.00	0.00	0.00	0.00	0.00	0.00	0.00	1.00	0.00	0.00	0.00
ABHD10	24.00	35.00	36.00	34.00	20.00	34.00	32.00	53.00	33.00	31.00	34.00	30.00	41.00	29.00	30.00	38.00	25.00	34.00	30.00	33.00	29.00	23.00	24.00	34.00	29.00	36.00	29.00	30.00	38.00	29.00	32.00	31.00	45.00	31.00	37.00	30.00	31.00	30.00	32.00	37.00	32.00	20.00	32.00	23.00	30.00	27.00	20.00	27.00	30.00
ABHD11	7.01	2.26	4.15	1.65	4.07	3.28	0.00	6.67	3.04	3.73	3.01	5.04	1.12	2.01	2.09	5.42	4.18	5.57	5.00	7.55	2.31	3.02	5.89	4.48	1.01	3.91	4.10	2.01	5.38	3.02	2.42	5.50	5.68	4.42	5.48	1.19	3.02	1.26	2.59	7.81	4.81	2.01	3.30	6.02	2.18	5.72	3.00	4.15	4.22
ABHD12	47.00	27.00	43.00	31.00	27.00	37.00	23.00	48.00	54.00	25.00	33.00	25.00	25.00	39.00	34.00	54.00	49.00	27.00	38.00	28.00	28.00	27.00	26.00	50.00	25.00	22.00	38.00	32.00	27.00	36.00	36.00	45.00	35.00	33.00	38.00	45.00	31.00	40.00	38.00	43.00	52.00	41.00	35.00	29.00	34.00	44.00	23.00	35.00	38.00
ABHD12B	0.00	0.00	0.00	2.00	1.00	0.00	1.00	0.00	2.00	2.00	0.00	0.00	0.00	1.00	0.00	0.00	0.00	0.00	1.00	2.00	0.00	1.00	1.00	1.00	0.00	0.00	2.00	1.00	1.00	0.00	1.00	0.00	0.00	1.00	0.00	3.00	1.00	1.00	2.00	0.00	0.00	1.00	2.00	1.00	3.00	0.00	0.00	1.00	1.00
ABHD13	47.00	30.00	45.00	35.00	33.00	45.00	44.00	43.00	41.00	42.00	36.00	24.00	35.00	37.00	42.00	60.00	34.00	37.00	41.00	43.00	24.00	23.00	43.00	32.00	41.00	42.00	33.00	27.00	30.00	32.00	30.00	37.00	47.00	37.00	31.00	28.00	39.00	24.00	32.00	33.00	40.00	31.00	21.00	30.00	36.00	32.00	22.00	30.00	31.00
ABHD14A	0.00	0.00	1.00	0.00	0.00	1.00	0.00	1.00	0.00	0.00	2.00	0.00	1.00	0.00	0.00	0.00	0.00	0.00	1.00	2.00	1.00	0.00	0.00	0.00	0.00	0.00	1.00	1.00	0.00	0.00	1.00	0.00	2.00	0.00	2.00	0.00	0.00	0.00	0.00	0.00	0.00	0.00	0.00	0.00	0.00	0.00	2.00	0.00	0.00
ABHD14B	1.00	3.00	7.00	0.00	1.00	1.00	1.00	1.00	3.00	3.00	3.00	3.00	0.00	1.00	3.00	5.00	0.00	0.00	4.00	3.00	2.00	1.00	4.00	0.00	1.00	2.00	0.00	1.00	5.00	2.00	2.00	3.00	3.00	2.00	2.00	3.00	1.00	3.00	2.00	2.00	2.00	2.00	3.00	1.00	2.00	3.00	0.00	2.00	3.00
ABHD15	0.00	0.00	0.00	2.06	0.00	1.02	3.02	0.00	1.94	2.60	0.00	2.18	1.02	0.00	0.00	0.00	1.67	2.28	2.07	0.00	2.13	0.00	0.00	2.14	2.07	2.18	1.12	3.30	0.00	0.00	1.04	1.98	0.00	0.00	1.12	2.29	0.00	2.08	1.15	1.06	1.16	0.29	1.26	0.00	0.00	0.00	0.00	1.11	2.29
ABHD16A	19.00	16.00	22.00	12.00	16.00	30.00	24.00	31.00	33.00	21.00	19.00	11.00	9.00	25.00	20.00	20.00	25.00	10.00	26.00	24.00	17.00	11.00	14.00	20.00	14.00	29.00	23.00	17.00	15.00	29.00	19.00	25.00	13.00	23.00	19.00	23.00	15.00	15.00	19.00	24.00	22.00	19.00	28.00	23.00	19.00	23.00	17.00	21.00	23.00
ABHD16B	0.00	0.00	0.00	0.00	0.00	0.00	0.00	0.00	0.00	0.00	0.00	0.00	0.00	0.00	0.00	0.00	0.00	0.00	0.00	1.00	0.00	0.00	0.00	0.00	0.00	0.00	0.00	0.00	0.00	0.00	0.00	0.00	0.00	0.00	0.00	0.00	0.00	0.00	0.00	0.00	0.00	0.00	0.00	0.00	0.00	0.00	0.00	0.00	0.00
ABHD2	17.66	28.25	26.00	31.50	33.30	20.32	40.05	53.32	47.40	28.09	38.02	37.53	35.00	36.53	41.41	56.03	36.81	24.04	26.03	41.53	38.03	34.37	21.12	36.90	30.67	37.96	27.65	23.35	30.00	43.11	40.49	48.60	25.09	37.02	29.99	34.01	42.23	36.01	30.12	33.22	42.01	32.38	33.46	33.89	29.03	34.08	37.13	33.00	40.20
ABHD3	2.00	3.00	2.00	2.00	5.00	2.00	2.00	2.00	1.00	5.00	5.00	0.00	3.00	5.00	3.00	3.00	0.00	1.00	4.00	2.00	1.00	3.00	4.00	1.00	2.00	0.00	3.00	1.00	4.00	4.00	3.00	4.00	3.00	1.00	5.00	4.00	0.00	3.00	3.00	5.00	4.00	1.00	0.00	3.00	4.00	0.00	0.00	3.00	3.00
ABHD4	12.00	11.00	11.00	10.00	18.00	10.00	11.00	14.00	19.00	16.00	13.00	11.00	16.00	11.00	14.00	24.00	16.00	6.00	14.00	24.00	13.00	15.00	8.00	17.00	10.00	13.00	16.00	12.00	14.00	9.00	15.00	23.00	23.00	8.00	14.00	14.00	18.00	15.00	12.00	18.00	10.00	8.00	16.00	20.00	16.00	9.00	10.00	11.00	16.00
ABHD5	21.00	26.00	21.00	37.00	33.00	26.00	27.00	34.00	24.00	27.08	21.00	24.00	23.00	25.00	27.00	29.00	23.00	21.00	26.00	24.00	26.00	18.00	25.00	20.00	22.00	26.00	15.00	18.00	23.00	20.00	25.03	30.00	32.00	18.00	27.00	18.00	26.00	15.00	20.00	24.00	25.00	19.00	14.02	28.00	15.00	29.08	12.00	24.00	24.00
ABHD6	4.00	1.00	1.00	6.00	1.00	4.00	6.00	5.00	4.00	6.00	5.00	5.00	1.00	0.00	0.00	3.00	2.00	4.00	4.00	5.00	6.00	3.00	2.00	1.00	1.00	2.00	2.00	0.00	3.00	4.00	3.00	6.00	6.00	0.00	1.00	2.00	7.00	4.00	1.00	6.00	2.00	0.00	2.00	2.00	4.00	0.00	1.00	3.00	4.00
ABHD8	1.00	0.00	1.00	0.00	3.00	0.00	2.00	4.00	5.00	2.00	0.00	2.00	0.00	0.00	0.00	3.00	3.00	2.00	1.00	0.00	0.00	1.00	1.00	3.00	2.00	0.00	5.00	0.00	1.00	2.00	0.00	2.00	2.00	1.00	1.00	0.00	4.00	1.00	3.00	1.00	0.00	1.00	0.00	0.00	1.00	0.00	2.00	1.00	5.00
ABI1	72.00	68.00	83.00	40.00	82.00	76.00	62.00	91.00	73.00	52.00	55.00	55.00	69.00	69.00	57.00	106.00	74.00	61.00	76.00	62.00	42.00	60.00	54.00	68.00	55.00	68.00	64.00	42.00	63.00	59.00	64.00	74.00	64.00	67.00	53.00	60.00	75.00	63.00	64.00	69.00	74.00	50.00	71.00	70.00	59.00	71.00	39.00	68.00	84.00
ABI2	215.02	221.64	254.99	218.76	298.24	255.03	295.59	329.01	263.63	222.66	241.30	235.49	290.14	243.86	240.55	320.22	257.08	192.64	242.01	235.19	212.93	174.10	207.11	227.04	253.36	204.05	228.79	169.18	235.25	256.29	212.06	246.89	255.43	205.72	219.79	212.97	198.81	212.20	188.59	250.81	257.02	178.36	219.86	214.23	175.48	215.89	180.60	196.35	286.03
ABI3	0.00	1.00	1.00	1.00	4.00	0.00	1.00	3.00	4.00	2.00	4.00	0.00	2.00	2.00	2.00	1.00	1.00	0.00	2.00	0.00	0.00	3.00	2.00	4.00	0.00	1.00	2.00	3.00	0.00	2.00	2.00	3.00	2.00	0.00	0.00	2.00	3.00	2.00	3.00	3.00	2.00	1.00	0.00	3.00	1.00	1.00	0.00	3.00	4.00
ABI3BP	1.00	1.00	1.00	0.00	0.00	1.00	0.00	0.00	0.00	0.00	0.00	1.00	0.00	1.00	0.00	0.00	0.00	0.00	0.00	1.00	0.00	0.00	0.00	0.00	1.00	0.00	1.00	0.00	1.00	3.00	0.00	0.00	1.00	0.00	0.00	0.00	1.00	0.00	0.00	2.00	0.00	1.00	0.00	0.00	1.00	1.00	0.00	0.00	0.00
ABL1	104.00	102.00	133.00	100.00	91.00	103.00	108.00	125.00	145.00	116.00	123.00	106.00	101.00	109.00	101.00	128.00	134.00	80.00	111.00	100.00	101.00	92.00	92.00	124.00	80.00	108.00	103.00	85.00	103.00	98.00	87.00	129.00	93.00	112.00	106.00	103.00	130.00	102.00	98.00	105.00	119.00	92.00	79.00	115.00	99.00	124.00	97.00	129.00	112.00
ABL2	28.17	23.08	33.67	23.74	41.07	42.41	34.10	42.97	49.49	25.11	36.13	32.90	41.95	32.24	39.41	52.56	26.42	32.20	37.66	38.47	34.58	28.98	33.92	34.14	40.63	30.19	42.25	28.27	39.59	46.03	40.81	46.32	30.74	44.28	38.83	39.56	44.06	38.15	43.62	41.65	38.60	34.55	32.19	37.87	36.85	47.19	34.59	30.28	42.59
ABLIM1	143.08	199.82	211.41	154.63	238.46	189.05	211.16	200.48	194.49	176.20	209.46	160.58	219.62	176.81	235.13	289.90	174.08	168.31	202.06	170.82	159.50	149.65	155.50	203.49	173.51	163.35	168.20	147.69	179.85	181.29	164.94	195.31	196.17	198.03	158.62	162.39	185.58	158.26	164.29	199.69	199.86	152.12	172.83	173.57	136.52	185.80	142.47	174.95	172.80
ABLIM2	0.00	1.00	0.00	0.00	0.00	1.00	1.00	0.00	1.00	0.00	0.00	0.00	0.00	0.00	0.00	0.00	0.00	1.00	0.00	2.00	0.00	0.00	1.00	0.00	2.00	0.00	0.00	2.00	1.00	0.00	0.00	0.00	1.00	0.00	1.00	0.00	0.00	0.00	0.00	2.00	1.00	0.00	2.00	0.00	1.00	0.00	0.00	0.00	0.00
ABLIM3	1.00	0.00	1.00	1.00	1.00	0.00	1.00	0.00	0.00	1.00	1.00	0.00	0.00	0.00	0.00	1.00	1.00	0.00	1.00	0.00	0.00	1.00	0.00	0.00	1.00	1.00	0.00	0.00	0.00	0.00	1.00	0.00	0.00	0.00	0.00	0.00	1.00	1.00	0.00	0.00	1.00	0.00	0.00	2.00	0.00	0.00	0.00	0.00	0.00
ABO	1.00	1.00	0.00	1.00	0.00	0.00	0.00	0.00	0.00	0.00	0.00	0.00	0.00	0.00	1.00	0.00	0.00	0.00	1.00	0.00	0.00	1.00	0.00	1.00	0.00	0.00	1.00	0.00	0.00	0.00	0.00	0.00	0.00	0.00	0.00	0.00	0.00	0.00	0.00	0.00	0.00	0.00	0.00	0.00	0.00	0.00	1.00	0.00	0.00
ABP1	0.00	0.00	0.00	0.00	0.00	0.00	0.00	0.00	0.00	1.00	0.00	0.00	0.00	0.00	0.00	0.00	0.00	0.00	0.00	0.00	0.00	1.00	0.00	0.00	0.00	0.00	0.00	2.00	0.00	0.00	0.00	2.00	0.00	0.00	0.00	1.00	0.00	1.00	0.00	0.00	1.00	0.00	0.00	0.00	0.00	0.00	0.00	1.00	0.00
ABR	43.00	22.00	32.00	30.00	33.00	45.00	26.00	42.00	45.00	36.00	36.00	34.00	31.00	23.00	30.00	55.00	44.00	39.00	46.00	26.00	27.00	17.00	26.00	24.00	26.00	29.00	39.00	24.00	31.00	32.00	24.00	36.00	31.00	44.00	37.00	34.00	30.00	35.00	35.00	41.00	40.00	27.00	37.00	29.00	15.00	35.00	44.00	36.00	46.00
ABRA	0.00	0.00	0.00	0.00	0.00	0.00	0.00	0.00	0.00	0.00	0.00	0.00	0.00	0.00	0.00	0.00	0.00	0.00	0.00	0.00	0.00	0.00	0.00	0.00	0.00	0.00	0.00	0.00	0.00	0.00	0.00	0.00	0.00	1.00	1.00	0.00	0.00	0.00	0.00	0.00	0.00	0.00	0.00	0.00	0.00	0.00	0.00	0.00	0.00
ABRACL	588.00	929.00	943.00	727.00	916.00	869.00	980.00	1040.00	777.00	878.00	838.00	718.00	972.00	826.00	913.00	1107.00	691.00	696.00	930.00	745.00	637.00	592.00	663.00	768.00	933.00	706.00	594.00	524.00	649.00	669.00	712.00	813.00	982.00	639.00	713.00	601.00	627.00	651.00	591.00	647.00	876.00	537.00	612.00	567.00	550.00	638.00	487.00	606.00	850.00
ABT1	23.00	28.00	43.00	43.00	41.00	32.00	42.00	53.00	42.00	31.00	56.00	43.00	40.00	42.00	37.00	37.00	38.00	40.00	50.00	46.00	42.00	37.00	30.00	50.00	38.00	27.00	52.00	38.00	36.00	42.00	26.00	61.00	28.00	49.00	55.00	38.00	36.00	63.00	33.00	39.00	46.00	45.00	57.00	45.00	50.00	43.00	39.00	45.00	39.00
ABTB1	2.00	1.00	1.00	2.00	2.00	1.00	1.00	4.00	4.00	1.00	3.00	3.00	0.00	2.00	3.00	1.00	1.00	1.00	3.00	1.00	2.00	1.00	2.00	1.00	1.00	0.00	2.00	1.00	1.00	2.00	0.00	3.00	1.00	1.00	2.00	1.00	0.00	2.00	3.00	2.00	2.00	1.00	1.00	3.00	2.00	2.00	0.00	1.00	5.00
ABTB2	6.00	3.00	6.00	11.00	3.00	4.00	7.00	9.00	8.00	1.00	11.00	7.00	7.00	6.00	6.00	10.00	10.00	6.00	4.00	8.00	9.00	6.00	2.00	5.00	6.00	11.00	13.00	4.00	10.00	11.00	7.00	5.00	4.00	8.00	9.00	7.00	6.00	16.00	6.00	10.00	7.00	7.00	10.00	5.00	10.00	6.00	7.00	11.00	7.00
ACAA1	23.00	13.00	18.00	23.00	7.00	14.00	26.00	17.00	23.00	10.00	12.00	16.00	12.00	15.00	11.00	29.00	24.00	14.00	22.00	18.00	11.00	11.00	13.00	24.00	8.00	17.00	20.00	19.00	20.00	19.00	20.00	21.00	17.00	15.00	15.00	24.00	18.00	15.00	12.00	24.00	29.00	12.00	21.00	13.00	18.00	25.00	18.00	17.00	18.00
ACAA2	171.00	193.00	248.00	216.00	160.00	221.00	259.00	269.00	294.00	201.00	226.00	175.00	186.00	234.00	193.00	316.00	232.00	161.00	288.00	219.00	152.00	170.00	181.00	222.00	158.00	174.00	172.00	170.00	215.00	232.00	183.00	266.00	249.00	225.00	230.00	238.00	246.00	214.00	212.00	225.00	267.00	196.00	199.00	200.00	191.00	220.00	162.00	225.00	287.00
ACACA	223.00	193.04	236.80	258.00	208.00	266.80	295.75	363.97	355.00	259.00	298.00	239.00	224.02	268.04	271.00	361.16	277.00	219.00	281.00	295.24	216.00	208.00	219.00	261.00	185.00	272.39	279.39	233.98	274.00	313.05	244.00	357.95	249.00	287.00	247.00	299.00	299.00	284.00	264.00	331.14	325.00	243.00	302.95	286.00	278.00	324.02	235.00	300.38	295.00
ACACB	9.01	11.01	8.00	6.26	17.00	8.07	13.50	6.00	12.98	10.14	12.00	11.31	6.78	11.97	9.06	15.02	8.00	8.02	16.01	7.00	7.00	13.11	8.14	9.03	10.01	9.23	8.00	6.00	10.68	5.25	2.00	13.02	16.00	11.00	6.00	13.51	9.33	14.00	8.01	13.00	10.00	12.01	8.00	6.00	13.05	6.20	6.06	13.09	9.79
ACAD10	10.00	7.00	9.00	4.00	5.00	8.00	7.00	7.00	7.00	12.00	8.00	5.00	8.00	6.00	5.00	5.00	12.00	2.00	3.00	4.00	8.00	5.00	6.00	6.00	6.00	8.87	9.00	10.00	6.00	7.00	6.00	12.00	11.00	4.00	4.00	12.00	11.00	11.72	7.00	12.00	5.00	6.00	9.00	10.00	10.00	10.00	8.00	7.00	19.00
ACAD11	16.04	8.00	9.00	13.00	14.00	17.00	16.00	17.00	9.00	19.00	18.00	12.00	11.00	13.00	14.01	16.50	12.00	17.24	14.00	24.00	9.00	8.00	17.00	18.00	10.00	13.00	13.00	15.00	22.00	11.00	13.00	21.00	22.00	16.00	14.00	15.00	5.05	26.00	8.00	13.03	16.00	12.00	16.00	14.46	7.00	14.00	10.00	10.00	22.00
ACAD8	33.00	32.00	32.00	30.00	36.00	43.00	32.00	55.00	39.00	26.00	35.00	28.00	32.00	27.00	32.00	44.00	33.00	41.00	37.00	34.00	28.00	27.00	27.00	50.00	37.00	33.00	25.00	25.00	35.00	40.00	33.00	50.00	41.00	38.00	36.00	29.00	33.00	29.00	35.00	45.00	39.00	39.00	37.00	43.00	24.00	42.00	20.00	35.00	43.00
ACAD9	27.00	15.00	26.00	24.00	18.00	20.00	23.00	29.00	22.00	21.00	24.00	22.00	10.00	21.00	16.00	29.00	34.00	14.00	22.00	20.00	20.00	17.00	13.00	15.00	11.00	26.00	24.00	26.00	16.00	24.00	23.00	29.00	22.00	18.00	26.00	26.00	28.00	24.00	20.00	42.00	25.00	12.00	31.00	19.00	18.00	29.00	22.00	26.00	25.00
ACADL	0.00	0.00	0.00	0.00	0.00	0.00	0.00	0.00	0.00	0.00	0.00	0.00	1.00	0.00	0.00	0.00	0.00	0.00	0.00	0.00	0.00	1.00	0.00	1.00	1.00	2.00	1.00	1.00	0.00	1.00	0.00	0.00	0.00	1.00	1.00	1.00	1.00	0.00	0.00	1.00	0.00	1.00	0.00	1.00	1.00	0.00	1.00	1.00	0.00
ACADM	109.00	92.00	185.00	145.00	144.00	159.00	154.00	160.00	167.00	123.00	165.00	162.00	108.00	142.00	150.00	220.00	162.00	98.00	179.00	137.00	95.00	106.00	118.00	141.00	132.00	139.00	113.00	113.00	112.00	135.00	124.00	163.00	149.00	128.00	118.00	116.00	125.00	121.00	113.00	141.00	153.00	138.00	132.00	134.00	122.00	124.00	101.00	148.00	170.00
ACADS	2.00	0.00	0.00	0.00	0.00	1.00	0.00	4.00	1.00	0.00	0.00	0.00	0.00	3.00	2.00	2.00	1.00	3.00	0.00	3.00	1.00	1.00	0.00	2.00	0.00	2.00	1.00	2.00	3.00	1.00	1.00	2.00	0.00	0.00	6.00	3.00	1.00	3.00	1.00	1.00	0.00	2.00	0.00	1.00	2.00	1.00	0.00	0.00	1.00
ACADSB	10.11	18.01	16.00	14.00	16.00	11.00	28.57	28.78	24.00	12.00	21.00	17.01	17.01	19.00	21.97	29.41	15.31	16.00	15.00	19.00	13.11	10.63	15.88	13.80	18.00	17.00	20.01	20.24	19.01	21.00	27.25	31.00	21.03	13.00	30.00	30.96	20.00	19.00	17.00	22.01	17.00	14.00	19.00	18.99	25.87	17.99	10.02	17.00	27.03
ACADVL	52.00	36.00	42.00	57.00	43.00	54.00	63.00	55.00	71.00	43.00	47.00	48.00	37.00	50.00	38.00	65.00	68.00	50.00	73.00	63.00	42.00	31.00	41.00	57.00	36.00	58.00	55.00	39.00	59.00	56.00	46.00	82.00	49.00	49.00	55.00	53.00	66.00	52.00	56.00	57.00	69.00	52.00	89.00	55.00	67.00	76.00	52.00	77.00	72.00
ACAN	0.00	1.00	0.00	0.00	0.00	1.00	0.00	0.00	0.00	0.00	1.00	0.00	0.00	1.00	0.00	0.00	0.00	1.00	0.00	1.00	0.00	0.00	0.00	1.00	1.00	0.00	0.00	1.00	1.00	0.00	2.00	0.00	0.00	0.00	3.00	0.00	0.00	0.00	0.00	1.00	1.00	0.00	0.00	0.00	0.00	0.00	0.00	0.00	0.00
ACAP1	10.00	9.00	10.00	12.00	6.00	15.00	10.00	16.00	16.00	4.00	10.00	15.00	16.00	7.00	3.00	16.00	18.00	11.00	26.00	15.00	12.00	8.00	7.00	9.00	5.00	12.00	11.00	7.00	16.00	14.00	12.00	15.00	11.00	8.00	17.00	17.00	10.00	13.00	9.00	21.00	20.00	7.00	11.00	11.00	12.00	9.00	11.00	17.00	13.00
ACAP2	76.73	70.93	79.09	96.74	83.23	105.53	92.85	117.91	75.42	79.09	83.02	84.57	103.08	103.92	89.02	122.98	79.16	69.10	87.23	87.72	64.50	72.50	87.62	74.31	75.44	84.27	88.40	62.11	79.28	91.34	79.97	121.69	107.06	86.78	64.16	89.22	106.65	94.51	77.41	86.51	109.35	83.72	117.20	77.13	71.56	83.11	83.74	81.85	78.72
ACAP3	7.00	6.00	8.00	10.00	3.00	16.00	12.00	14.00	17.00	12.00	15.00	11.00	7.00	15.00	7.00	18.00	20.00	13.00	13.00	17.00	4.00	8.00	7.00	14.00	2.00	10.00	12.00	9.00	5.00	13.00	16.00	11.00	12.00	9.00	3.00	13.00	11.00	17.00	13.00	15.00	14.00	6.00	8.00	14.00	8.00	13.00	11.00	14.00	13.00
ACAT1	46.00	43.00	47.00	43.00	34.00	45.00	44.00	67.00	60.00	43.00	36.00	47.00	43.00	46.00	48.00	81.00	57.00	23.00	72.00	42.00	38.00	35.00	42.00	48.00	22.00	46.00	26.00	30.00	41.00	55.00	50.00	59.00	56.00	58.00	54.00	61.00	47.00	36.00	52.00	57.00	72.00	40.00	65.00	53.00	62.00	58.00	62.00	58.00	44.00
ACAT2	148.00	126.00	164.00	150.00	143.00	164.00	143.00	181.00	206.00	147.00	155.00	132.00	138.00	137.00	106.00	217.00	177.00	132.00	198.00	201.00	149.00	122.00	127.00	149.00	108.00	146.00	175.00	144.00	147.00	202.00	160.00	221.00	153.00	195.00	221.00	197.00	191.00	189.00	157.00	220.00	197.00	163.00	215.00	205.00	196.00	219.00	139.00	194.00	170.00
ACBD3	55.00	76.00	91.00	94.00	83.00	97.00	105.00	137.00	97.00	82.00	97.00	83.00	105.00	100.00	90.00	133.00	95.00	89.00	101.00	85.00	70.00	54.00	98.00	89.00	69.00	95.00	68.00	56.00	89.00	89.00	92.00	128.00	81.00	80.00	90.00	87.00	106.00	81.00	73.00	89.00	120.00	82.00	98.00	109.00	88.00	106.00	86.00	95.00	129.00
ACBD4	0.95	3.95	1.07	3.04	5.08	3.12	1.06	1.04	0.00	7.95	1.19	0.55	0.00	4.26	0.00	1.00	2.00	2.59	1.01	4.92	4.19	5.42	1.01	5.62	3.69	5.01	2.30	6.20	2.30	2.86	1.14	3.47	1.00	0.00	1.98	1.16	2.08	4.01	1.00	3.77	9.42	2.00	5.74	1.21	2.90	5.82	3.02	1.98	1.28
ACBD5	41.24	44.11	57.05	37.71	57.81	48.39	49.91	75.66	68.52	49.37	47.42	45.33	53.56	52.34	70.49	60.46	60.85	44.08	58.93	49.78	44.13	34.55	42.64	41.26	53.73	43.97	37.87	29.90	40.10	51.69	44.96	64.15	48.91	46.93	33.64	44.60	52.67	36.22	42.26	44.74	54.03	39.52	41.02	34.63	39.47	68.52	33.48	46.80	52.54
ACBD6	62.00	41.00	76.00	67.00	58.00	75.00	64.00	69.00	78.00	50.00	56.00	60.00	58.00	57.00	54.00	78.00	91.00	53.00	79.00	63.00	60.00	46.00	44.00	66.00	43.00	68.00	78.00	62.00	74.00	83.00	73.00	87.00	52.00	91.00	99.00	84.00	79.00	69.00	65.00	70.00	101.00	85.00	110.00	75.00	101.00	96.00	78.00	70.00	74.00
ACBD7	19.72	30.97	31.58	33.25	37.89	32.67	32.46	38.75	29.12	36.48	33.38	27.37	34.51	32.07	43.40	35.22	33.91	29.27	37.13	24.73	33.45	19.02	28.54	23.93	30.39	20.45	22.76	25.34	22.13	30.29	30.10	33.11	37.51	38.41	33.98	32.43	27.73	28.83	21.56	30.88	42.10	23.91	21.83	17.70	25.55	28.98	19.67	20.88	36.71
ACCS	0.00	2.00	2.00	0.00	1.00	1.00	1.00	3.00	1.00	1.00	0.00	0.00	0.00	2.00	0.00	1.00	2.00	0.00	1.00	0.00	2.00	0.00	2.00	1.00	1.00	0.00	0.00	0.00	4.00	0.00	0.00	1.00	1.00	0.00	0.00	0.00	1.00	0.00	1.00	0.00	4.00	0.00	0.00	1.00	1.00	0.00	0.00	3.00	1.00
ACCSL	0.00	0.00	0.00	0.00	0.00	0.00	0.00	0.00	0.00	0.00	0.00	0.00	0.00	0.00	0.00	0.00	0.00	0.00	0.00	0.00	0.00	0.00	0.00	0.00	0.00	0.00	0.00	0.00	0.00	0.00	0.00	0.00	0.00	0.00	0.00	0.00	0.00	0.00	0.00	0.00	0.00	0.00	0.00	0.00	0.00	0.00	0.00	0.00	0.00
ACD	16.00	10.00	21.00	15.00	10.00	18.00	15.00	16.00	11.00	9.00	10.00	14.00	9.00	16.00	5.00	21.00	25.00	7.00	9.00	19.00	6.00	15.00	9.00	9.00	14.00	18.00	11.00	10.00	13.00	12.00	14.00	13.00	16.00	11.00	23.00	11.00	16.00	13.00	19.00	5.00	20.00	9.00	19.00	13.00	12.00	23.00	18.00	12.00	20.00
ACE	3.00	0.00	1.00	0.00	0.00	1.00	0.00	1.00	4.00	0.00	2.00	2.00	1.00	2.00	3.00	2.00	2.00	0.00	4.00	3.00	1.00	3.00	2.00	0.00	0.00	1.00	4.00	1.00	1.00	1.00	0.00	1.00	2.00	1.00	2.00	3.00	1.00	2.00	1.00	3.00	3.00	2.00	1.00	1.00	2.00	3.00	0.00	2.00	4.00
ACE2	0.00	1.00	1.00	2.00	1.00	0.00	0.00	0.00	0.00	0.00	0.00	0.00	1.00	1.00	0.00	0.00	0.00	0.00	0.00	0.00	0.00	0.00	0.00	1.00	0.00	0.00	0.00	0.00	0.00	0.00	0.00	0.00	0.00	0.00	1.00	0.00	0.00	0.00	0.00	0.00	0.00	0.00	0.00	0.00	0.00	0.00	0.00	0.00	1.00
ACER1	0.00	0.00	0.00	0.00	0.00	0.00	0.00	0.00	0.00	0.00	0.00	0.00	0.00	0.00	0.00	0.00	0.00	0.00	0.00	0.00	0.00	0.00	0.00	0.00	0.00	0.00	0.00	0.00	0.00	0.00	0.00	0.00	0.00	0.00	0.00	0.00	0.00	0.00	0.00	0.00	0.00	0.00	0.00	0.00	0.00	0.00	0.00	0.00	0.00
ACER2	13.00	8.00	9.00	7.00	12.00	14.00	7.00	6.00	5.00	8.00	4.00	7.00	10.00	13.00	4.00	6.00	7.00	11.00	7.00	10.00	6.00	5.00	9.00	8.00	6.00	10.00	11.00	6.00	7.00	15.00	5.00	12.00	11.00	5.00	10.00	6.00	7.00	11.00	14.00	10.00	10.00	6.00	13.00	5.00	6.00	13.00	4.00	12.00	8.00
ACER3	16.09	30.02	32.02	25.27	29.01	31.00	36.05	29.12	17.06	33.11	32.09	27.00	35.11	22.00	23.01	31.11	34.07	16.08	23.00	43.09	24.03	17.03	27.18	24.04	28.47	30.34	15.04	16.18	33.09	21.01	23.05	29.05	36.12	29.11	22.06	23.07	19.02	21.09	30.05	24.08	32.05	14.02	17.06	22.03	15.05	25.03	16.04	26.05	31.11
ACHE	0.00	2.00	0.00	3.00	0.00	0.00	1.00	1.00	1.00	0.00	0.00	0.00	1.00	1.00	1.00	4.00	1.00	2.00	1.00	2.00	1.00	1.00	0.00	2.00	0.00	1.00	1.00	1.00	1.00	0.00	0.00	1.00	0.00	2.00	2.00	2.00	2.00	1.00	0.00	1.00	0.00	0.00	0.00	0.00	1.00	1.00	1.00	1.00	0.00
ACIN1	371.00	252.00	348.00	328.00	266.00	375.00	400.00	423.00	503.00	294.00	397.00	350.00	324.00	395.00	345.00	473.00	448.00	297.00	462.01	435.00	304.00	331.00	331.12	376.00	225.00	434.00	437.00	365.99	449.00	462.00	353.01	567.00	359.10	429.00	477.85	499.00	419.00	481.99	465.14	444.00	579.00	387.00	495.14	463.00	464.00	560.00	397.00	479.60	480.00
ACLY	377.00	340.00	469.00	409.00	385.00	461.00	428.00	553.00	491.00	382.00	439.00	457.00	365.00	430.00	412.00	591.00	450.00	341.00	526.00	488.00	382.00	329.00	390.00	434.00	391.00	393.00	447.00	362.00	436.00	506.00	389.00	600.00	438.00	433.00	453.00	424.00	480.00	497.00	428.00	502.00	496.00	374.00	450.00	462.00	405.00	492.00	325.00	474.00	492.00
ACMSD	0.00	0.00	0.00	0.00	0.00	0.00	0.00	0.00	0.00	0.00	0.00	0.00	0.00	0.00	0.00	0.00	0.00	0.00	0.00	0.00	0.00	0.00	0.00	0.00	0.00	0.00	0.00	0.00	0.00	0.00	0.00	0.00	0.00	0.00	0.00	0.00	0.00	0.00	0.00	0.00	0.00	0.00	0.00	0.00	0.00	0.00	0.00	0.00	0.00
ACN9	17.00	14.00	17.00	10.00	15.00	10.00	16.00	20.00	20.00	21.00	12.00	10.00	18.00	14.00	11.00	21.00	17.00	8.00	18.00	22.00	7.00	17.00	6.00	15.00	20.00	15.00	10.00	8.00	13.00	19.00	9.00	17.00	20.00	13.00	5.00	15.00	12.00	15.00	8.00	19.00	21.00	7.00	14.00	11.00	15.00	16.00	9.00	15.00	20.00
ACO1	141.00	137.00	176.00	163.00	138.00	174.00	202.00	187.00	207.00	138.00	181.00	181.00	150.00	196.00	162.00	238.00	160.00	147.00	234.00	152.00	117.00	140.00	167.00	162.00	119.00	140.00	142.00	103.00	156.00	162.00	171.00	206.00	188.00	167.00	185.00	187.00	136.00	151.00	166.00	181.00	204.00	127.00	143.00	116.00	156.00	150.00	118.00	165.00	196.00
ACO2	40.00	28.00	46.00	34.00	27.00	34.00	40.00	45.00	56.00	37.00	41.00	36.00	38.00	43.00	44.00	56.00	45.00	30.00	50.00	24.00	35.00	29.00	26.00	41.00	35.00	34.00	39.00	25.00	36.00	41.00	39.00	40.00	32.00	27.00	39.00	48.00	35.00	34.00	34.00	44.00	51.00	34.00	44.00	32.00	29.00	36.00	38.00	34.00	46.00
ACOT1	3.00	0.00	2.11	1.00	2.00	2.00	0.00	4.00	0.00	4.00	3.00	2.00	1.00	1.00	2.00	0.00	5.00	0.00	2.00	4.00	1.00	2.00	0.00	0.00	0.00	0.00	1.00	1.00	0.00	0.00	5.00	2.00	0.00	3.00	0.00	1.75	2.00	2.00	0.00	0.00	0.00	1.00	0.00	0.00	0.00	3.00	0.00	2.28	2.00
ACOT11	5.00	3.00	5.00	3.00	0.00	1.00	3.00	2.00	2.00	2.00	4.00	5.00	4.00	1.00	7.00	4.00	6.00	2.00	7.00	7.00	2.00	7.00	3.00	5.00	2.00	4.00	4.00	4.00	2.00	4.00	4.00	1.00	1.00	8.00	1.00	9.00	7.00	4.00	7.00	3.00	6.00	6.00	3.00	5.00	6.00	4.00	2.00	3.00	7.00
ACOT12	0.00	0.00	0.00	0.00	0.00	0.00	0.00	0.00	0.00	0.00	1.00	0.00	0.00	0.00	0.00	0.00	0.00	0.00	0.00	0.00	0.00	0.00	0.00	1.00	0.00	0.00	0.00	0.00	0.00	1.00	0.00	0.00	0.00	0.00	0.00	0.00	0.00	0.00	0.00	0.00	0.00	0.00	0.00	0.00	0.00	0.00	0.00	0.00	0.00
ACOT13	35.21	17.51	32.07	35.67	21.28	25.16	37.26	48.52	46.74	36.50	31.17	35.07	19.27	27.86	37.55	38.32	37.15	19.09	33.04	33.18	26.97	25.22	31.66	37.02	20.02	27.88	37.87	30.85	33.86	38.62	22.54	27.13	50.04	25.08	54.00	34.14	23.17	38.40	39.46	52.87	30.02	36.14	39.44	35.38	38.05	42.46	25.01	35.63	33.77
ACOT2	0.00	2.00	1.89	0.00	0.00	0.00	1.00	0.00	3.00	0.00	0.00	0.00	0.00	0.00	0.00	5.00	0.00	3.00	0.00	0.00	1.00	0.00	2.00	0.00	0.00	2.00	0.00	0.00	2.00	1.00	0.00	2.00	5.00	0.00	7.00	3.25	0.00	0.00	5.00	5.00	5.00	0.00	3.00	3.00	3.00	0.00	3.00	2.72	0.00
ACOT4	0.00	1.00	0.00	0.00	0.00	0.00	0.00	0.00	0.00	0.00	0.00	0.00	2.00	1.00	0.00	0.00	1.00	0.00	0.00	0.00	0.00	0.00	0.00	0.00	0.00	0.00	1.00	0.00	0.00	0.00	0.00	0.00	0.00	0.00	0.00	0.00	0.00	0.00	0.00	0.00	0.00	0.00	0.00	0.00	0.00	0.00	0.00	0.00	0.00
ACOT6	0.00	0.00	0.00	0.00	0.00	0.00	0.00	0.00	0.00	0.00	0.00	0.00	0.00	0.00	0.00	0.00	0.00	0.00	0.00	0.00	0.00	0.00	0.00	0.00	0.00	0.00	0.00	0.00	0.00	0.00	1.00	0.00	0.00	0.00	0.00	0.00	0.00	0.00	0.00	0.00	0.00	0.00	0.00	0.00	0.00	0.00	0.00	0.00	0.00
ACOT7	51.00	36.00	57.00	37.00	35.00	29.00	54.00	62.00	69.00	44.00	35.00	39.00	32.00	44.00	29.00	62.00	60.00	33.00	52.00	48.00	34.00	44.00	25.00	50.00	30.00	37.00	42.00	33.00	33.00	49.00	36.00	71.00	41.00	44.00	37.00	44.00	45.00	41.00	55.00	60.00	43.00	47.00	53.00	44.00	42.00	41.00	41.00	52.00	59.00
ACOT8	14.00	9.00	7.00	11.00	8.00	8.00	7.00	9.00	13.00	6.00	12.00	7.00	2.00	6.00	10.00	15.00	14.00	8.00	15.00	12.00	3.00	6.00	5.00	19.00	6.00	6.00	12.00	11.00	5.00	9.00	6.00	11.00	12.00	10.00	7.00	7.00	5.00	9.00	9.00	13.00	6.00	6.00	12.00	12.00	11.00	19.00	8.00	13.00	9.00
ACOT9	43.00	17.00	31.00	26.00	28.00	38.00	30.00	42.00	33.00	21.00	27.00	23.00	22.00	33.00	27.00	33.00	44.00	20.00	45.00	25.00	17.00	21.00	20.00	26.00	21.00	31.00	30.00	30.00	35.00	32.00	22.00	41.00	31.00	47.00	27.00	29.00	37.00	45.00	20.00	40.00	33.00	29.00	41.00	47.00	32.00	36.00	27.00	34.00	43.00
ACOX1	15.49	16.15	32.08	22.00	15.37	26.28	26.05	27.15	23.31	26.29	18.54	15.18	22.53	29.20	18.15	28.38	19.78	19.34	34.16	23.55	26.19	22.27	29.41	25.38	16.15	20.17	19.61	17.89	22.64	31.74	20.04	40.02	29.15	22.24	30.72	22.01	27.33	23.79	21.52	24.18	35.82	30.07	21.04	19.66	24.64	24.65	22.82	26.16	18.50
ACOX2	0.00	0.00	3.00	0.00	1.00	2.00	0.00	1.00	1.00	0.00	1.00	0.00	0.00	0.00	2.00	2.00	1.00	0.00	0.00	1.00	0.00	1.00	2.00	3.00	2.00	1.00	1.00	1.00	1.00	2.00	0.00	1.00	0.00	1.00	3.00	0.00	0.00	0.00	0.00	0.00	0.00	0.00	1.00	0.00	0.00	0.00	0.00	0.00	1.00
ACOX3	7.00	2.00	4.00	4.00	3.00	4.00	3.00	3.00	8.00	4.00	2.00	10.00	5.00	2.00	5.00	2.00	6.00	0.00	1.00	1.00	3.00	0.00	5.00	6.00	2.00	3.00	2.00	4.00	5.00	1.00	4.00	6.00	3.00	4.00	5.00	4.00	4.00	6.00	3.00	8.00	2.00	6.00	4.00	4.00	7.00	5.00	5.00	5.00	4.00
ACOXL	12.00	14.00	15.00	13.00	7.00	15.00	21.00	14.00	20.00	23.00	26.00	17.00	18.00	18.00	10.00	24.00	15.00	14.00	19.00	14.00	11.00	11.00	16.00	18.00	9.00	15.00	20.00	9.00	11.00	24.00	16.00	22.00	12.00	14.00	18.00	21.00	17.00	16.00	7.00	19.00	23.00	11.00	22.00	16.00	13.00	13.00	10.00	16.00	16.00
ACP1	115.00	83.00	139.00	105.00	81.00	115.00	113.00	143.00	119.00	107.00	95.00	103.00	95.00	116.00	94.00	133.00	142.00	82.00	107.00	113.00	90.00	80.00	102.00	111.00	85.00	87.00	102.00	93.00	102.00	134.00	81.00	145.00	122.00	102.00	124.00	122.00	107.00	96.00	94.00	132.00	142.00	102.00	110.00	98.00	99.00	137.00	91.00	117.00	121.00
ACP2	5.00	2.00	5.00	4.00	8.00	6.00	4.00	6.00	9.00	10.00	5.00	8.00	1.00	9.00	3.00	5.00	9.00	10.00	7.00	6.00	2.00	6.00	6.00	7.00	1.00	3.00	2.00	5.00	6.00	5.00	3.00	14.00	6.00	8.00	7.00	7.00	4.00	8.00	1.00	13.00	9.00	4.00	11.00	5.00	5.00	6.00	3.00	7.00	8.00
ACP5	6.00	4.00	7.00	1.00	2.00	2.00	2.00	4.00	6.00	2.00	1.00	1.00	2.00	3.00	5.00	7.00	3.00	1.00	3.00	1.00	2.00	2.00	1.00	2.00	0.00	1.00	2.00	4.00	2.00	2.00	0.00	4.00	0.00	4.00	0.00	1.00	3.00	3.00	1.00	4.00	2.00	2.00	4.00	2.00	0.00	1.00	1.00	3.00	1.00
ACP6	5.00	2.00	4.00	4.00	4.00	4.00	2.00	5.00	10.00	3.00	7.00	3.00	6.00	6.00	4.00	4.00	10.00	7.00	1.00	5.00	0.00	2.00	6.00	8.00	1.00	8.00	4.00	2.00	7.00	2.00	1.00	8.00	2.00	5.00	6.00	5.00	7.00	5.00	2.00	4.00	5.00	2.00	3.00	2.00	2.00	4.00	4.00	1.00	2.00
ACPL2	9.00	23.00	24.00	12.00	17.00	23.00	22.00	18.00	20.00	17.00	15.00	18.00	5.00	14.00	14.00	19.00	16.00	10.00	30.00	20.00	13.00	16.00	12.00	12.00	15.00	14.00	21.00	10.00	14.00	23.00	14.00	18.00	11.00	24.00	20.00	16.00	21.00	20.00	13.00	20.00	19.00	13.00	18.00	8.00	11.00	16.00	11.00	19.00	25.00
ACPP	0.00	0.00	0.00	0.00	2.00	2.00	0.00	1.00	2.00	3.00	0.00	0.00	2.00	0.00	1.00	1.00	0.00	0.00	3.12	2.00	3.00	0.00	1.00	0.00	2.00	1.00	0.00	1.00	0.00	1.00	4.00	3.47	2.00	1.00	1.00	1.00	1.00	0.00	0.00	0.00	1.00	0.00	1.00	3.00	2.00	1.00	1.00	0.00	1.00
ACPT	0.00	0.00	0.00	0.00	0.00	0.00	0.00	0.00	0.00	0.00	0.00	0.00	0.00	0.00	0.00	0.00	0.00	0.00	0.00	0.00	0.00	0.00	0.00	0.00	0.00	0.00	0.00	0.00	0.00	0.00	0.00	0.00	0.00	0.00	0.00	0.00	0.00	0.00	0.00	0.00	0.00	0.00	0.00	0.00	0.00	0.00	0.00	0.00	0.00
ACR	0.00	0.00	0.00	0.00	0.00	0.00	0.00	0.00	0.00	0.00	0.00	0.00	0.00	0.00	0.00	0.00	0.00	0.00	0.00	0.00	0.00	0.00	0.00	0.00	0.00	0.00	0.00	0.00	0.00	0.00	0.00	0.00	0.00	0.00	0.00	0.00	0.00	0.00	0.00	0.00	0.00	0.00	0.00	0.00	0.00	0.00	0.00	0.00	0.00
ACRBP	0.00	0.00	0.00	0.00	0.00	0.00	0.00	0.00	0.00	0.00	0.00	1.00	0.00	0.00	0.00	0.00	0.00	0.00	0.00	0.00	0.00	1.00	0.00	1.00	2.00	0.00	0.00	0.00	0.00	0.00	0.00	2.00	0.00	1.00	0.00	0.00	1.00	0.00	0.00	1.00	1.00	0.00	0.00	0.00	0.00	1.00	0.00	0.00	1.00
ACRC	4.00	2.00	1.00	1.00	1.00	4.00	0.00	1.00	4.00	2.00	2.00	1.00	3.00	1.00	0.00	0.00	3.00	3.00	5.00	6.00	4.00	3.00	5.00	3.00	1.00	4.00	3.00	2.00	1.00	3.00	2.00	1.00	4.00	3.00	1.00	2.00	4.00	0.00	4.00	2.00	0.00	1.00	2.00	4.00	3.00	4.00	1.00	2.00	1.00
ACRV1	0.00	0.00	0.00	0.00	0.00	0.00	0.00	0.00	0.00	0.00	0.00	0.00	0.00	0.00	0.00	0.00	0.00	0.00	0.00	0.00	0.00	0.00	0.00	0.00	0.00	0.00	0.00	0.00	0.00	0.00	0.00	0.00	0.00	0.00	0.00	0.00	0.00	0.00	0.00	1.00	0.00	0.00	0.00	0.00	0.00	0.00	0.00	0.00	0.00
ACSBG1	2.00	3.00	0.00	1.00	0.00	2.00	2.00	4.00	2.00	2.00	1.00	1.00	1.00	4.00	1.00	4.00	0.00	0.00	3.00	3.00	0.00	2.00	1.00	2.00	1.00	2.00	1.00	2.00	0.00	3.00	2.00	4.00	0.00	0.00	3.00	2.00	0.00	1.00	3.00	2.00	2.00	1.00	2.00	1.00	1.00	2.00	0.00	2.00	3.00
ACSBG2	0.00	0.00	0.00	0.00	0.00	0.00	0.00	0.00	0.00	0.00	0.00	0.00	0.00	0.00	0.00	0.00	0.00	0.00	0.00	0.00	0.00	0.00	0.00	0.00	0.00	0.00	0.00	0.00	0.00	0.00	0.00	0.00	0.00	0.00	0.00	0.00	0.00	0.00	0.00	0.00	0.00	0.00	0.00	0.00	0.00	0.00	0.00	0.00	0.00
ACSF2	0.00	0.00	10.00	1.00	1.00	4.00	1.00	1.00	3.00	1.00	1.00	1.00	3.00	2.00	2.00	2.00	4.00	1.00	2.00	6.00	4.00	0.00	2.00	3.00	1.00	1.00	2.00	0.00	2.00	4.00	0.00	6.00	2.00	2.00	2.00	1.00	1.00	3.00	1.00	7.00	4.00	4.00	4.00	3.00	1.00	1.00	3.00	2.00	0.00
ACSF3	8.00	11.00	5.00	4.00	4.00	8.00	8.00	5.00	8.00	19.00	11.00	7.00	7.00	4.00	11.00	16.00	3.00	6.00	11.00	10.00	2.00	9.00	5.00	12.00	2.00	4.00	7.00	7.00	5.00	8.00	10.00	12.00	8.00	7.00	11.00	10.00	11.00	11.00	4.00	9.00	16.00	5.00	9.00	4.00	11.00	11.00	8.00	8.00	11.00
ACSL1	11.00	11.00	8.00	4.00	12.00	10.00	5.00	6.00	12.00	9.00	10.00	7.00	7.00	7.00	7.00	13.00	10.00	3.00	11.00	8.00	4.00	7.00	4.00	16.00	5.00	8.00	13.00	10.00	17.00	11.00	16.00	17.00	9.00	11.00	16.00	13.00	9.00	8.00	7.00	14.00	13.00	10.00	10.00	13.00	9.00	15.00	3.00	12.00	14.00
ACSL3	270.00	287.00	297.00	274.00	295.00	298.00	307.00	376.00	354.00	300.00	298.00	269.00	316.00	328.00	284.00	421.00	346.00	288.00	372.00	361.00	267.00	254.00	262.00	291.00	227.00	300.00	309.00	253.00	335.00	310.00	289.00	364.00	348.00	308.00	348.00	337.00	315.00	355.00	269.00	340.00	380.00	308.00	341.00	326.00	301.00	341.00	274.00	308.00	363.00
ACSL4	104.00	97.00	130.00	100.00	94.00	128.00	134.00	151.00	125.00	112.00	136.00	119.00	129.00	128.00	104.00	184.00	95.00	102.00	151.00	126.00	113.00	71.00	90.00	115.00	125.00	117.00	107.00	90.00	109.00	113.00	122.00	145.00	153.00	142.00	89.00	129.00	103.00	102.00	95.00	116.00	135.00	109.00	106.00	105.00	97.00	121.00	79.00	103.00	114.00
ACSL5	0.00	0.00	0.00	0.00	0.00	0.00	0.00	0.00	0.00	0.00	0.00	0.00	0.00	0.00	0.00	0.00	0.00	0.00	0.00	0.00	0.00	0.00	0.00	0.00	0.00	0.00	0.00	0.00	0.00	0.00	0.00	0.00	0.00	0.00	0.00	0.00	0.00	0.00	0.00	0.00	0.00	0.00	0.00	0.00	0.00	0.00	0.00	0.00	0.00
ACSL6	2.23	1.03	2.30	1.35	4.40	4.69	5.69	5.02	1.05	2.52	4.81	4.69	4.28	3.07	2.89	5.98	1.05	5.08	4.12	5.99	4.01	3.46	2.11	5.70	3.14	4.76	1.10	5.00	2.51	0.00	0.00	3.39	7.60	7.28	4.08	1.14	1.50	1.27	0.00	1.06	5.20	2.11	4.34	3.08	10.46	3.86	2.08	5.25	1.03
ACSM1	0.00	0.00	0.00	0.00	0.00	0.00	0.00	0.00	0.00	0.00	0.00	0.00	0.00	0.00	0.00	0.00	0.00	0.00	0.00	0.00	0.00	0.00	0.00	0.00	0.00	0.00	0.00	0.00	0.00	0.00	0.00	0.00	0.00	0.00	0.00	0.00	0.00	0.00	0.00	0.00	0.00	0.00	0.00	0.00	0.00	0.00	0.00	0.00	0.00
ACSM2A	0.00	0.00	0.00	0.00	0.00	0.00	0.00	0.00	0.00	0.00	1.00	0.00	0.00	0.00	0.00	0.00	0.00	0.00	0.00	0.00	0.00	0.00	0.00	0.00	0.00	0.00	0.00	0.00	0.00	0.00	0.00	0.00	0.00	0.00	0.00	0.00	0.00	1.00	0.00	0.00	0.00	0.00	1.00	0.00	0.00	0.00	0.00	0.00	0.00
ACSM2B	0.00	0.00	0.00	0.00	0.00	0.00	0.00	0.00	0.00	0.00	0.00	0.00	0.00	0.00	0.00	0.00	0.00	0.00	0.00	0.00	0.00	0.00	0.00	0.00	0.00	0.00	0.00	0.00	0.00	0.00	0.00	0.00	0.00	0.00	0.00	0.00	0.00	0.00	0.00	0.00	0.00	0.00	0.00	0.00	0.00	0.00	0.00	0.00	0.00
ACSM3	2.00	0.00	4.00	1.00	1.00	0.00	2.00	1.00	6.00	2.00	3.00	1.00	1.00	2.00	2.00	2.00	3.00	1.00	4.00	4.00	6.00	2.00	1.00	0.00	0.00	3.00	0.00	1.00	1.00	2.00	3.00	0.00	5.00	3.00	3.00	4.00	2.00	2.00	0.00	0.00	0.00	4.00	2.00	5.00	3.00	0.00	3.00	1.00	5.00
ACSM4	0.00	0.00	0.00	0.00	0.00	0.00	0.00	0.00	0.00	0.00	0.00	0.00	0.00	0.00	0.00	0.00	0.00	0.00	0.00	0.00	0.00	0.00	0.00	0.00	0.00	0.00	0.00	0.00	0.00	0.00	0.00	0.00	0.00	0.00	0.00	0.00	0.00	0.00	0.00	0.00	0.00	0.00	0.00	0.00	0.00	0.00	0.00	0.00	0.00
ACSM5	0.00	0.00	0.00	0.00	0.00	0.00	0.00	0.00	0.00	0.00	0.00	0.00	0.00	0.00	0.00	0.00	0.00	0.00	0.00	0.00	0.00	0.00	0.00	0.00	0.00	0.00	0.00	0.00	0.00	0.00	0.00	0.00	0.00	0.00	0.00	0.00	0.00	0.00	0.00	0.00	0.00	0.00	0.00	0.00	0.00	0.00	0.00	0.00	0.00
ACSS1	3.00	3.00	5.00	2.00	2.00	2.00	1.00	4.00	4.00	3.00	2.00	2.00	1.00	2.00	1.00	2.00	2.00	3.00	0.00	3.00	3.00	3.00	2.00	1.00	0.00	3.00	4.00	2.00	1.00	2.00	2.00	3.00	4.00	1.00	6.00	1.00	1.00	1.00	0.00	2.00	4.00	0.00	1.00	3.00	1.00	2.00	0.00	4.00	6.00
ACSS2	3.00	5.00	8.00	9.00	4.00	9.00	5.00	10.00	11.00	5.00	7.00	3.00	7.00	8.00	3.00	6.00	7.00	4.00	14.00	5.00	4.00	3.00	1.00	8.00	6.00	7.00	9.00	5.00	8.00	11.00	4.00	13.00	4.00	5.00	6.00	12.00	12.00	5.00	15.00	13.00	18.00	6.00	7.00	6.00	9.00	6.00	3.00	13.00	7.00
ACSS3	25.00	24.07	33.06	37.00	24.00	25.00	27.93	36.00	33.00	27.00	28.00	25.99	18.00	37.00	26.90	29.00	35.00	20.00	41.94	26.00	26.00	27.00	29.30	23.77	18.00	30.00	35.08	26.00	25.84	32.00	17.95	43.00	33.00	27.00	39.93	35.98	27.00	33.98	37.02	26.00	45.71	18.00	33.09	35.94	24.00	31.21	18.80	35.99	27.00
ACTA1	12.87	11.01	13.03	11.02	12.03	7.78	5.85	12.02	19.01	11.02	12.01	7.07	3.00	10.02	5.00	15.01	17.01	7.01	13.03	9.96	5.00	8.00	6.01	9.01	6.00	10.01	9.01	7.01	9.00	14.02	10.02	6.01	17.01	11.01	10.01	11.00	6.76	10.91	8.88	24.02	12.83	9.01	17.05	15.01	12.03	16.01	12.01	8.01	14.00
ACTA2	0.00	0.00	0.00	0.00	1.00	0.00	0.00	0.00	0.00	1.00	0.00	2.00	2.00	0.00	0.00	0.00	0.00	0.00	0.00	0.00	0.00	0.00	0.00	0.00	0.00	0.00	0.00	0.00	0.00	0.00	0.00	2.00	0.00	1.00	0.00	1.00	0.00	0.00	0.00	0.00	0.00	0.00	0.00	0.00	0.00	0.00	0.00	0.00	1.00
ACTB	4528.07	6193.77	6751.72	5277.86	6771.64	6183.04	7654.81	7909.27	6739.63	6397.63	6366.86	5148.26	6943.46	5827.97	6679.66	8821.18	5698.93	5199.40	6965.52	5131.86	5145.20	4279.82	5076.55	5402.88	8204.79	4999.42	4083.40	3654.91	5102.61	5028.69	4799.12	6310.93	6961.87	4754.69	4892.38	4230.12	4431.03	4684.75	4650.64	5681.29	5799.42	4059.51	4446.78	3858.09	4017.06	4272.11	3528.05	4774.37	6002.27
ACTBL2	1.00	0.00	0.00	0.00	0.00	0.00	0.00	0.00	0.00	0.00	0.00	1.00	0.00	0.00	0.00	0.00	0.00	0.00	0.00	0.00	0.00	0.00	0.00	0.00	0.00	0.00	0.00	0.00	0.00	0.00	0.00	0.00	0.00	0.00	0.00	0.00	0.00	0.00	0.00	0.00	0.00	0.00	0.00	0.00	0.00	0.00	0.00	0.00	0.00
ACTC1	3.00	8.00	5.00	6.00	8.00	11.00	5.00	5.00	13.00	1.03	7.46	7.00	3.00	3.20	4.00	2.00	6.00	7.00	8.20	6.00	3.00	6.00	4.00	2.89	3.00	6.18	8.00	4.00	4.30	7.00	3.00	8.00	4.12	4.00	9.00	9.00	4.00	5.00	1.53	5.00	6.00	6.00	9.29	3.00	4.00	5.00	9.00	3.00	5.00
ACTG1	2470.06	2302.21	2879.25	2313.12	2281.33	2611.73	2773.33	3222.71	3727.35	2570.31	2896.68	2521.67	2524.53	2514.77	2597.33	3725.81	3081.06	2252.59	3315.22	2727.15	2129.79	2080.18	2167.45	2656.22	2155.20	2582.35	2375.59	2054.08	2529.10	2735.29	2347.86	3384.06	2932.85	2600.30	2834.61	2656.88	2521.21	2574.34	2516.83	3074.68	3074.75	2190.48	2706.83	2497.90	2316.91	2721.87	2058.94	2846.62	3033.73
ACTG2	0.00	0.00	4.00	1.00	1.00	0.00	2.00	2.00	2.00	2.00	1.00	0.00	3.00	0.00	3.00	1.00	3.00	0.00	4.00	3.03	2.00	1.00	0.00	2.00	2.00	2.00	3.00	1.00	1.00	0.00	1.00	4.00	5.00	3.00	3.00	4.00	1.00	2.00	1.12	1.00	4.00	0.00	0.00	0.00	3.00	2.00	0.00	0.00	2.00
ACTL10	0.00	0.00	0.00	0.00	0.00	0.00	0.00	0.00	1.00	0.00	0.00	0.00	0.00	0.00	0.00	0.00	0.00	0.00	0.00	0.00	0.00	0.00	0.00	0.00	0.00	0.00	0.00	0.00	1.00	0.00	0.00	0.00	0.00	0.00	0.00	0.00	0.00	0.00	0.00	0.00	1.00	0.00	0.00	0.00	0.00	0.00	0.00	2.00	0.00
ACTL6A	160.00	108.00	159.00	159.00	117.00	171.00	159.00	199.00	224.00	137.00	180.00	141.00	148.00	169.00	152.00	223.00	158.00	112.00	188.00	145.00	134.00	104.00	134.00	210.00	91.00	133.00	184.00	145.00	152.00	172.00	154.00	195.00	183.00	149.00	179.00	174.00	170.00	172.00	176.00	196.00	224.00	155.00	185.00	168.00	164.00	168.00	129.00	150.00	204.00
ACTL6B	1.00	0.00	0.00	0.00	0.00	1.00	0.00	0.00	1.00	0.00	0.00	3.00	0.00	0.00	1.00	1.00	0.00	0.00	0.00	0.00	0.00	0.00	1.00	0.00	0.00	0.00	0.00	0.00	0.00	0.00	0.00	0.00	0.00	1.00	1.00	1.00	0.00	0.00	1.00	0.00	1.00	0.00	0.00	1.00	1.00	0.00	0.00	0.00	2.00
ACTL7A	0.00	0.00	0.00	0.00	0.00	0.00	0.00	0.00	0.00	0.00	0.00	0.00	0.00	0.00	0.00	0.00	0.00	0.00	0.00	0.00	0.00	0.00	0.00	0.00	0.00	0.00	0.00	0.00	0.00	0.00	0.00	0.00	0.00	0.00	0.00	0.00	0.00	0.00	0.00	0.00	0.00	0.00	0.00	0.00	0.00	0.00	0.00	0.00	0.00
ACTL7B	0.00	0.00	0.00	0.00	0.00	0.00	0.00	0.00	0.00	0.00	0.00	0.00	0.00	0.00	0.00	0.00	0.00	0.00	0.00	0.00	0.00	0.00	0.00	0.00	0.00	0.00	0.00	0.00	0.00	0.00	0.00	0.00	0.00	0.00	0.00	0.00	0.00	0.00	0.00	0.00	0.00	0.00	0.00	0.00	0.00	0.00	0.00	0.00	0.00
ACTL8	2.00	2.00	0.00	0.00	0.00	1.00	4.00	0.00	2.00	1.00	2.00	1.00	2.00	1.00	2.00	1.00	1.00	2.00	1.00	2.00	0.00	0.00	1.00	2.00	2.00	3.00	0.00	0.00	3.00	1.00	1.00	0.00	2.00	0.00	1.00	0.00	0.00	2.00	4.00	1.00	0.00	1.00	1.00	1.00	1.00	1.00	0.00	1.00	2.00
ACTL9	0.00	0.00	0.00	0.00	0.00	0.00	0.00	0.00	0.00	0.00	0.00	0.00	0.00	0.00	0.00	0.00	0.00	0.00	0.00	0.00	0.00	0.00	0.00	0.00	0.00	0.00	0.00	0.00	0.00	0.00	0.00	0.00	0.00	0.00	0.00	0.00	0.00	0.00	0.00	0.00	0.00	0.00	0.00	0.00	0.00	0.00	0.00	0.00	0.00
ACTN1	228.49	192.57	247.17	187.38	204.64	243.26	215.54	282.63	334.54	191.14	232.12	209.06	229.02	224.53	172.56	290.11	303.70	217.30	259.10	267.12	177.52	178.15	177.71	252.10	145.07	227.00	245.07	190.05	228.68	260.04	197.48	348.74	227.08	245.66	255.03	284.68	265.17	240.08	226.03	264.06	231.80	225.16	256.39	275.90	215.56	292.55	209.71	296.69	285.04
ACTN2	3.00	0.00	4.00	3.00	7.00	2.00	3.00	2.00	2.00	4.00	4.00	6.00	5.00	6.00	5.01	11.00	4.00	7.00	4.00	2.00	2.00	5.00	3.00	1.00	0.00	5.00	7.16	5.00	0.00	2.00	2.00	5.00	4.00	5.00	3.00	5.00	7.00	5.00	5.00	7.00	6.00	2.00	3.00	1.00	9.96	1.00	3.00	6.00	3.00
ACTN3	11.00	9.00	6.00	13.00	7.00	10.00	9.00	12.00	12.00	9.00	10.00	10.00	10.00	6.00	8.00	12.00	14.00	6.00	16.00	11.00	7.00	11.00	7.00	7.00	4.00	14.00	24.00	9.00	11.00	13.00	9.00	8.98	12.00	10.00	7.00	7.00	13.00	10.00	7.00	19.00	17.00	10.00	20.00	10.00	12.00	11.00	9.00	18.00	14.00
ACTN4	233.51	157.43	186.83	218.62	179.36	199.74	218.46	251.37	300.46	176.86	193.88	195.94	158.98	209.47	173.43	274.89	275.30	165.70	248.90	223.88	183.48	162.85	159.29	220.90	133.93	195.00	242.93	183.95	184.32	252.95	225.52	305.28	206.92	209.34	256.98	262.32	188.83	217.92	224.97	249.94	272.21	214.84	315.61	246.10	222.48	256.45	189.29	270.31	277.96
ACTR10	48.24	50.19	61.75	53.09	49.92	61.24	58.01	64.17	67.00	58.28	55.15	59.01	46.53	74.00	58.02	78.55	53.09	50.30	63.08	48.00	44.00	41.00	34.12	56.17	43.45	40.34	53.03	40.46	44.01	49.92	37.00	74.23	66.44	47.01	48.09	49.08	49.12	45.00	41.65	54.00	46.19	45.01	41.00	59.01	38.00	51.43	59.22	46.48	50.46
ACTR1A	52.00	40.00	70.00	71.00	45.00	66.00	57.00	81.00	79.00	60.00	71.00	47.00	53.00	56.00	60.00	90.00	64.00	52.00	69.00	56.00	55.00	44.00	48.00	64.00	47.01	57.00	57.00	65.00	46.00	70.00	49.00	95.00	54.00	59.00	67.00	60.00	40.00	72.00	47.00	72.00	69.00	53.00	55.00	61.00	45.00	54.00	50.00	82.00	71.00
ACTR1B	14.00	16.00	8.00	13.00	13.00	10.00	13.00	6.00	11.00	9.00	9.00	14.00	10.00	13.00	7.00	16.00	13.00	8.00	16.00	8.00	14.00	8.00	14.00	10.00	6.99	13.00	13.00	7.00	5.00	14.00	6.00	13.00	11.00	7.00	22.00	20.00	12.00	14.00	10.00	6.00	14.00	11.00	13.00	13.00	11.00	21.00	12.00	18.00	14.00
ACTR2	978.00	1336.00	1239.00	1202.00	1377.00	1353.00	1585.00	1571.00	1165.00	1260.00	1314.00	1106.00	1383.00	1321.00	1310.00	1605.00	1106.00	1038.00	1340.00	1127.00	1006.00	884.00	1131.00	1154.00	1391.00	1126.00	910.00	793.00	1017.00	1178.00	1096.00	1208.00	1390.00	1053.00	1061.00	1009.00	1042.00	966.00	950.00	1132.00	1267.00	851.00	968.00	906.00	861.00	1082.00	784.00	988.00	1236.00
ACTR3	317.00	376.00	477.00	400.00	437.00	446.00	425.00	462.00	425.00	405.00	477.00	420.00	432.00	466.00	435.00	557.00	413.00	340.00	477.00	414.00	348.00	307.00	391.00	368.00	389.00	376.00	359.00	336.00	386.00	441.00	387.00	474.00	465.00	356.00	419.00	369.00	368.00	382.00	372.00	426.00	461.00	332.00	378.00	350.00	367.00	376.00	298.00	374.00	453.00
ACTR3B	36.00	41.00	45.00	45.00	38.00	41.00	63.00	55.00	56.00	47.00	49.00	43.00	42.00	50.00	43.00	64.00	46.00	27.00	61.00	38.00	28.00	30.00	42.00	50.00	39.00	43.00	43.00	37.00	35.00	44.75	31.00	65.00	27.00	45.00	50.00	37.00	47.00	45.00	31.00	32.57	46.00	34.00	44.00	38.00	42.00	35.00	43.00	42.00	47.00
ACTR3C	0.00	0.00	0.00	0.00	0.00	0.00	0.00	0.00	0.00	0.00	0.00	0.00	0.00	0.00	0.00	0.00	0.00	0.00	0.00	0.00	0.00	0.00	0.00	0.00	0.00	0.00	0.00	0.00	0.00	1.25	0.00	0.00	0.00	0.00	0.00	0.00	0.00	0.00	0.00	1.43	0.00	0.00	0.00	0.00	0.00	0.00	0.00	0.00	0.00
ACTR5	13.00	10.00	15.00	10.00	4.00	16.00	10.00	17.00	17.00	11.00	7.00	10.00	12.00	16.00	10.00	23.00	18.00	5.00	19.00	20.00	14.00	6.00	5.00	13.00	12.00	16.00	16.00	7.00	8.00	17.00	16.00	14.00	10.00	17.00	10.00	14.00	17.00	14.00	14.00	11.00	18.00	9.18	20.00	10.00	9.00	17.00	13.00	15.00	11.00
ACTR6	40.00	54.00	55.00	52.00	67.00	64.00	51.00	88.00	64.00	54.00	61.00	60.00	66.00	62.00	44.00	91.00	47.00	46.00	63.00	62.00	44.00	48.00	48.00	57.00	53.00	56.00	44.00	63.00	65.00	64.00	51.00	59.00	60.00	57.00	50.00	49.00	56.00	47.00	51.00	64.00	60.00	37.00	58.00	54.00	50.00	64.00	53.00	60.00	67.00
ACTR8	36.00	26.00	48.00	26.00	31.00	44.00	42.00	47.00	43.00	39.00	43.00	34.00	39.00	41.00	37.00	48.00	32.00	32.00	38.00	51.00	29.00	21.00	36.00	46.00	38.00	32.00	38.00	28.00	34.00	47.00	37.00	59.00	35.00	46.00	36.00	29.00	41.00	41.00	40.00	35.00	53.00	35.00	43.00	48.00	35.00	38.00	31.00	43.00	51.00
ACTRT1	0.00	0.00	0.00	0.00	0.00	0.00	0.00	0.00	0.00	0.00	0.00	0.00	0.00	0.00	0.00	0.00	0.00	0.00	0.00	0.00	0.00	0.00	0.00	0.00	0.00	0.00	0.00	0.00	0.00	0.00	0.00	0.00	0.00	0.00	0.00	0.00	0.00	0.00	0.00	0.00	0.00	0.00	0.00	0.00	0.00	0.00	0.00	0.00	0.00
ACTRT2	0.00	0.00	0.00	0.00	0.00	0.00	0.00	0.00	0.00	0.00	0.00	0.00	0.00	0.00	0.00	0.00	0.00	0.00	0.00	0.00	0.00	0.00	0.00	0.00	0.00	0.00	0.00	0.00	0.00	0.00	0.00	0.00	0.00	0.00	0.00	0.00	0.00	0.00	0.00	0.00	0.00	0.00	0.00	0.00	0.00	0.00	0.00	0.00	0.00
ACVR1	10.00	5.00	8.00	14.00	12.00	7.00	9.00	14.00	17.00	16.00	9.00	12.00	8.00	14.00	9.00	20.00	16.00	10.00	8.00	13.00	6.00	2.00	10.00	11.00	9.00	12.00	8.00	15.00	11.00	11.00	12.00	21.00	10.00	11.00	14.00	13.00	16.00	9.00	14.00	20.00	10.00	13.00	13.00	14.00	10.00	10.00	8.00	12.00	15.00
ACVR1B	22.00	20.00	35.00	24.00	25.00	17.00	31.00	45.00	30.00	32.00	32.00	33.00	39.00	44.00	24.00	48.00	36.00	26.00	29.00	22.00	25.00	26.00	31.00	30.00	32.00	25.00	27.00	25.00	32.00	40.00	38.00	29.00	31.00	49.00	29.00	37.00	24.00	27.00	25.00	21.00	37.00	28.00	33.00	24.00	40.00	32.00	28.00	31.00	34.00
ACVR1C	2.00	3.00	0.00	4.00	1.00	4.00	2.00	2.00	1.00	3.00	1.00	0.00	2.00	3.00	7.00	3.00	2.00	1.00	1.00	1.00	4.00	1.00	1.00	2.00	5.00	4.00	0.00	2.00	3.00	2.00	2.00	1.00	1.00	1.00	3.00	1.00	0.00	3.00	3.00	2.00	3.00	3.00	1.00	0.00	1.00	2.00	3.00	0.00	1.00
ACVR2A	18.00	22.00	31.00	21.00	18.00	25.00	19.00	28.00	31.00	18.00	26.00	19.00	24.00	26.00	31.00	30.00	17.00	27.00	38.00	27.00	14.00	12.00	19.00	13.00	27.00	18.00	21.00	21.00	23.00	23.00	21.00	32.00	32.00	22.00	16.00	26.00	19.00	23.00	17.00	17.00	31.00	17.00	13.00	24.00	16.00	35.00	12.00	20.00	20.00
ACVR2B	253.14	351.22	327.54	314.61	427.48	387.26	418.56	475.33	369.19	397.01	356.95	347.22	453.87	409.90	441.38	490.74	323.20	332.83	378.03	423.35	329.28	305.97	353.75	375.06	397.18	335.23	275.98	276.78	378.10	386.30	356.82	410.23	426.73	345.47	336.08	308.60	329.05	357.16	307.04	338.07	432.66	311.56	339.63	315.30	293.55	354.04	249.34	337.62	384.07
ACVRL1	0.00	0.00	0.00	0.00	0.00	0.00	0.00	0.00	0.98	0.00	0.00	0.00	0.00	0.00	0.00	0.00	0.00	0.00	0.00	0.00	0.00	0.00	0.00	0.00	0.00	0.00	0.00	0.00	0.00	0.00	1.00	0.00	0.00	0.00	0.00	1.92	0.00	0.00	0.00	0.00	0.00	0.00	0.00	1.01	1.01	0.00	0.00	0.00	0.00
ACY1	13.00	10.00	11.00	9.00	6.00	12.00	10.00	10.00	15.00	8.00	7.00	8.00	6.00	13.00	7.00	16.00	13.00	6.00	20.00	11.00	9.00	6.00	13.00	14.00	9.00	7.00	13.00	5.00	10.00	13.00	7.00	19.00	8.00	9.00	12.00	17.00	6.00	17.00	12.00	17.00	14.00	14.00	18.00	7.00	12.00	19.00	6.00	11.00	21.00
ACY3	0.00	0.00	0.00	0.00	0.00	0.00	0.00	0.00	0.00	0.00	0.00	0.00	0.00	0.00	0.00	0.00	0.00	0.00	0.00	0.00	0.00	0.00	0.00	0.00	0.00	0.00	0.00	0.00	0.00	0.00	0.00	0.00	0.00	0.00	0.00	0.00	0.00	0.00	0.00	0.00	0.00	0.00	0.00	0.00	0.00	0.00	0.00	0.00	0.00
ACYP1	8.00	12.00	10.00	13.00	8.00	15.00	15.00	8.00	20.00	8.00	19.00	15.00	19.00	16.00	11.00	15.00	13.00	17.00	11.00	14.00	17.00	12.00	13.00	12.00	13.00	11.00	15.00	6.00	15.00	14.00	11.00	16.00	9.00	17.00	14.00	11.00	14.00	11.00	17.00	18.00	11.00	14.00	14.00	18.00	16.00	14.00	11.00	13.00	11.00
ACYP2	0.00	2.00	1.00	1.00	0.00	0.00	1.00	1.00	0.00	0.00	0.00	1.00	0.00	0.00	0.00	0.00	0.00	0.00	1.00	1.00	0.00	0.00	0.00	1.00	1.00	0.00	1.00	0.00	3.00	0.00	0.00	1.00	0.00	2.00	1.00	1.00	0.00	0.00	3.00	0.00	0.00	0.00	0.00	0.00	0.00	0.00	1.00	0.00	0.00
ADA	11.00	5.00	5.00	2.00	3.00	2.00	3.00	5.00	4.00	8.00	2.00	1.00	4.00	0.00	1.00	3.00	3.00	3.00	6.00	3.00	1.00	2.00	7.00	2.00	4.00	7.00	3.00	4.00	3.00	2.00	6.00	3.00	3.00	3.00	3.00	4.00	8.00	4.00	3.00	9.00	2.00	3.00	6.00	7.00	7.00	9.00	4.00	6.00	10.00
ADAD1	0.00	0.00	0.00	0.00	0.00	0.00	0.00	0.00	0.00	0.00	0.00	0.00	0.00	0.00	0.00	0.00	0.00	0.00	0.00	0.00	0.00	0.00	0.00	0.00	0.00	0.00	0.00	0.00	0.00	0.00	0.00	0.00	0.00	0.00	0.00	0.00	0.00	0.00	0.00	0.00	0.00	0.00	0.00	0.00	0.00	0.00	0.00	0.00	0.00
ADAD2	1.00	1.00	0.00	0.00	0.00	0.00	0.00	0.00	1.00	0.00	0.00	1.00	1.00	1.00	0.00	1.00	2.00	0.00	0.00	0.00	0.00	0.00	1.00	0.00	0.00	0.00	0.00	0.00	1.00	0.00	1.00	0.00	0.00	0.00	1.00	1.00	0.00	0.00	0.00	0.00	0.00	0.00	1.00	2.00	0.00	0.00	1.00	1.00	0.00
ADAL	5.00	5.00	13.00	9.00	9.00	12.00	12.00	11.99	11.00	12.00	9.23	8.00	11.00	8.00	7.00	12.00	7.00	8.00	11.00	4.00	7.00	4.00	4.00	9.02	5.00	12.00	7.00	10.00	10.00	10.89	7.00	12.94	13.02	16.00	13.00	8.00	8.00	9.00	8.00	12.00	16.00	4.00	13.00	10.02	13.00	5.00	5.00	5.00	10.00
ADAM10	192.00	215.00	252.00	216.00	217.00	293.00	265.00	294.00	247.00	219.00	245.00	257.00	258.00	259.00	257.00	323.00	243.00	219.00	297.00	227.00	201.00	193.00	229.00	210.99	233.00	242.00	235.00	199.00	231.00	239.00	200.00	303.00	265.00	207.00	249.00	230.00	222.00	242.00	210.00	234.00	295.00	176.00	235.00	216.00	199.00	236.00	191.00	193.00	260.00
ADAM11	1.00	0.00	0.00	2.00	1.00	5.00	4.00	4.00	0.00	1.00	1.00	0.00	2.00	1.00	1.00	4.00	1.00	0.00	0.00	3.00	0.00	0.00	0.00	2.00	1.00	2.00	0.00	2.00	1.00	4.00	0.00	4.00	1.00	1.00	3.00	4.00	1.00	1.00	2.00	1.00	0.00	2.00	2.00	2.00	3.00	1.00	0.00	2.00	3.00
ADAM12	0.00	0.00	1.00	0.00	0.00	1.00	1.00	0.00	0.00	0.00	0.00	0.00	1.00	0.00	0.00	1.00	0.00	0.00	0.00	1.00	0.00	0.00	0.00	0.00	0.00	0.00	0.00	0.00	0.00	1.00	0.00	0.00	1.00	0.00	0.00	0.00	0.00	0.00	0.00	0.00	1.00	0.00	0.00	2.00	0.00	0.00	0.00	1.00	0.00
ADAM15	3.00	6.00	12.00	5.00	10.00	8.00	10.00	10.00	9.00	6.00	10.00	4.00	9.00	2.00	6.00	11.00	10.00	7.00	9.00	6.00	7.00	7.00	9.00	10.00	5.00	5.00	2.00	5.00	7.00	3.00	3.00	10.00	13.00	10.00	4.00	7.00	8.00	7.00	12.00	7.00	6.00	6.00	12.00	10.00	11.00	9.00	8.00	9.00	9.00
ADAM17	61.08	67.03	50.00	56.95	58.02	58.99	55.10	69.60	61.00	62.00	61.00	50.00	69.74	69.98	68.00	68.71	54.03	54.00	83.00	67.10	57.00	40.00	53.02	58.95	58.00	50.08	68.93	39.01	76.16	68.05	64.99	59.01	67.02	63.11	55.01	66.10	58.04	59.19	49.02	70.00	83.02	54.03	66.17	67.83	49.32	73.97	51.00	49.03	76.00
ADAM18	0.00	0.00	0.00	0.00	0.00	0.00	0.00	0.00	0.00	0.00	0.00	0.00	0.00	0.00	0.00	0.00	0.00	0.00	0.00	0.00	0.00	0.00	0.00	0.00	0.00	0.00	0.00	0.00	0.00	0.00	0.00	0.00	0.00	0.00	0.00	0.00	0.00	0.00	0.00	0.00	0.00	0.00	0.00	0.00	0.00	0.00	0.00	0.00	0.00
ADAM19	28.00	46.00	44.00	25.00	37.00	22.00	44.00	32.02	26.00	22.00	32.00	30.00	37.00	45.00	17.00	46.00	28.00	25.00	38.00	31.82	35.00	30.00	27.00	26.00	38.00	33.00	30.00	22.00	27.00	24.00	30.00	40.00	33.00	29.00	28.00	34.00	21.00	28.00	23.00	34.00	25.00	26.00	25.00	29.00	26.00	28.00	24.00	20.00	36.00
ADAM2	0.00	0.00	0.00	0.00	0.00	0.00	0.00	0.00	0.00	0.00	0.00	0.00	0.00	0.00	0.00	0.00	0.00	0.00	0.00	0.00	0.00	0.00	0.00	0.00	0.00	0.00	0.00	0.00	0.00	0.00	0.00	0.00	0.00	0.00	0.00	0.00	0.00	0.00	0.00	0.00	0.00	0.00	0.00	0.00	0.00	0.00	0.00	0.00	0.00
ADAM20	0.00	0.00	0.00	1.00	0.00	0.00	0.00	0.00	0.00	1.00	1.00	0.00	0.00	0.00	0.00	0.00	0.00	0.00	0.00	0.00	0.00	0.00	0.00	0.00	0.00	0.00	0.00	1.00	0.00	0.00	0.00	0.00	0.00	0.00	0.00	0.00	0.00	0.00	0.00	0.00	0.00	0.00	0.00	0.00	0.00	0.00	0.00	0.00	0.00
ADAM21	0.00	0.00	0.00	0.00	0.00	0.00	1.00	0.00	0.00	0.00	0.00	0.00	2.00	0.00	0.00	1.00	0.00	0.00	0.00	0.00	0.00	0.00	0.00	0.00	0.00	1.00	0.00	0.00	0.00	0.00	0.00	0.00	0.00	0.00	0.00	0.00	0.00	0.00	0.00	0.00	0.00	0.00	0.00	0.00	0.00	0.00	0.00	0.00	0.00
ADAM22	29.00	16.00	29.00	31.00	25.00	29.00	36.00	46.00	34.00	28.00	40.00	30.00	29.00	27.00	37.00	48.00	23.00	22.00	24.00	37.00	35.00	26.00	19.00	30.00	19.00	23.00	39.00	28.00	36.00	32.00	35.00	36.00	22.00	18.00	26.00	34.00	27.00	25.00	19.00	31.00	38.00	22.00	27.00	32.00	37.00	39.00	24.00	25.00	35.00
ADAM23	34.00	18.00	31.00	27.00	28.00	37.00	54.00	26.00	37.00	28.00	30.00	33.00	23.00	24.00	45.00	38.00	28.00	33.00	42.00	35.00	19.00	23.00	24.00	20.00	12.00	37.00	28.00	19.00	29.00	30.00	27.00	33.00	43.00	40.00	40.00	38.00	36.00	33.00	21.00	35.00	47.00	21.00	45.00	29.00	21.00	28.00	27.00	43.00	38.00
ADAM28	1.00	1.00	0.00	2.00	3.00	0.00	0.00	1.00	2.00	0.00	0.00	2.00	1.00	2.00	3.00	2.00	0.00	1.00	1.00	2.00	0.00	0.00	0.00	0.00	2.00	0.00	0.00	0.00	0.00	1.00	0.00	0.00	0.00	1.00	0.00	2.00	1.00	2.00	1.00	0.00	1.00	1.00	0.00	1.00	1.00	2.00	1.00	1.00	1.00
ADAM29	0.00	0.00	0.00	0.00	0.00	0.00	0.00	0.00	0.00	0.00	0.00	0.00	0.00	0.00	0.00	0.00	0.00	0.00	0.00	0.00	1.00	0.00	0.00	0.00	0.00	0.00	0.00	0.00	0.00	0.00	0.00	0.00	0.00	0.00	0.00	0.00	0.00	0.00	0.00	0.00	0.00	0.00	0.00	0.00	0.00	0.00	0.00	0.00	0.00
ADAM30	0.00	0.00	0.00	0.00	0.00	0.00	0.00	0.00	0.00	0.00	0.00	0.00	0.00	0.00	0.00	0.00	0.00	0.00	0.00	0.00	0.00	0.00	0.00	0.00	0.00	0.00	0.00	0.00	0.00	0.00	0.00	0.00	0.00	0.00	0.00	0.00	0.00	0.00	0.00	0.00	0.00	0.00	0.00	0.00	0.00	0.00	0.00	0.00	0.00
ADAM32	0.00	0.00	0.00	0.00	1.00	0.00	0.00	0.00	0.00	0.00	0.00	0.00	0.00	0.00	0.00	0.00	0.00	0.00	0.00	0.00	1.00	0.00	0.00	0.00	0.00	0.00	0.00	0.00	0.00	0.00	0.00	0.00	0.00	0.00	0.00	0.00	0.00	0.00	0.00	0.00	0.00	0.00	0.00	0.00	0.00	0.00	0.00	0.00	0.00
ADAM33	2.00	1.00	0.00	1.00	1.00	0.00	2.00	1.00	2.00	0.00	0.00	2.00	1.02	0.00	0.00	0.00	0.00	0.00	0.00	0.00	0.00	2.00	0.00	1.00	0.00	1.01	3.00	1.00	1.00	0.00	0.00	5.41	0.00	0.00	0.00	0.00	1.00	0.00	2.00	2.00	1.00	0.00	0.00	3.00	0.00	1.00	0.00	0.00	0.00
ADAM7	0.00	0.00	0.00	0.00	0.00	0.00	0.00	0.00	0.00	0.00	0.00	0.00	0.00	0.00	0.00	0.00	0.00	0.00	0.00	0.00	0.00	0.00	0.00	0.00	0.00	0.00	0.00	0.00	0.00	0.00	0.00	0.00	0.00	0.00	0.00	0.00	0.00	0.00	0.00	0.00	0.00	0.00	0.00	0.00	0.00	0.00	0.00	0.00	0.00
ADAM8	2.00	2.00	3.00	0.00	1.00	4.00	2.00	0.00	0.00	3.00	1.00	0.00	2.00	1.00	1.00	0.00	2.00	4.00	0.00	1.00	0.00	1.00	0.00	1.00	0.00	0.00	1.00	0.00	1.00	2.00	1.00	1.00	0.00	2.00	0.00	3.00	0.00	1.00	0.00	4.00	0.00	0.00	0.00	4.00	0.00	0.00	1.00	2.00	3.00
ADAM9	34.00	34.00	57.00	24.00	32.00	37.00	42.00	62.00	44.00	39.00	55.00	38.00	39.00	40.00	37.00	59.00	34.00	35.00	51.00	72.00	41.00	27.00	25.00	50.00	32.00	52.00	54.00	40.00	36.00	46.00	39.00	52.00	48.00	49.00	43.00	40.00	45.00	48.00	39.00	32.00	60.00	42.00	48.00	40.00	32.00	51.00	39.00	40.00	55.00
ADAMDEC1	0.00	0.00	0.00	0.00	0.00	0.00	0.00	0.00	0.00	0.00	0.00	0.00	0.00	0.00	0.00	0.00	0.00	0.00	0.00	0.00	0.00	0.00	0.00	0.00	0.00	0.00	0.00	0.00	0.00	0.00	0.00	0.00	0.00	0.00	0.00	0.00	0.00	0.00	0.00	0.00	0.00	0.00	0.00	0.00	0.00	0.00	0.00	0.00	0.00
ADAMTS1	30.00	30.00	37.00	26.00	21.00	29.00	35.00	36.00	34.00	26.00	31.00	36.00	32.00	45.00	34.00	51.00	39.00	20.00	29.00	34.00	25.00	31.00	47.00	44.00	14.00	35.00	29.00	36.00	39.00	37.00	28.00	52.00	39.00	29.00	49.00	41.00	33.00	47.00	49.00	36.00	33.00	41.00	30.00	46.00	38.00	55.00	30.00	33.00	35.00
ADAMTS10	7.00	4.00	6.00	6.00	3.00	8.00	8.00	12.00	5.00	2.00	5.00	7.00	7.00	4.00	5.00	20.00	5.00	6.00	7.00	8.00	3.00	5.00	4.00	2.00	3.00	3.00	4.00	4.00	11.00	4.00	8.00	4.00	5.00	4.00	6.00	6.00	3.00	4.00	7.00	5.00	10.00	8.00	6.00	4.00	3.00	13.00	6.00	7.00	7.00
ADAMTS12	7.00	7.00	6.00	9.00	11.00	13.00	14.00	15.00	12.00	10.00	13.00	11.00	12.00	6.00	11.00	19.00	7.00	4.00	7.00	4.00	5.00	2.00	7.00	12.00	4.00	4.00	9.00	7.00	5.00	8.00	15.00	7.00	9.00	2.00	15.00	4.00	9.00	10.00	5.00	14.00	10.00	10.00	10.00	4.00	6.00	8.00	6.00	5.00	6.00
ADAMTS13	4.00	1.00	2.00	5.00	1.00	0.00	0.00	1.00	2.00	0.00	1.00	2.00	1.00	4.00	1.00	1.00	3.00	0.00	1.00	1.00	3.00	2.00	4.00	4.00	1.00	2.00	1.00	2.00	2.00	2.00	1.00	0.00	1.00	1.00	1.00	3.00	4.00	1.00	1.00	3.00	3.00	1.00	0.00	3.00	0.00	3.00	1.00	4.00	2.00
ADAMTS14	0.00	0.00	1.00	0.00	0.00	0.00	0.00	1.00	1.00	1.00	0.00	1.00	0.00	2.00	1.00	0.00	2.00	0.00	0.00	1.00	1.00	2.00	1.00	0.00	0.00	0.00	0.00	1.00	0.00	0.00	0.00	1.00	1.00	1.00	0.00	0.00	1.00	0.00	1.00	1.00	3.00	0.00	0.00	0.00	1.00	0.00	0.00	1.00	1.00
ADAMTS15	3.00	12.00	7.00	7.00	4.00	5.00	8.00	6.00	4.00	8.00	7.00	3.00	9.00	5.00	5.00	8.00	12.00	3.00	8.00	4.00	9.00	9.00	9.00	13.00	0.00	6.00	4.00	10.00	10.00	6.00	4.00	11.00	6.00	2.00	10.00	5.00	8.00	3.00	6.00	3.00	11.00	7.00	8.00	5.00	3.00	4.00	5.00	11.00	5.00
ADAMTS16	13.00	4.00	9.00	11.00	7.00	16.00	9.00	17.00	9.00	14.00	12.00	9.00	8.00	10.00	8.00	9.00	9.00	13.00	18.00	18.00	7.00	8.00	7.00	15.00	6.00	14.00	10.00	7.00	7.00	9.00	7.00	20.00	11.00	9.00	10.00	9.00	7.00	13.00	8.00	13.00	6.00	10.00	8.00	17.00	8.00	13.00	12.00	10.00	13.00
ADAMTS17	2.00	4.02	2.00	1.09	2.96	1.01	3.15	6.10	3.06	1.03	5.12	1.00	4.02	5.82	3.04	3.00	1.26	1.01	2.88	1.02	1.40	1.02	1.00	1.25	5.01	2.00	1.04	4.99	0.00	1.08	3.04	2.03	3.11	2.06	5.87	2.02	2.14	8.54	2.01	7.30	4.19	2.03	5.07	2.00	0.59	2.02	1.00	0.00	1.03
ADAMTS18	0.00	1.00	0.00	0.00	0.00	0.00	0.00	0.00	0.00	0.00	0.00	0.00	0.00	0.00	0.00	0.00	1.00	0.00	0.00	0.00	0.00	0.00	0.00	0.00	3.00	0.00	0.00	0.00	0.00	0.00	0.00	0.00	0.00	0.00	0.00	0.00	1.00	0.00	0.00	0.00	1.00	0.00	0.00	0.00	0.00	0.00	0.00	0.00	0.00
ADAMTS19	41.00	63.00	51.00	64.00	36.00	60.00	43.00	74.00	64.00	56.00	50.00	44.00	45.00	66.00	52.00	61.00	65.00	46.00	52.00	62.00	49.00	42.00	35.00	56.00	36.00	71.00	51.00	41.00	51.00	60.00	52.00	71.00	66.00	46.00	55.00	62.00	52.00	57.00	41.00	53.00	85.00	41.00	62.00	64.00	59.00	55.00	54.00	66.00	71.00
ADAMTS2	5.00	6.00	2.00	2.00	5.00	2.00	4.00	3.00	4.00	3.01	3.00	5.02	5.00	5.00	3.01	5.98	4.00	5.00	3.00	4.00	7.00	5.02	1.32	8.01	2.00	6.00	3.06	6.16	3.00	5.00	2.00	5.01	7.00	6.21	3.00	6.00	1.04	2.00	7.00	5.01	5.16	5.09	2.00	5.00	3.00	3.06	1.00	3.01	6.00
ADAMTS20	5.00	6.00	7.00	8.00	4.00	3.00	9.00	8.00	3.00	2.00	2.00	7.00	4.00	4.00	11.00	6.00	4.00	2.00	5.00	9.00	5.00	6.00	8.00	3.00	5.00	3.00	4.00	6.00	11.00	3.00	5.00	9.00	8.00	3.00	7.00	8.00	8.00	9.00	4.00	6.00	6.00	3.00	7.00	9.00	5.00	7.00	6.00	4.00	8.00
ADAMTS3	5.00	8.00	16.00	15.00	7.00	13.00	5.00	10.00	7.00	7.00	10.00	5.00	7.00	6.00	10.00	11.00	14.00	10.00	8.00	7.00	4.00	8.00	10.00	7.00	7.00	8.00	3.00	6.00	3.00	11.00	12.00	12.00	13.00	8.00	6.00	7.00	7.00	9.00	5.00	13.00	4.00	8.00	10.00	12.00	7.00	12.00	3.00	9.00	5.00
ADAMTS4	7.46	16.48	10.55	13.53	12.89	13.21	21.02	14.06	11.93	12.74	12.65	8.38	22.61	18.27	26.25	31.00	21.04	14.36	17.63	15.09	9.83	12.72	24.77	23.23	23.90	7.40	8.53	7.90	7.84	14.86	8.83	16.70	13.13	18.15	14.96	11.72	18.54	12.14	10.30	11.12	19.34	10.67	18.01	21.46	11.59	10.07	9.36	8.25	14.87
ADAMTS5	2.00	4.00	3.00	2.00	2.00	2.00	0.00	5.00	1.00	4.00	2.00	2.00	3.00	1.00	3.00	4.00	2.00	3.00	3.00	1.00	0.00	3.00	2.00	4.00	3.00	4.00	0.00	0.00	0.00	0.00	3.00	4.00	1.00	3.00	1.00	1.00	4.00	2.00	2.00	4.00	3.00	0.00	4.00	1.00	2.00	1.00	2.00	2.00	2.00
ADAMTS6	2.00	1.00	5.00	4.00	3.00	1.00	3.00	2.00	1.00	1.00	2.00	3.00	1.00	2.00	0.00	1.00	1.00	0.00	4.00	2.00	2.00	1.00	1.00	2.00	0.00	4.00	2.00	2.00	0.00	2.00	1.00	2.00	1.00	1.00	1.00	1.00	1.00	2.00	2.00	1.00	2.00	3.00	1.00	2.00	1.00	2.00	0.00	1.00	3.00
ADAMTS7	31.00	11.00	20.00	19.00	17.00	18.00	27.00	32.00	22.00	15.00	19.00	17.00	14.00	23.00	25.00	24.00	23.00	14.00	11.00	13.00	10.00	15.00	14.00	23.00	8.00	10.00	19.00	9.00	20.00	10.00	17.00	22.00	19.00	22.00	18.00	6.00	10.00	15.00	24.00	24.00	19.00	18.00	16.00	23.00	14.00	14.00	16.00	24.00	18.00
ADAMTS8	13.00	10.00	7.00	5.00	7.00	10.00	13.00	8.00	11.00	6.00	15.00	8.00	5.00	11.00	9.00	14.00	13.00	10.00	8.00	7.00	12.00	9.00	12.00	12.00	6.00	11.00	13.00	8.00	12.00	6.00	10.00	23.00	6.00	12.00	12.00	11.00	9.00	14.00	14.00	8.00	18.00	14.00	5.00	11.00	13.00	16.00	13.00	16.00	17.00
ADAMTS9	0.00	0.00	0.00	0.00	0.00	0.00	1.00	1.00	1.00	0.00	2.00	0.00	0.00	1.00	0.00	0.00	0.00	1.00	1.00	0.00	0.00	1.00	2.00	0.00	0.00	1.00	0.00	0.00	1.00	0.00	1.00	0.00	1.00	0.00	0.00	0.00	0.00	1.00	0.00	0.00	1.00	0.00	0.00	0.00	0.00	0.00	0.00	0.00	0.00
ADAMTSL1	1.00	1.00	0.00	0.00	0.00	0.00	0.00	0.00	0.00	0.00	0.00	1.00	0.00	0.00	2.00	1.00	1.00	1.00	0.00	2.00	0.00	0.00	1.00	0.00	0.00	0.00	1.00	0.00	0.00	1.00	0.00	0.00	1.00	0.00	0.00	0.00	0.00	0.00	0.00	0.00	0.00	0.00	0.00	1.00	0.00	0.00	0.00	0.00	0.00
ADAMTSL2	1.90	2.41	0.00	1.09	0.00	2.36	4.16	0.00	1.11	1.05	2.35	3.59	0.00	0.00	3.81	3.19	1.58	1.00	0.00	2.39	0.36	0.00	0.83	1.81	0.00	0.29	2.68	0.00	0.00	0.00	3.31	1.96	3.93	1.80	0.00	0.00	1.61	0.00	0.00	1.33	1.18	0.00	1.35	1.71	1.56	0.00	1.19	0.00	1.17
ADAMTSL3	2.00	1.00	3.00	1.00	3.00	0.00	2.00	1.00	1.00	2.00	3.00	1.00	3.00	1.00	0.00	2.00	0.00	1.00	2.00	1.00	1.00	0.00	1.00	0.00	2.00	3.00	1.00	0.00	0.00	2.00	2.00	2.00	2.00	1.00	0.00	1.00	1.00	1.00	1.00	1.00	0.00	0.00	0.00	0.00	4.00	0.00	1.00	0.00	4.00
ADAMTSL4	1.00	2.00	3.00	2.00	0.00	1.00	0.00	1.00	1.00	1.00	0.00	2.00	0.00	0.00	3.00	3.00	0.00	2.00	3.00	0.00	0.00	0.00	2.00	1.00	1.00	1.00	3.00	1.00	0.00	1.00	1.00	3.00	2.00	1.00	1.00	1.00	1.00	2.00	2.00	1.00	1.00	1.00	0.00	1.00	0.00	2.00	2.00	1.00	3.00
ADAMTSL5	0.00	0.00	0.00	0.00	0.00	0.00	0.00	0.00	0.00	0.00	0.00	0.00	0.00	1.00	0.00	0.00	0.00	0.00	0.00	0.00	0.00	0.00	0.00	0.00	0.00	0.00	0.00	0.00	0.00	1.00	0.00	0.00	0.00	0.00	0.00	0.00	0.00	0.00	0.00	0.00	0.00	0.00	0.00	0.00	0.00	0.00	0.00	0.00	0.00
ADAP1	1.00	2.00	2.00	2.00	2.00	1.00	7.00	3.00	1.00	2.00	3.00	2.00	3.00	2.00	1.00	2.00	5.00	3.00	3.00	1.00	0.00	3.00	2.00	4.00	3.00	4.00	1.00	2.00	4.00	0.00	1.00	4.00	6.00	1.00	3.00	5.00	3.00	3.00	3.00	1.00	5.00	1.00	0.00	1.00	1.00	4.00	0.00	3.00	4.00
ADAP2	4.00	0.00	1.00	0.00	0.00	1.00	0.92	0.00	1.00	3.00	0.00	0.00	2.00	1.00	1.00	1.00	0.00	0.00	0.00	1.00	0.00	0.00	2.00	0.00	0.00	2.00	0.99	0.00	0.00	0.00	0.00	0.00	2.01	0.00	0.00	1.00	0.00	0.00	0.00	0.00	0.00	0.00	1.00	0.00	0.00	0.00	0.00	0.00	0.00
ADAR	319.41	296.67	361.50	331.24	306.42	347.82	341.15	432.95	427.02	329.29	351.08	361.31	350.87	358.72	317.02	448.00	415.53	294.00	393.00	341.39	299.11	281.00	257.00	347.00	274.00	325.76	312.14	300.47	359.16	410.37	356.00	466.01	385.34	357.71	347.70	378.00	373.00	344.00	320.97	426.00	374.60	319.00	381.08	337.69	332.43	395.49	307.00	406.00	399.00
ADARB1	7.00	10.98	9.00	10.00	9.00	5.00	8.00	5.00	10.01	8.00	10.01	14.00	7.00	8.00	13.00	11.00	9.00	6.00	13.00	9.45	10.00	5.00	9.00	11.00	4.00	8.97	7.00	5.02	8.00	4.00	11.02	5.00	11.00	5.00	11.00	11.00	6.00	7.00	7.00	13.00	4.01	8.00	6.00	4.00	4.00	10.00	6.00	9.00	17.00
ADARB2	1.00	0.00	3.00	0.00	1.00	0.00	0.00	2.04	1.00	0.00	1.01	0.00	0.00	1.00	2.00	1.21	1.00	1.43	0.00	1.01	0.00	0.00	0.00	1.01	0.00	1.00	0.00	0.00	0.00	0.00	0.00	1.01	1.00	0.31	0.00	3.04	0.00	0.00	0.00	4.00	0.00	1.00	1.00	2.00	0.00	0.00	1.00	2.00	2.03
ADAT1	13.85	10.77	14.82	12.90	13.61	19.73	11.18	19.64	27.77	12.76	28.11	17.01	20.69	12.44	11.74	21.90	16.33	17.44	19.36	17.57	22.30	14.08	18.30	17.28	9.29	12.61	19.95	25.89	25.07	19.36	17.47	21.75	22.51	23.78	21.03	20.42	10.34	15.42	14.09	27.80	20.39	21.17	25.57	28.66	24.24	25.96	14.32	19.48	14.62
ADAT2	13.95	22.45	19.15	24.27	17.69	21.27	27.26	17.21	33.09	22.36	25.26	24.34	18.28	20.80	24.32	44.20	19.12	22.22	20.14	20.26	25.68	16.17	19.25	20.29	16.81	16.16	24.87	17.20	14.16	25.99	8.08	37.48	19.39	21.28	25.25	12.72	22.24	21.28	18.80	29.09	37.17	17.58	15.13	28.34	21.07	20.20	21.14	20.16	30.34
ADAT3	0.00	0.00	0.00	0.00	0.00	0.00	0.00	0.00	0.00	0.00	0.00	0.00	0.00	0.00	1.00	0.00	1.00	0.00	1.00	1.00	0.00	0.00	0.00	0.00	0.00	0.00	0.00	0.00	3.00	0.00	0.00	0.00	0.00	0.00	0.00	0.00	0.00	0.00	0.00	1.00	1.00	1.00	0.00	0.00	0.00	0.00	0.00	1.00	0.00
ADC	0.00	0.00	2.00	1.00	0.00	0.00	0.00	1.00	0.00	0.00	0.00	0.00	0.00	0.00	0.00	0.00	0.00	0.00	0.00	0.00	0.00	0.00	0.00	0.00	0.00	0.00	0.00	0.00	0.00	0.00	0.00	0.00	0.00	0.00	0.00	0.00	0.00	0.00	0.00	0.00	0.00	0.00	0.00	0.00	0.00	0.00	0.00	1.00	0.00
ADCK1	5.00	1.00	8.00	2.00	3.00	4.00	6.00	7.00	10.00	6.00	5.00	2.00	3.00	3.00	3.00	13.00	6.00	2.00	4.00	3.00	2.00	2.00	2.00	2.00	3.00	4.00	2.00	2.00	3.00	3.00	2.00	6.00	3.00	4.00	4.00	8.00	6.00	5.00	3.00	6.00	4.00	2.00	1.00	4.00	3.00	3.00	3.00	3.00	10.00
ADCK2	5.00	5.00	5.00	4.00	1.00	1.00	4.00	4.00	3.00	4.00	5.00	4.00	3.00	3.00	3.00	2.00	4.00	3.00	3.00	4.00	1.00	3.00	0.00	1.00	0.00	2.00	0.00	3.00	3.00	5.00	8.00	5.00	1.00	4.00	4.00	5.00	1.00	4.00	2.00	5.00	5.00	0.00	2.00	4.00	0.00	5.00	6.00	0.00	4.00
ADCK3	51.00	47.00	58.00	38.00	47.00	53.00	55.00	74.00	60.00	55.00	47.00	40.00	71.00	41.00	52.00	63.00	60.00	46.00	66.00	43.00	46.00	39.00	24.00	52.00	51.00	45.00	36.00	33.00	42.00	46.00	32.00	54.00	52.00	49.00	41.00	60.00	37.00	47.00	41.00	49.00	64.00	40.00	49.00	37.00	26.00	37.00	31.00	42.00	49.00
ADCK4	7.00	12.00	6.00	12.00	4.00	14.00	8.00	12.00	7.00	11.00	9.00	4.00	5.00	6.00	8.00	9.00	6.00	9.00	16.00	18.00	6.00	4.00	6.00	7.00	7.00	14.00	10.00	7.00	10.00	12.00	20.00	11.00	11.00	14.00	17.00	8.00	12.00	13.00	15.00	12.00	13.00	13.00	11.00	7.00	12.00	8.00	6.00	10.00	7.00
ADCK5	1.00	1.00	2.00	1.00	1.00	1.00	1.00	4.00	1.00	1.00	1.00	3.00	0.00	1.00	2.00	2.00	1.00	1.00	0.00	2.00	0.00	2.00	2.00	0.00	3.00	1.00	2.00	1.00	3.00	1.00	2.00	2.00	0.00	2.00	1.00	2.00	1.00	1.00	0.00	1.00	1.00	0.00	0.00	0.00	1.00	2.00	0.00	2.00	1.00
ADCY1	47.00	36.40	56.20	36.22	42.15	52.22	54.21	58.75	49.27	47.37	43.10	50.66	45.28	50.16	46.16	64.03	44.18	31.47	49.84	31.38	48.42	45.41	47.18	60.78	38.00	55.00	38.14	38.17	55.17	62.51	39.00	62.03	56.05	53.29	35.75	39.23	46.18	37.19	38.72	52.07	46.01	34.24	51.34	55.22	41.27	51.09	43.08	53.41	59.16
ADCY10	0.00	0.00	0.00	1.00	1.00	0.00	0.00	1.00	1.00	1.00	5.00	1.00	1.00	1.00	0.00	1.00	0.00	0.00	0.00	0.00	1.00	0.00	0.00	0.00	0.00	2.00	1.00	1.00	0.00	2.00	1.00	1.00	0.00	0.00	0.00	0.00	1.00	1.00	0.00	0.00	3.00	0.00	0.00	0.00	1.00	0.00	1.00	1.00	0.00
ADCY2	39.20	31.05	53.01	33.00	35.00	37.05	30.25	57.02	48.04	31.19	40.39	45.31	40.02	47.97	28.01	62.02	45.00	45.01	59.00	51.04	34.22	34.00	29.01	45.02	31.70	48.00	29.02	35.03	38.01	54.04	36.15	55.01	29.70	48.01	43.01	49.13	49.01	38.00	42.01	65.74	48.00	36.01	43.59	58.02	43.64	52.04	37.00	44.40	37.04
ADCY3	17.00	9.00	13.00	15.00	16.00	23.00	14.00	22.00	19.00	15.00	15.00	14.00	8.00	9.00	14.00	21.00	20.00	16.00	18.00	26.00	12.00	15.00	16.00	24.00	7.00	22.00	12.00	7.00	10.00	20.00	15.00	10.00	12.00	12.00	14.00	12.00	17.00	18.00	14.00	21.00	25.00	12.00	10.00	10.00	17.00	24.00	17.00	16.00	25.00
ADCY4	0.00	0.00	0.00	0.00	0.00	0.00	0.00	0.00	0.00	0.00	0.00	0.00	0.00	0.00	0.00	0.00	0.00	0.00	0.00	0.00	0.00	0.00	0.00	0.00	0.00	0.00	0.00	0.00	1.00	0.00	0.00	0.00	0.00	0.00	0.00	0.00	0.00	0.00	0.00	0.00	0.00	0.00	0.00	0.00	0.00	0.00	0.00	0.00	0.00
ADCY5	21.00	8.00	24.00	6.00	11.00	10.00	14.00	22.00	11.00	13.00	23.00	13.00	15.00	19.00	13.00	17.00	23.00	11.00	18.00	18.00	12.00	10.00	4.00	13.00	12.00	5.00	2.00	15.00	10.00	10.00	12.00	19.00	8.00	13.00	15.00	9.00	14.00	13.00	12.00	18.00	9.00	13.00	12.00	9.00	15.00	15.00	14.00	18.00	19.00
ADCY6	17.93	19.89	20.39	13.83	23.65	20.42	33.27	29.19	25.61	22.08	29.24	19.78	24.45	17.34	22.65	17.89	13.84	15.91	20.61	20.83	29.36	12.99	13.77	22.85	18.96	20.07	13.05	12.43	20.98	22.90	20.26	29.04	22.81	16.83	15.49	17.11	23.73	21.33	12.33	19.38	28.60	19.35	29.48	18.46	13.44	26.26	12.06	16.41	26.93
ADCY7	0.00	0.00	1.00	0.00	1.00	3.00	0.00	2.00	1.00	1.00	0.00	1.00	1.00	0.00	0.00	6.00	2.00	2.00	0.00	1.00	0.00	0.00	0.00	1.00	4.00	0.00	1.00	0.00	3.00	0.00	2.00	1.00	1.00	1.00	2.00	1.00	1.00	2.00	2.00	0.00	1.00	2.00	0.00	1.00	1.00	2.00	0.00	1.00	0.00
ADCY8	5.00	2.00	6.00	10.00	2.00	6.00	2.00	4.00	10.00	5.00	7.00	7.00	6.00	4.00	3.00	8.00	4.00	5.00	5.00	4.00	5.00	3.00	3.00	5.00	2.00	7.00	5.00	7.00	4.00	8.00	7.00	6.00	6.00	7.00	8.00	7.00	6.00	7.00	8.00	5.00	4.00	3.00	9.00	8.00	1.00	11.00	3.00	5.00	0.00
ADCY9	13.00	7.00	11.00	16.00	11.02	14.00	7.00	24.00	14.00	14.00	4.00	3.00	12.00	12.00	16.01	7.00	15.00	4.00	19.00	14.00	10.00	7.00	8.00	11.00	18.00	8.00	10.01	14.00	9.00	12.00	11.00	15.00	8.00	11.00	16.00	14.00	13.00	15.00	12.00	19.00	18.00	13.00	20.00	16.02	12.00	16.00	9.00	11.00	13.00
ADCYAP1	0.00	0.00	0.00	0.00	0.00	0.00	0.00	0.00	0.00	0.00	0.00	0.00	0.00	0.00	0.00	0.00	0.00	0.00	0.00	0.00	0.00	0.00	0.00	0.00	0.00	0.00	0.00	0.00	0.00	0.00	0.00	0.00	0.00	0.00	0.00	0.00	0.00	0.00	0.00	0.00	0.00	0.00	0.00	0.00	0.00	0.00	0.00	0.00	0.00
ADCYAP1R1	17.04	22.16	19.26	19.22	9.03	15.04	26.21	14.08	22.07	21.04	13.03	19.60	20.06	22.13	27.64	27.13	27.04	14.03	24.09	17.37	9.98	17.40	15.25	21.12	13.05	17.06	14.07	16.12	14.03	15.07	11.03	20.04	25.39	22.09	23.41	20.03	23.25	16.05	11.09	20.10	24.13	13.02	10.07	11.10	11.01	24.16	15.03	20.14	25.18
ADD1	131.00	113.00	137.00	133.00	125.00	124.00	146.00	149.00	172.00	151.00	142.00	103.00	111.00	127.00	124.00	173.00	136.00	107.00	164.00	141.00	101.00	102.00	117.00	158.00	118.00	117.00	125.00	100.00	121.00	135.00	112.00	191.00	126.00	119.00	129.00	132.00	136.00	125.00	116.00	170.00	140.00	103.00	132.00	117.00	97.00	140.00	97.00	154.00	138.00
ADD2	168.00	139.00	169.00	159.00	127.00	170.00	150.00	190.00	199.00	133.00	172.00	146.00	150.00	154.00	158.00	244.00	216.00	114.00	163.00	186.00	111.00	107.00	115.00	164.00	108.00	180.00	152.00	141.00	155.00	184.00	133.00	219.00	168.00	168.00	179.00	180.00	163.00	163.00	185.00	191.00	200.00	153.00	149.00	145.00	147.00	165.00	131.00	178.00	181.00
ADD3	147.00	141.00	163.00	182.00	152.00	159.85	163.00	195.00	200.00	162.00	173.00	150.00	141.00	162.00	151.00	219.86	181.00	149.00	186.00	151.00	127.00	144.00	158.00	159.00	113.00	151.00	145.00	139.00	163.00	205.00	168.00	211.00	193.00	177.00	163.00	191.00	152.00	169.00	149.00	179.00	181.00	137.00	192.00	179.00	131.00	198.00	138.00	172.00	187.00
ADGB	0.00	0.00	0.00	0.00	0.00	0.00	0.00	0.00	0.00	0.00	0.00	0.00	0.00	0.00	0.00	0.00	0.00	0.00	0.00	0.00	0.00	0.00	0.00	0.00	0.00	0.00	0.00	0.00	0.00	0.00	0.00	0.00	0.00	0.00	0.00	0.00	0.00	0.00	0.00	0.00	0.00	0.00	0.00	0.00	0.00	0.00	0.00	1.00	0.00
ADH1A	0.00	0.00	0.00	0.00	0.00	0.00	0.00	0.00	0.00	0.00	0.00	0.00	0.00	0.00	0.00	0.00	0.00	0.00	0.00	0.00	0.00	0.00	0.00	0.00	0.00	0.00	0.00	0.00	0.00	0.00	0.00	0.00	0.00	0.00	0.00	0.00	0.00	0.00	0.00	0.00	0.00	0.00	0.00	0.00	0.00	0.00	0.00	0.00	0.00
ADH1B	0.00	0.00	0.00	0.00	0.00	0.00	0.00	0.00	0.00	0.00	0.00	0.00	0.00	0.00	0.00	0.00	0.00	0.00	0.00	0.00	0.00	0.00	0.00	0.00	0.00	0.00	0.00	0.00	0.00	0.00	0.00	0.00	0.00	0.00	0.00	0.00	0.00	0.00	0.00	0.00	0.00	0.00	0.00	0.00	0.00	0.00	0.00	0.00	0.00
ADH1C	0.00	0.00	0.00	0.00	0.00	0.00	0.00	0.00	0.00	0.00	0.00	0.00	0.00	0.00	0.00	0.00	0.00	0.00	0.00	0.00	0.00	0.00	0.00	0.00	0.00	0.00	0.00	0.00	0.00	0.00	0.00	0.00	0.00	0.00	0.00	0.00	0.00	0.00	0.00	0.00	0.00	0.00	0.00	0.00	0.00	0.00	0.00	0.00	0.00
ADH4	0.00	0.00	1.00	0.00	1.00	0.00	0.00	0.00	0.00	0.00	0.00	0.94	0.00	0.00	1.00	0.90	0.00	0.00	0.00	0.00	0.00	0.00	0.00	0.00	0.00	0.00	0.00	0.00	0.00	0.00	1.00	1.00	0.00	1.00	0.00	1.00	0.00	1.00	1.00	0.00	1.00	0.00	0.00	0.00	0.00	0.88	1.00	0.00	0.00
ADH5	354.00	251.00	402.00	319.00	266.00	346.00	303.00	410.00	486.00	298.00	354.00	308.00	260.00	308.00	299.00	447.00	473.00	274.00	398.00	421.00	256.00	307.00	253.00	382.00	209.00	322.00	387.00	308.00	316.00	427.00	336.00	500.00	312.00	391.00	402.00	429.00	364.00	356.00	311.00	432.00	392.00	323.00	426.00	429.00	354.00	443.00	350.00	451.00	404.00
ADH6	0.00	0.00	0.00	0.00	0.00	0.00	0.00	0.00	0.00	0.00	0.00	0.00	0.00	0.00	1.00	0.00	0.00	1.00	0.00	0.00	0.00	1.00	0.00	0.00	0.00	0.00	0.00	0.00	0.00	0.00	0.00	0.00	0.00	0.00	0.00	0.00	0.00	0.00	0.00	0.00	0.00	0.00	0.00	0.00	0.00	0.00	0.00	0.00	0.00
ADH7	0.00	0.00	0.00	0.00	0.00	0.00	0.00	0.00	0.00	0.00	0.00	0.00	0.00	0.00	0.00	0.00	0.00	0.00	0.00	0.00	0.00	0.00	0.00	0.00	0.00	0.00	0.00	0.00	0.00	0.00	0.00	0.00	0.00	0.00	0.00	0.00	0.00	0.00	0.00	0.00	0.00	0.00	0.00	0.00	0.00	0.00	0.00	0.00	0.00
ADHFE1	0.00	0.00	0.00	0.00	3.00	0.00	0.00	0.00	0.00	0.00	0.00	0.00	0.00	0.00	0.00	0.00	0.00	0.00	3.00	0.00	0.00	0.00	0.00	0.00	0.00	0.00	0.00	0.00	0.00	0.00	0.00	0.00	0.00	0.00	0.00	0.00	0.00	0.00	0.00	0.00	0.00	0.00	0.00	0.00	0.00	1.00	1.00	0.00	0.00
ADI1	46.00	46.00	44.00	41.00	36.00	51.00	42.00	72.00	74.00	33.00	43.00	49.00	51.00	41.00	34.00	68.00	47.00	36.00	63.00	46.00	41.00	18.00	29.00	48.00	47.00	43.00	47.00	38.00	48.00	49.00	44.00	61.00	53.00	39.00	50.00	54.00	44.00	42.00	38.00	49.00	64.00	44.00	52.00	54.00	44.00	53.00	32.00	38.00	49.00
ADIG	0.00	0.00	0.00	0.00	0.00	0.00	0.00	0.00	0.00	0.00	0.00	0.00	0.00	0.00	0.00	0.00	0.00	0.00	0.00	0.00	0.00	0.00	0.00	0.00	0.00	0.00	0.00	0.00	0.00	0.00	0.00	0.00	0.00	0.00	0.00	0.00	0.00	0.00	0.00	0.00	0.00	0.00	0.00	0.00	0.00	0.00	0.00	0.00	0.00
ADIPOQ	0.98	2.02	0.00	0.00	0.00	1.02	1.57	2.84	0.00	0.00	2.09	0.16	0.00	5.80	1.09	2.91	0.00	0.00	0.32	1.10	1.10	0.00	0.00	0.00	1.01	1.02	4.04	2.50	1.40	0.64	2.04	1.34	0.00	0.00	0.00	1.71	5.81	0.00	0.56	0.00	0.00	1.97	0.00	0.37	0.00	0.00	1.15	0.00	1.32
ADIPOR1	47.00	66.00	70.00	54.00	60.00	57.00	70.00	79.00	92.00	62.00	64.00	68.00	57.00	58.00	73.00	73.00	77.00	54.00	76.00	61.00	50.00	56.00	39.00	61.00	58.00	56.00	51.00	37.00	54.00	68.00	62.00	74.00	80.00	56.00	58.00	53.00	53.00	41.00	62.00	61.00	61.00	50.00	58.00	60.00	47.00	54.00	38.00	55.00	76.00
ADIPOR2	86.00	90.00	126.00	103.00	83.00	132.00	118.00	147.00	131.00	113.00	123.00	118.00	102.00	115.00	129.00	168.00	117.00	99.00	123.00	128.00	94.00	88.00	95.00	99.00	87.00	124.00	127.00	93.00	119.00	118.00	106.00	155.00	137.00	116.00	124.00	142.00	86.00	134.00	116.00	128.00	156.00	99.00	124.00	149.00	103.00	135.00	100.00	98.00	147.00
ADK	16.00	13.00	31.00	20.00	12.00	18.00	18.00	27.00	23.00	21.00	27.00	27.00	18.00	24.00	27.00	33.00	30.00	20.00	22.00	25.00	17.00	16.00	24.00	19.00	12.00	20.00	25.00	18.00	15.00	36.00	13.00	28.00	34.00	19.00	29.00	25.00	28.00	22.00	21.00	32.00	21.00	23.00	26.00	29.00	28.00	32.00	16.00	30.00	34.00
ADM	183.00	203.00	258.00	189.00	226.00	177.00	263.00	264.00	202.00	225.00	198.00	169.00	250.00	225.00	199.00	301.00	186.00	170.00	237.00	189.00	191.00	152.00	180.00	227.00	225.00	180.00	208.00	133.00	209.00	241.00	179.00	213.00	247.00	217.00	191.00	214.00	201.00	222.00	181.00	202.00	211.00	161.00	219.00	183.00	175.00	194.00	147.00	188.00	194.00
ADM2	5.03	1.27	6.94	5.07	3.02	2.08	1.06	4.08	9.89	3.04	3.01	4.12	1.00	1.00	2.02	4.24	4.97	1.28	4.10	3.15	2.03	6.10	3.03	3.09	3.04	4.05	5.03	3.56	8.65	4.85	2.91	6.08	0.00	9.32	8.20	4.84	5.80	4.12	9.37	11.54	3.33	5.83	5.20	10.79	3.05	3.02	0.00	3.00	3.07
ADNP	154.00	173.00	177.00	173.00	142.00	210.00	184.00	221.00	230.00	173.00	177.00	169.00	185.00	177.00	171.00	258.00	196.00	148.00	198.00	219.00	149.00	123.00	129.00	203.00	150.00	168.00	186.00	157.00	167.00	207.00	184.00	210.00	197.00	195.00	196.00	189.00	192.00	193.00	167.00	201.00	215.00	162.00	194.00	176.00	188.00	223.00	156.00	232.00	206.00
ADNP2	56.00	61.00	73.00	43.00	56.00	79.00	73.00	81.00	70.99	79.00	81.00	55.00	56.00	60.00	62.00	95.00	78.00	62.00	89.00	81.00	49.00	41.00	57.00	55.00	64.00	60.00	50.00	55.00	60.00	74.00	53.00	82.00	60.00	57.00	86.00	76.00	52.00	73.00	49.00	72.00	54.00	47.00	88.00	64.00	47.00	76.00	60.00	84.00	59.00
ADO	26.00	60.00	48.00	41.00	49.00	45.00	60.00	50.00	37.00	38.00	40.00	29.00	37.00	46.00	70.00	56.00	48.00	29.00	40.00	38.00	36.00	32.00	34.00	33.00	40.00	33.00	25.00	24.00	34.00	23.00	38.00	36.00	44.00	23.00	34.00	27.00	43.00	25.00	27.00	41.00	40.00	20.00	27.00	18.00	33.00	25.00	24.00	24.00	29.00
ADORA1	3.00	3.00	3.00	2.00	1.00	0.00	1.00	2.00	4.00	0.00	1.00	1.00	1.00	0.00	5.00	3.00	0.00	1.00	1.00	3.00	1.00	2.00	1.00	3.00	1.00	3.00	3.00	3.00	5.00	1.00	4.00	3.00	3.00	3.00	2.00	2.00	1.00	1.00	0.00	2.00	3.00	1.00	3.00	0.00	2.00	0.00	4.00	1.00	6.00
ADORA2A	1.00	3.00	0.00	3.00	1.00	4.00	0.00	2.00	2.00	2.00	4.00	5.00	1.00	3.00	5.00	3.00	0.00	1.00	3.00	3.00	2.00	0.00	0.00	0.00	4.00	3.00	6.00	0.00	4.00	2.00	1.00	3.00	3.00	6.00	3.00	3.00	2.00	5.00	3.00	4.00	3.00	0.00	5.00	6.00	2.00	6.00	0.00	3.00	1.00
ADORA2B	1.00	4.00	2.00	3.79	2.00	2.00	4.00	3.06	7.00	1.03	0.00	0.00	2.09	0.00	4.14	3.03	1.00	1.00	3.46	2.00	2.00	3.15	0.00	1.01	3.04	3.00	0.00	2.00	0.00	1.00	0.00	3.10	0.00	1.00	3.00	1.02	0.00	0.00	0.00	5.00	1.03	0.00	1.00	3.00	1.22	0.00	2.05	5.37	5.38
ADORA3	0.00	0.00	0.00	0.00	0.00	0.00	0.00	0.00	0.00	0.00	0.00	0.00	0.00	0.00	0.00	0.00	0.00	0.00	0.00	0.00	0.00	0.00	0.00	0.00	0.00	0.00	0.00	0.00	0.00	0.00	1.00	0.00	0.00	0.00	0.00	0.00	0.00	0.00	0.00	0.00	1.00	0.00	0.00	0.00	0.00	0.00	0.00	0.00	0.00
ADPGK	45.00	56.00	57.00	43.00	71.00	65.00	55.00	59.00	64.00	71.00	49.00	55.00	64.00	65.00	49.00	109.00	63.00	48.00	60.00	47.00	52.00	37.00	52.00	58.00	49.00	43.00	39.00	39.00	49.00	48.00	66.00	69.00	80.00	40.00	65.00	56.00	50.00	53.00	48.00	60.00	62.00	40.00	48.00	47.00	33.00	49.00	31.00	51.00	63.00
ADPRH	2.00	6.00	3.00	2.00	2.00	8.00	4.00	1.14	6.00	6.00	4.00	3.00	4.00	1.00	2.00	5.00	7.00	3.00	5.00	1.00	2.00	2.00	3.00	2.00	5.00	8.00	5.00	3.00	3.00	0.00	0.00	8.00	5.00	6.00	1.00	3.00	3.00	3.00	4.00	2.00	8.00	6.00	4.00	4.00	5.00	4.00	5.00	1.00	2.00
ADPRHL1	4.00	0.00	0.00	2.00	4.00	1.00	0.00	0.00	1.00	0.00	1.00	1.00	0.00	0.00	1.00	0.00	0.00	0.00	2.00	1.00	1.00	0.00	1.00	1.00	0.00	0.00	3.00	0.00	2.00	0.00	0.00	1.00	0.00	0.00	1.00	0.00	1.00	3.00	1.00	1.00	0.00	0.00	0.00	0.00	0.00	1.00	0.00	0.00	0.00
ADPRHL2	42.00	41.00	56.00	42.00	37.00	40.00	40.00	60.00	42.00	44.00	46.00	40.00	53.00	43.00	39.00	57.00	37.00	36.00	55.00	51.00	39.00	46.00	41.00	36.00	48.00	42.00	63.00	38.00	57.00	54.00	34.00	52.00	52.00	52.00	41.00	32.00	44.00	50.00	31.00	44.00	52.00	44.00	54.00	58.00	38.00	50.00	21.00	35.00	69.00
ADRA1A	1.13	1.79	0.60	1.73	0.00	0.00	4.90	0.00	0.00	0.15	1.51	2.13	0.00	1.01	0.00	0.00	0.00	1.98	3.11	1.00	0.00	0.00	1.00	3.59	2.38	1.00	0.00	0.00	1.07	3.27	0.00	1.07	0.53	0.00	1.10	0.00	1.04	1.03	2.00	3.20	1.00	1.05	1.72	1.00	0.00	0.00	0.00	1.99	0.73
ADRA1B	0.00	0.00	0.00	0.00	0.00	0.00	0.00	0.00	0.00	0.00	0.00	0.00	0.00	0.00	0.00	0.00	0.00	0.00	0.00	0.00	0.00	0.00	0.00	0.00	0.00	0.00	0.00	0.00	0.00	0.00	0.00	0.00	0.00	0.00	0.00	0.00	0.00	0.00	0.00	0.00	0.00	0.00	0.00	0.00	0.00	0.00	0.00	0.00	1.00
ADRA1D	1.00	0.00	1.00	1.00	0.00	0.00	0.00	0.00	0.00	0.00	0.00	0.00	0.00	0.00	1.00	0.00	0.00	1.00	0.00	0.00	0.00	0.00	0.00	0.00	0.00	0.00	0.00	0.00	0.00	0.00	0.00	0.00	0.00	0.00	0.00	0.00	0.00	0.00	0.00	0.00	0.00	0.00	0.00	0.00	0.00	0.00	0.00	0.00	0.00
ADRA2A	1.00	1.00	2.00	0.00	1.00	2.00	2.00	1.00	1.00	1.00	2.00	1.00	1.00	1.00	4.00	5.00	0.00	5.00	1.00	2.00	1.00	0.00	2.00	1.00	3.00	0.00	1.00	2.00	1.00	0.00	3.00	3.00	1.00	5.00	2.00	0.00	0.00	3.00	0.00	1.00	1.00	1.00	1.00	2.00	1.00	1.00	1.00	1.00	3.00
ADRA2B	0.00	5.00	3.00	2.00	3.00	4.00	0.00	2.00	4.00	4.00	2.00	2.00	1.00	3.00	2.00	4.00	2.00	1.00	5.00	2.00	1.00	2.00	3.00	7.00	2.00	1.00	1.00	6.00	5.00	5.00	3.00	4.00	2.00	3.00	0.00	2.00	2.00	3.00	1.00	4.00	3.00	2.00	1.00	0.00	4.00	3.00	2.00	4.00	7.00
ADRA2C	1.00	0.00	2.00	0.00	1.00	0.00	0.00	0.00	1.00	0.00	3.00	0.00	0.00	1.00	0.00	2.00	0.00	1.00	0.00	1.00	0.00	1.00	0.00	0.00	0.00	0.00	0.00	0.00	0.00	1.00	0.00	0.00	1.00	1.00	0.00	0.00	1.00	1.00	1.00	0.00	0.00	0.00	1.00	1.00	0.00	0.00	2.00	1.00	1.00
ADRB1	0.00	0.00	0.00	0.00	0.00	0.00	0.00	0.00	0.00	0.00	0.00	1.00	0.00	0.00	1.00	0.00	0.00	0.00	0.00	0.00	0.00	0.00	0.00	0.00	0.00	0.00	0.00	0.00	0.00	0.00	0.00	0.00	0.00	0.00	0.00	0.00	0.00	0.00	0.00	0.00	0.00	0.00	0.00	1.00	0.00	0.00	0.00	0.00	0.00
ADRB2	0.00	0.00	0.00	0.00	0.00	0.00	2.00	0.00	0.00	0.00	1.00	0.00	1.00	1.00	0.00	0.00	1.00	0.00	0.00	1.00	1.00	1.00	2.00	1.00	1.00	0.00	1.00	1.00	1.00	0.00	1.00	0.00	2.00	1.00	0.00	0.00	0.00	0.00	1.00	1.00	0.00	0.00	0.00	0.00	0.00	0.00	1.00	2.00	0.00
ADRB3	0.00	0.00	0.00	0.00	0.00	0.00	0.00	0.00	0.00	0.00	0.00	0.00	0.00	0.00	0.00	0.00	0.00	0.00	0.00	0.00	0.00	0.00	0.00	0.00	0.00	0.00	0.00	1.00	0.00	0.00	0.00	0.00	0.00	0.00	0.00	0.00	0.00	0.00	0.00	0.00	0.00	0.00	0.00	0.97	0.00	0.00	0.00	0.00	0.00
ADRBK1	40.12	31.00	33.99	30.00	28.09	43.40	55.00	53.17	55.10	21.98	35.00	23.32	26.34	32.00	27.99	54.00	57.51	26.09	55.00	37.09	30.11	20.00	28.00	34.50	24.00	40.09	30.00	32.99	39.08	38.09	24.99	56.00	36.00	48.00	55.13	45.45	35.27	24.21	34.00	39.12	34.00	50.00	44.00	44.55	37.00	44.56	35.99	39.09	37.09
ADRBK2	45.05	66.31	66.01	48.66	72.34	89.07	60.26	87.49	80.20	82.42	73.14	56.24	57.74	72.71	69.31	98.35	78.72	61.75	80.80	71.84	58.45	55.45	66.51	68.27	69.35	73.38	58.22	51.31	65.68	88.74	82.03	103.17	87.97	68.16	64.85	87.50	68.57	81.65	64.49	62.65	84.62	62.76	66.05	59.03	64.90	68.43	57.18	67.28	81.60
ADRM1	95.00	41.00	96.00	67.00	65.00	80.00	69.00	107.00	127.00	75.00	90.00	75.00	60.00	69.00	58.00	117.00	97.00	69.00	102.00	91.00	52.00	68.00	71.00	96.00	61.00	82.00	96.00	90.00	66.00	97.00	79.00	121.00	79.00	89.00	111.00	98.00	89.00	98.00	88.00	119.00	117.00	89.00	96.00	95.00	89.00	114.00	77.00	104.00	122.00
ADSL	130.00	99.00	139.00	133.00	91.00	126.00	103.00	151.00	177.00	106.00	107.00	111.00	87.00	111.00	97.00	136.00	164.00	95.00	138.00	156.00	80.00	100.00	90.00	122.00	67.00	118.00	121.00	105.00	115.00	131.00	112.00	159.00	88.00	132.00	143.00	145.00	152.00	133.00	147.00	177.00	150.00	101.00	151.00	139.00	122.00	133.00	101.00	146.00	144.00
ADSS	255.00	291.00	330.00	287.00	281.00	287.00	298.00	324.00	361.00	302.00	340.00	241.00	310.00	295.00	305.00	396.00	330.00	274.00	330.00	336.00	289.00	241.00	248.00	343.00	274.00	296.00	290.00	238.00	312.00	347.00	291.00	371.00	298.00	328.00	348.00	301.00	340.00	322.00	273.00	309.00	318.00	282.00	352.00	298.00	317.00	351.00	257.00	310.00	367.00
ADSSL1	2.00	1.00	1.00	1.00	0.00	1.00	1.00	2.00	5.00	1.00	1.00	0.00	1.00	1.00	1.00	3.00	4.00	2.00	4.00	1.00	1.00	1.00	2.00	2.00	0.00	2.00	1.00	1.00	1.00	4.00	4.00	1.00	1.00	1.00	2.00	1.00	0.00	2.00	1.00	3.00	2.00	2.00	2.00	2.00	1.00	2.00	4.00	2.00	1.00
ADTRP	0.00	0.00	3.00	0.00	0.00	0.00	1.00	0.00	1.00	1.00	0.00	0.00	0.00	0.00	0.00	0.00	0.00	0.00	0.00	0.00	1.00	0.00	0.00	0.00	0.00	0.00	0.00	0.00	0.00	1.00	0.00	0.00	0.00	0.00	0.00	0.00	0.00	1.00	0.00	0.00	0.00	0.00	0.00	0.00	0.00	0.00	0.00	0.00	0.00
AEBP1	31.00	27.00	41.00	25.00	26.00	29.00	33.00	27.00	42.00	21.00	28.00	25.00	19.00	24.00	18.00	42.00	53.00	24.00	40.00	31.00	25.00	35.00	24.00	33.00	19.00	32.00	33.00	18.00	30.00	38.00	22.00	27.00	31.00	28.00	29.00	33.00	34.00	39.00	27.00	32.00	29.00	29.00	24.00	32.00	23.00	34.00	25.00	37.00	33.00
AEBP2	61.00	60.00	61.00	72.00	72.00	76.00	70.00	74.00	67.00	63.00	68.00	56.00	67.00	50.00	77.00	96.00	73.00	53.00	73.00	68.00	61.00	49.00	64.00	51.00	65.00	64.00	63.00	53.00	59.00	71.00	61.00	70.00	72.00	59.00	68.17	64.00	71.00	57.00	73.71	64.00	78.00	64.04	68.00	74.00	53.00	74.00	41.00	61.00	61.00
AEN	129.00	118.00	147.00	117.00	103.00	129.00	146.00	173.00	178.00	128.00	159.00	127.00	119.00	138.00	145.00	175.00	144.00	103.00	149.00	154.00	96.00	100.00	109.00	153.00	115.00	128.00	122.00	98.00	118.00	158.00	122.00	191.00	149.00	138.00	120.00	144.00	124.00	151.00	120.00	148.00	154.00	111.00	127.00	114.00	121.00	164.00	103.00	130.00	159.00
AES	52.00	58.00	63.00	58.00	64.00	54.00	53.00	72.00	83.00	52.00	67.00	65.00	57.00	49.00	57.00	66.00	74.00	57.00	58.00	54.00	45.00	52.00	55.00	70.00	46.00	38.00	46.00	33.00	58.00	53.00	61.00	68.00	66.00	61.00	68.00	46.00	37.00	40.00	52.00	81.00	59.00	51.00	60.00	44.00	57.00	49.00	32.00	45.00	63.00
AFAP1	7.00	26.00	25.00	12.00	11.00	17.00	19.00	24.00	28.00	24.00	29.00	15.00	21.00	18.00	16.00	26.00	29.00	11.00	20.00	33.00	14.00	11.00	23.00	17.00	8.00	17.00	21.00	21.00	19.00	17.00	12.00	26.00	19.00	17.00	14.00	21.00	23.00	21.00	23.00	24.00	19.00	18.00	15.00	16.00	12.00	18.00	9.00	23.00	16.00
AFAP1L1	9.00	5.00	8.00	4.00	3.06	6.00	10.00	7.00	13.00	7.00	3.00	6.00	9.10	6.00	4.00	4.00	6.00	3.00	8.00	6.01	6.00	3.02	2.00	3.00	2.09	7.01	13.00	1.00	7.00	10.00	6.00	17.00	6.00	13.01	4.00	15.96	10.00	3.00	7.00	10.30	6.12	6.00	2.11	9.57	3.00	11.00	8.00	12.49	13.02
AFAP1L2	11.00	10.00	12.00	10.00	6.00	9.00	8.00	14.00	5.00	4.00	10.00	10.00	4.00	5.00	4.00	15.00	7.00	10.00	15.00	10.00	12.00	4.00	5.00	6.00	7.00	4.00	4.00	4.00	11.00	6.00	7.00	5.00	4.00	5.00	10.00	5.00	8.00	5.00	6.00	9.00	5.00	9.00	9.00	6.00	5.00	4.00	10.00	8.00	4.00
AFF1	176.09	259.23	263.59	227.13	261.13	245.55	282.22	316.22	251.29	217.46	216.34	191.10	235.12	263.23	253.12	307.49	204.15	196.07	233.72	223.12	215.71	186.13	224.19	211.08	270.60	211.12	185.07	169.04	227.81	218.13	188.09	246.22	256.40	179.04	189.05	184.51	213.10	209.15	172.49	215.15	236.14	169.09	202.18	194.10	189.90	201.42	158.11	183.12	260.11
AFF2	6.00	2.00	14.00	9.00	9.00	10.00	6.00	14.00	7.00	7.00	9.00	3.00	14.00	14.00	12.00	10.00	6.00	7.00	2.00	7.00	5.00	6.00	3.00	6.00	6.90	3.00	1.00	4.00	3.00	6.00	13.00	12.00	8.00	8.00	18.00	4.00	7.00	7.00	6.00	6.00	14.00	8.00	8.00	5.00	8.00	7.00	4.00	8.00	9.00
AFF3	5.09	2.04	3.00	6.42	4.01	2.51	6.00	4.32	2.13	0.00	2.33	2.15	5.21	3.67	2.06	6.80	1.12	4.20	3.00	3.39	5.91	4.35	3.05	6.32	1.01	9.02	3.38	5.30	2.01	2.01	1.16	2.07	5.93	4.37	4.85	2.92	1.05	2.18	2.99	2.53	4.27	0.00	5.85	6.98	3.01	4.52	1.59	1.41	1.05
AFF4	119.00	141.00	132.00	130.00	148.00	182.00	174.00	180.00	154.00	146.00	156.00	147.00	198.00	191.00	141.00	232.00	154.00	142.00	144.00	147.00	130.00	103.00	132.00	140.00	159.00	125.00	128.00	105.00	138.00	135.00	153.00	183.00	181.00	147.00	136.00	131.00	156.00	135.00	142.00	138.00	176.00	117.00	131.00	117.00	103.00	131.00	99.00	147.00	160.00
AFG3L2	284.00	244.00	340.00	320.00	251.00	327.00	310.00	399.00	403.00	292.00	324.00	325.00	305.00	316.00	289.00	421.00	409.00	274.00	418.00	392.00	261.00	259.00	276.00	301.00	226.00	326.00	370.00	293.00	371.00	392.00	313.00	458.00	320.00	393.00	407.00	419.00	393.00	421.00	317.00	360.00	471.00	303.00	427.00	342.00	328.00	416.00	277.00	415.00	414.00
AFM	0.00	0.00	0.00	0.00	0.00	0.00	0.00	0.00	0.00	0.00	0.00	0.00	0.00	0.00	0.00	0.00	0.00	0.00	0.00	0.00	0.00	0.00	0.00	0.00	0.00	0.00	0.00	0.00	0.00	0.00	0.00	0.00	0.00	0.00	0.00	0.00	0.00	0.00	0.00	0.00	0.00	0.00	0.00	0.00	0.00	0.00	0.00	0.00	0.00
AFMID	18.81	17.07	20.41	19.24	15.31	17.25	16.49	17.80	21.00	11.41	19.89	16.09	29.63	24.72	14.51	21.39	16.67	12.78	25.84	18.39	14.60	14.46	10.28	12.30	12.28	21.24	18.88	17.93	16.21	13.31	16.39	17.29	21.51	11.93	10.33	9.99	14.57	15.24	9.05	19.49	16.06	10.33	18.61	12.39	17.14	16.38	10.25	18.24	15.82
AFP	1.00	1.00	2.00	1.00	6.00	2.00	1.00	0.00	3.00	0.00	3.00	2.00	3.00	1.00	2.00	4.00	3.00	0.00	5.00	2.00	1.00	2.00	1.00	2.00	2.00	0.00	1.00	1.00	2.00	0.00	1.00	6.00	1.00	4.00	5.00	4.00	4.00	0.00	1.00	4.00	0.00	4.00	1.00	9.00	3.00	1.00	3.00	3.00	2.00
AFTPH	21.00	33.00	44.00	35.00	26.00	38.00	36.00	42.00	43.00	18.00	43.00	29.00	31.00	32.00	36.00	42.00	24.00	25.00	47.00	28.00	19.00	25.00	26.00	29.00	28.00	41.00	20.00	25.00	38.00	34.00	26.00	42.00	24.00	31.00	30.00	36.00	29.00	21.00	36.00	29.00	41.00	29.00	37.00	32.00	29.00	37.00	27.00	34.00	34.00
AGA	11.00	10.00	11.00	3.00	6.00	11.00	4.00	8.00	11.00	6.00	6.00	6.00	11.00	4.00	12.00	7.00	8.00	11.00	11.00	8.00	3.00	6.00	7.00	4.00	15.00	15.00	5.00	4.00	13.00	9.00	5.00	1.00	14.00	9.00	7.00	5.00	7.00	5.00	7.00	7.00	8.00	1.00	14.00	3.00	12.00	9.00	8.00	7.00	9.00
AGAP1	30.00	14.00	27.00	26.00	23.00	25.00	26.00	23.00	33.00	25.00	26.00	17.00	21.00	27.00	32.00	44.00	31.00	11.00	24.00	27.00	29.00	20.00	26.00	29.00	24.00	18.00	23.99	24.00	23.28	28.31	22.00	38.00	28.00	24.00	17.00	32.00	22.00	22.45	26.00	27.00	40.00	18.00	23.00	23.00	19.00	32.28	17.00	25.00	25.00
AGAP11	0.00	1.18	2.88	0.00	1.50	0.00	1.23	2.61	0.00	0.00	0.00	0.19	1.27	2.39	0.00	0.00	1.25	1.53	1.18	0.00	0.00	0.00	2.54	0.84	0.00	0.00	0.00	0.00	0.00	2.38	0.00	1.34	1.22	2.89	0.00	3.97	0.00	0.00	1.29	2.71	2.46	1.28	0.00	0.00	5.41	1.47	0.00	0.00	0.00
AGAP2	1.00	0.00	0.00	1.00	2.00	1.00	0.00	0.00	2.00	2.00	2.00	0.00	0.00	1.00	2.00	1.00	2.00	1.00	4.00	1.00	0.00	0.00	1.00	0.00	2.00	1.00	1.00	2.00	0.00	0.00	1.00	5.00	0.00	0.00	0.00	0.00	0.00	1.00	0.00	2.00	3.00	1.00	3.00	2.00	1.00	1.00	0.00	1.00	0.00
AGAP3	17.00	19.00	28.00	28.00	22.00	18.00	21.00	26.00	37.00	21.00	29.00	28.00	24.00	26.00	25.00	38.00	38.00	24.00	35.00	36.00	20.00	28.00	18.00	30.00	14.00	30.00	22.00	20.00	22.00	31.00	22.00	35.00	22.00	23.00	25.00	23.00	25.00	28.00	31.00	30.00	46.00	31.00	40.00	23.00	43.00	44.00	25.00	38.00	31.00
AGAP4	0.00	0.00	0.00	1.49	0.00	0.00	0.00	0.00	1.44	0.00	4.96	0.00	0.00	0.00	0.00	12.52	11.66	1.01	3.54	0.00	0.00	0.00	0.00	0.00	0.00	0.65	0.00	3.26	4.38	0.00	0.00	5.00	5.94	7.54	0.00	0.00	3.31	0.00	0.00	0.00	9.89	8.53	0.00	3.97	5.91	0.00	0.00	0.00	0.00
AGAP5	0.00	0.00	0.00	0.00	2.42	0.00	7.26	0.00	5.41	0.00	0.00	2.49	4.76	0.00	4.27	0.00	0.00	0.00	0.00	3.26	5.50	0.00	0.00	0.00	0.00	3.72	1.25	0.00	0.00	3.98	3.76	1.91	0.00	2.50	5.51	1.34	7.71	0.00	4.54	0.00	0.00	0.00	0.00	0.00	0.00	0.00	0.00	6.05	4.54
AGAP6	15.55	4.44	2.05	3.06	0.00	11.06	0.00	7.10	8.38	0.00	6.65	2.63	0.00	11.51	5.63	8.24	5.87	3.94	9.95	4.82	7.93	0.00	0.00	5.70	1.81	5.11	0.00	7.26	5.62	10.12	4.71	3.29	8.67	0.00	1.85	7.26	4.98	0.00	7.07	6.85	5.48	0.00	3.56	4.85	6.04	3.03	3.70	10.38	2.20
AGAP7	0.00	5.39	5.04	2.29	3.97	0.00	0.00	0.00	3.60	0.00	0.00	0.00	0.00	0.00	9.09	0.00	0.00	4.53	0.00	0.00	0.57	0.00	1.81	4.80	8.19	3.57	0.00	0.00	4.41	3.38	2.75	8.03	3.46	5.93	0.00	1.54	0.00	1.91	0.00	5.05	0.00	2.20	3.33	4.08	8.71	6.00	0.00	0.00	0.00
AGAP8	0.00	0.00	0.00	4.25	2.13	0.00	9.53	6.25	3.02	6.42	0.00	6.79	4.13	4.14	0.00	0.00	0.00	0.00	0.00	4.45	0.00	11.94	0.00	0.00	0.00	0.00	8.94	0.00	0.00	0.00	0.00	0.00	0.00	0.00	6.64	6.12	0.00	6.13	12.11	1.93	0.21	0.00	1.58	1.74	0.00	5.35	5.98	0.00	11.43
AGAP9	5.44	0.00	4.06	2.92	0.00	2.94	0.00	13.62	2.14	2.58	6.39	2.04	7.71	4.99	0.00	2.24	6.23	0.00	6.20	1.48	0.00	3.06	3.67	1.49	0.00	7.95	5.81	2.48	3.30	9.70	3.78	6.36	4.73	3.09	0.00	4.78	0.00	4.96	0.00	1.42	0.00	0.00	6.52	4.37	0.00	3.96	6.32	4.57	4.80
AGBL1	0.00	0.00	0.00	0.00	0.00	0.00	0.00	0.00	0.00	0.00	0.00	0.00	0.00	0.00	0.00	0.00	0.00	0.00	0.00	0.00	0.00	0.00	0.00	0.00	0.00	0.00	0.00	0.00	0.00	0.00	0.00	0.00	0.00	0.00	0.00	0.00	0.00	0.00	0.00	0.00	0.00	0.00	0.00	0.00	0.00	0.00	0.00	0.00	0.00
AGBL2	0.00	1.00	1.00	0.00	0.00	1.00	0.00	0.00	1.00	0.00	1.00	1.00	0.00	1.00	0.00	0.00	0.00	0.00	1.00	0.00	1.00	0.00	0.00	0.00	0.00	0.00	0.00	0.00	0.00	0.00	0.00	1.00	0.00	0.00	0.00	0.00	0.00	2.00	0.00	2.00	4.00	0.00	1.00	1.00	0.00	1.00	0.00	1.00	1.00
AGBL3	1.00	2.00	0.00	1.00	2.00	0.00	4.00	2.00	0.00	0.00	1.00	1.00	0.00	0.00	1.00	1.00	1.00	1.00	1.00	2.00	2.00	0.00	0.00	0.00	0.00	0.00	1.00	0.00	1.00	0.00	2.00	0.00	1.00	1.00	0.00	1.00	0.00	2.00	2.00	0.00	1.00	1.00	2.00	0.00	1.00	0.00	1.00	1.00	1.41
AGBL4	0.00	1.00	2.00	0.00	0.00	1.00	0.00	2.00	2.00	0.00	2.00	0.00	1.00	1.00	0.00	1.00	0.00	1.00	0.00	0.00	1.00	0.00	0.00	1.00	0.00	0.00	1.00	0.00	0.00	0.00	1.00	0.00	1.00	0.00	0.00	0.00	1.00	2.00	0.00	0.00	0.00	0.00	1.00	2.00	2.00	1.00	0.00	0.00	0.00
AGBL5	30.00	18.00	28.00	25.00	18.99	26.00	35.00	41.00	44.00	29.00	29.00	22.00	29.00	38.00	22.00	39.00	41.00	34.00	34.00	22.00	28.00	22.00	17.99	42.00	23.00	36.00	36.00	23.99	29.00	43.00	29.00	38.00	35.00	34.00	36.00	39.00	36.99	29.00	27.00	39.00	48.00	28.00	40.00	37.00	22.00	33.00	26.00	27.00	23.00
AGER	4.00	6.00	4.00	3.00	1.00	3.00	3.00	4.00	4.00	3.00	3.00	4.00	5.00	4.00	1.00	4.00	6.00	5.00	4.00	9.00	4.00	9.00	3.00	8.00	6.00	1.00	3.00	6.00	6.00	3.00	4.00	5.00	3.00	4.00	9.00	7.00	2.00	3.00	8.00	8.00	4.00	2.00	5.00	7.00	3.00	8.00	3.00	5.00	7.00
AGFG1	83.00	90.00	108.00	76.00	101.00	130.00	112.95	145.00	118.00	112.00	124.00	88.00	106.00	90.91	92.00	153.83	97.00	76.00	124.92	108.94	73.86	66.00	84.00	96.00	96.01	80.00	103.93	62.00	103.00	103.00	87.92	138.00	105.00	113.00	86.90	110.91	113.00	123.90	114.00	101.96	119.00	78.00	94.00	95.00	91.00	120.00	72.00	106.00	105.00
AGFG2	3.00	3.00	3.00	4.00	0.00	3.00	3.00	2.00	4.00	1.00	2.00	2.00	3.00	3.00	0.00	5.00	1.00	1.00	4.00	5.00	2.00	1.00	2.00	1.00	1.00	2.00	0.00	1.00	3.00	0.00	3.00	2.00	1.00	2.00	2.00	1.00	5.00	2.00	3.00	0.00	1.00	1.00	1.00	0.00	2.00	3.00	0.00	1.00	3.00
AGGF1	34.00	35.00	32.00	30.00	35.00	33.00	30.00	39.00	40.00	31.00	47.00	35.00	37.00	35.00	33.00	53.00	33.00	32.00	43.00	52.00	44.00	36.00	21.00	46.00	27.00	49.00	40.00	30.00	36.00	39.00	36.00	47.00	43.00	52.00	45.00	52.00	34.00	46.00	42.00	39.00	46.00	38.00	56.00	49.00	43.00	53.00	31.00	49.00	43.00
AGK	21.00	30.00	27.00	31.00	23.00	28.00	31.00	30.00	33.00	23.00	33.00	22.00	27.00	29.00	29.00	39.00	43.00	24.00	31.00	33.00	30.00	28.00	22.00	29.00	31.00	22.00	27.00	27.00	20.00	24.00	37.00	26.00	32.00	26.00	26.00	36.00	24.00	26.00	31.00	30.00	47.00	25.00	34.00	26.00	23.00	27.00	17.00	37.00	35.00
AGL	79.00	101.00	100.00	89.00	75.00	104.00	115.00	129.00	108.00	97.00	119.00	78.00	105.00	111.00	85.00	141.00	94.00	79.00	97.00	109.00	81.00	79.00	95.00	99.00	68.00	79.00	102.00	84.00	102.00	107.00	100.00	132.00	92.00	90.00	102.00	83.00	85.00	110.00	96.00	114.00	116.00	69.00	87.00	120.00	94.00	102.00	83.00	105.00	111.00
AGMAT	6.61	7.77	8.14	12.09	4.08	12.21	13.71	6.18	13.54	1.88	11.46	6.70	5.82	9.21	3.68	14.14	10.77	7.94	7.93	8.24	9.41	7.56	4.06	15.84	10.57	7.14	8.74	8.01	13.16	4.50	7.43	11.77	13.49	8.59	7.38	7.18	8.02	14.19	12.68	21.74	13.03	8.92	11.44	4.26	10.79	9.34	10.25	8.72	19.44
AGMO	0.00	0.00	2.68	0.00	1.07	0.00	1.01	1.09	0.00	0.00	0.00	0.00	0.00	0.00	1.53	0.00	0.00	0.00	0.00	0.36	1.01	0.00	0.00	0.00	0.00	0.00	0.00	0.00	0.00	0.00	0.00	0.00	0.00	0.00	1.01	0.00	0.62	0.99	0.96	0.00	0.00	1.01	0.00	0.90	0.00	0.00	1.05	0.00	0.00
AGPAT1	54.00	52.00	61.00	46.00	65.00	57.00	53.00	63.00	80.00	55.00	55.00	50.00	58.00	49.00	59.00	71.00	55.00	44.00	62.00	61.00	53.00	30.00	55.00	53.00	53.00	52.00	48.00	41.00	47.00	61.00	46.00	70.00	52.00	54.00	55.00	40.00	44.00	59.00	53.00	44.93	55.00	61.00	39.00	43.00	43.00	45.00	49.00	52.00	56.00
AGPAT2	8.00	4.00	12.00	11.00	2.00	6.00	10.00	8.00	8.00	8.00	15.00	15.00	4.00	7.00	4.00	13.00	8.00	15.00	8.00	11.00	5.00	6.00	1.00	10.00	4.00	10.00	10.00	5.00	8.00	14.00	10.00	10.00	4.00	4.00	4.00	13.00	7.00	2.00	5.00	8.00	7.00	6.00	15.00	8.00	10.00	9.00	11.00	7.00	11.00
AGPAT3	5.00	2.00	3.00	1.00	1.00	4.00	6.00	1.00	5.00	3.00	0.00	3.00	3.00	5.00	2.00	1.00	5.00	2.00	2.00	3.00	2.00	2.00	3.00	1.00	5.00	4.00	3.00	2.00	6.00	4.00	0.00	4.00	4.00	4.00	7.00	4.00	2.00	5.00	2.00	6.00	3.00	2.00	3.00	1.00	3.00	5.00	3.00	3.00	0.00
AGPAT4	75.00	82.00	100.00	68.00	86.00	77.00	93.00	91.00	95.00	73.00	86.00	81.00	92.00	78.00	92.00	90.00	82.00	67.00	90.00	75.00	72.00	56.00	79.00	77.00	55.00	57.00	64.00	69.00	80.00	82.00	80.00	90.00	99.00	65.00	70.00	85.00	69.00	69.00	74.00	90.00	102.00	56.00	84.00	76.00	72.00	65.00	65.00	62.00	91.00
AGPAT5	224.00	253.00	259.00	210.00	234.00	270.00	265.00	334.00	315.00	263.00	281.00	257.00	292.00	283.00	250.00	372.00	273.00	207.00	297.00	229.00	230.00	223.00	214.00	253.00	228.00	264.00	256.00	197.00	244.98	240.00	241.00	322.00	302.04	274.00	291.00	246.00	241.00	246.00	230.00	270.00	300.00	233.00	240.00	225.00	208.16	266.00	162.00	246.00	233.00
AGPAT6	137.95	89.00	135.37	112.32	83.49	122.10	110.50	138.85	177.23	118.91	113.09	115.22	112.40	117.85	113.39	171.08	160.33	80.10	149.05	130.09	91.16	93.80	103.77	122.19	93.19	104.06	120.18	87.17	107.24	117.13	94.55	173.10	112.14	124.17	148.71	142.10	108.89	124.80	129.12	142.27	136.05	117.06	134.26	130.85	100.71	158.44	96.94	136.15	141.91
AGPAT9	2.00	2.00	2.00	3.00	3.00	1.00	3.00	3.00	5.00	1.00	3.00	1.00	3.00	4.00	2.00	3.00	1.00	4.00	3.00	1.00	3.00	3.00	3.00	1.00	0.00	3.00	4.00	1.00	4.00	1.00	1.00	2.00	7.00	3.00	3.00	6.00	0.00	1.00	4.00	3.00	5.00	2.00	2.00	1.00	1.00	2.00	3.00	4.00	2.00
AGPHD1	0.00	0.00	3.00	0.00	0.00	0.00	0.00	0.00	0.00	1.00	2.00	1.00	0.00	1.00	0.00	4.00	0.00	1.00	0.00	1.00	1.00	0.00	1.00	1.00	0.00	0.00	0.00	0.00	0.00	1.00	0.00	0.00	1.00	1.00	0.00	4.00	0.00	0.00	0.00	0.00	0.00	1.00	1.00	0.00	0.00	0.00	0.00	3.00	0.00
AGPS	120.00	176.00	182.00	159.00	142.00	178.00	162.00	172.00	151.14	135.00	149.00	157.12	171.00	128.00	164.00	194.00	147.00	131.00	148.00	149.00	125.00	122.00	131.15	121.00	129.00	128.00	110.00	117.00	154.00	138.97	145.00	175.00	152.00	140.00	126.00	120.00	137.42	140.03	118.00	133.00	180.17	107.00	140.00	116.02	132.00	107.00	126.00	134.00	154.00
AGR2	0.00	0.00	0.00	0.00	0.00	0.00	0.00	0.00	0.00	0.00	0.00	0.00	0.00	0.00	0.00	0.00	0.00	0.00	0.00	0.00	0.00	0.00	0.00	0.00	0.00	0.00	0.00	0.00	0.00	0.00	0.00	0.00	0.00	0.00	0.00	0.00	0.00	0.00	0.00	0.00	0.00	0.00	0.00	0.00	0.00	0.00	0.00	0.00	0.00
AGR3	0.00	0.00	0.00	0.00	0.00	0.00	0.00	0.00	0.00	0.00	0.00	0.00	0.00	0.00	0.00	0.00	0.00	0.00	0.00	0.00	0.00	0.00	0.00	0.00	0.00	0.00	0.00	0.00	0.00	0.00	0.00	0.00	0.00	0.00	0.00	0.00	0.00	0.00	0.00	0.00	0.00	0.00	0.00	0.00	0.00	0.00	0.00	0.00	0.00
AGRN	91.00	60.00	84.00	78.00	54.00	85.00	78.00	90.00	88.00	84.00	81.00	67.00	73.00	90.00	80.00	112.00	112.00	65.00	82.00	93.00	60.00	72.00	68.00	76.00	60.00	85.00	57.00	56.00	70.00	97.00	62.00	99.00	73.00	63.00	81.00	87.00	61.00	108.00	75.00	87.00	84.00	67.00	71.00	55.00	69.00	85.00	66.00	91.00	94.00
AGRP	0.00	0.00	0.00	0.00	0.00	0.00	0.00	0.00	0.00	0.00	0.00	0.00	0.00	0.00	0.00	0.00	0.00	0.00	0.00	0.00	0.00	0.00	0.00	0.00	0.00	0.00	0.00	0.00	0.00	0.00	0.00	0.00	0.00	0.00	0.00	0.00	0.00	0.00	0.00	0.00	0.00	0.00	0.00	0.00	0.00	0.00	0.00	0.00	0.00
AGT	0.00	0.00	0.00	0.00	0.00	0.00	0.00	1.00	0.00	0.00	0.00	0.00	0.00	0.00	0.00	0.00	0.00	1.00	0.00	0.00	0.00	0.00	0.00	0.00	0.00	0.00	0.00	0.00	0.00	0.00	0.00	0.00	0.00	0.00	0.00	0.00	0.00	0.00	0.00	0.00	0.00	0.00	0.00	0.00	0.00	0.00	0.00	0.00	0.00
AGTPBP1	79.00	57.00	60.00	83.00	51.00	88.00	73.00	103.00	85.00	66.00	92.00	76.00	68.00	65.00	57.00	89.00	85.00	70.00	98.00	86.00	56.00	66.00	58.00	83.00	70.00	73.00	81.00	48.00	85.00	91.00	69.00	97.00	73.00	87.00	90.00	86.00	80.00	91.00	69.00	96.00	99.00	79.00	104.00	84.00	92.00	110.00	62.00	100.00	95.00
AGTR1	0.00	1.00	0.00	0.00	0.00	0.00	0.00	0.00	0.00	0.00	0.00	0.00	0.00	0.00	0.00	0.00	0.00	0.00	0.00	0.00	0.00	0.00	0.00	0.00	0.00	0.00	0.00	0.00	0.00	0.00	0.00	0.00	0.00	0.00	0.00	0.00	0.00	0.00	0.00	0.00	0.00	0.00	0.00	0.00	0.00	0.00	0.00	0.00	0.00
AGTR2	0.00	0.00	0.00	0.00	0.00	0.00	0.00	0.00	0.00	0.00	0.00	0.00	0.00	0.00	0.00	0.00	0.00	0.00	0.00	0.00	0.00	0.00	0.00	0.00	0.00	0.00	0.00	0.00	0.00	0.00	0.00	0.00	0.00	0.00	0.00	0.00	0.00	0.00	0.00	0.00	0.00	0.00	0.00	0.00	0.00	0.00	0.00	0.00	0.00
AGTRAP	26.00	7.00	23.00	8.00	8.00	8.00	7.00	18.00	10.00	16.00	13.00	2.00	11.00	8.00	7.00	13.00	12.00	8.00	17.00	11.00	10.00	5.00	9.00	6.00	7.00	17.00	12.00	8.00	7.00	20.00	14.00	23.00	19.00	10.00	12.00	12.00	16.00	12.00	17.00	11.00	7.00	11.00	16.00	10.00	11.00	11.00	3.00	9.00	13.00
AGXT	0.00	0.00	0.00	0.00	0.00	0.00	0.00	0.00	0.00	0.00	0.00	0.00	0.00	0.00	0.00	0.00	0.00	0.00	0.00	0.00	0.00	0.00	0.00	0.00	0.00	0.00	0.00	0.00	0.00	0.00	0.00	0.00	0.00	0.00	0.00	0.00	0.00	0.00	0.00	0.00	0.00	0.00	0.00	0.00	0.00	0.00	0.00	0.00	0.00
AGXT2	0.00	0.00	0.00	0.00	0.00	0.00	0.00	0.00	0.00	0.00	0.00	0.00	0.00	0.00	0.00	0.00	0.00	0.00	0.00	0.00	0.00	0.00	0.00	0.00	0.00	0.00	0.00	0.00	0.00	0.00	0.00	0.00	0.00	0.00	0.00	0.00	0.00	0.00	0.00	0.00	0.00	0.00	0.00	0.00	0.00	0.00	0.00	0.00	0.00
AGXT2L1	1.00	2.00	1.00	2.00	2.00	1.00	3.00	4.00	2.00	4.00	1.00	6.00	3.00	0.00	3.00	2.00	2.00	1.00	3.00	3.00	1.00	5.00	1.00	4.00	0.00	1.00	3.00	0.00	0.00	0.00	1.00	2.00	2.00	3.00	1.00	3.00	2.00	0.00	0.00	3.00	5.00	4.00	3.00	2.00	0.00	1.00	3.00	1.00	1.00
AGXT2L2	0.00	0.00	3.00	2.00	2.00	1.00	2.00	3.00	1.00	1.00	2.00	2.00	1.00	2.00	1.00	1.00	5.00	0.00	4.00	3.00	2.00	0.00	1.00	1.00	0.00	2.00	0.00	1.00	3.00	2.00	4.00	2.00	0.00	3.00	0.00	3.00	1.00	1.00	2.00	1.00	1.00	2.00	4.00	4.00	4.00	1.00	2.00	3.00	1.00
AHCTF1	133.00	158.00	206.00	152.00	167.00	184.00	182.00	220.00	211.00	156.00	186.00	158.00	154.00	179.00	151.00	244.00	167.00	136.00	175.00	164.00	131.00	146.00	140.00	154.00	175.00	185.00	158.00	158.00	183.00	184.00	161.00	229.00	193.00	159.00	172.00	190.00	184.00	164.00	127.00	185.00	212.00	137.00	151.00	189.00	158.00	173.00	147.00	181.00	179.00
AHCY	340.00	273.00	368.00	365.00	251.00	336.00	347.00	413.00	518.00	339.00	395.00	401.00	316.00	393.00	323.00	568.00	498.00	335.00	467.00	488.00	309.00	276.00	339.00	392.00	233.00	359.00	453.00	367.00	371.00	510.00	385.00	567.00	387.00	448.00	522.00	478.00	460.00	469.00	377.00	469.00	505.00	396.00	524.00	466.00	450.00	535.00	379.00	509.00	507.00
AHCYL1	158.00	139.00	167.00	178.00	149.00	175.00	143.00	193.00	180.00	158.00	164.00	191.00	156.00	155.00	155.00	244.00	207.00	161.00	181.00	185.00	143.00	125.00	126.00	180.00	108.00	180.00	197.00	142.00	157.00	189.00	180.00	190.00	185.00	172.00	175.00	184.00	192.00	189.00	150.00	199.00	224.00	163.00	203.00	185.00	156.00	189.00	152.00	186.00	204.00
AHCYL2	23.00	24.25	26.37	28.00	31.34	34.93	38.16	30.59	38.76	25.12	26.10	30.23	25.00	34.02	31.19	45.39	42.70	27.55	25.99	30.46	16.00	13.67	21.84	29.85	31.04	25.00	26.00	28.23	18.67	39.01	23.00	45.00	43.00	36.19	27.48	30.08	25.21	21.98	25.95	31.97	34.99	27.00	32.40	33.04	29.00	26.01	21.00	29.68	44.21
AHDC1	7.00	5.00	3.00	4.00	8.00	2.00	13.00	8.00	8.00	3.00	3.00	6.00	2.00	5.00	6.00	9.00	10.00	8.00	10.00	7.00	3.00	7.00	2.00	6.00	0.00	6.00	7.00	1.00	12.00	7.00	11.00	11.00	8.00	8.00	10.00	8.00	6.00	8.00	2.00	6.00	4.00	6.00	9.00	3.00	4.00	3.00	1.00	9.00	4.00
AHI1	13.01	7.00	16.00	7.01	10.02	12.00	6.00	13.11	21.00	16.00	12.02	11.00	5.00	23.22	12.00	18.00	14.20	13.70	10.00	14.04	11.00	11.01	11.37	12.07	16.00	16.00	13.00	12.00	20.00	17.02	11.42	21.01	14.19	12.07	15.10	20.34	18.45	13.00	18.51	18.30	21.00	9.00	20.06	25.02	7.04	17.00	20.00	12.02	13.00
AHNAK	5.00	3.00	3.00	10.00	8.00	2.00	6.00	3.00	5.00	11.00	6.00	3.00	5.00	7.00	9.00	9.00	14.00	3.00	7.00	9.00	6.00	5.00	9.00	7.00	6.00	6.00	12.00	13.00	7.00	8.00	4.00	9.00	6.00	12.00	4.00	9.00	7.00	4.00	2.00	10.00	7.00	9.00	13.00	11.00	12.00	5.00	5.00	7.00	7.00
AHNAK2	1.00	0.00	0.00	0.00	1.00	0.00	0.00	2.00	1.00	1.00	2.00	1.00	0.00	0.00	0.00	0.00	1.00	0.00	1.00	2.00	0.00	2.00	0.00	0.00	0.00	2.00	1.00	1.00	3.00	0.00	2.00	1.00	1.00	0.00	1.00	1.00	0.00	0.00	1.00	1.00	0.00	1.00	0.00	1.00	0.00	1.00	0.00	2.00	1.00
AHR	6.45	8.50	4.39	5.85	10.93	9.99	9.43	9.77	9.88	5.28	12.08	11.07	10.02	4.03	8.35	14.27	15.17	10.06	10.90	8.48	5.27	7.44	8.50	10.06	2.06	8.27	3.01	8.73	7.07	9.16	12.18	7.42	9.91	12.62	7.34	9.40	2.01	9.64	11.49	15.04	7.45	5.17	6.50	4.51	6.79	9.76	9.70	7.09	11.83
AHRR	0.00	1.00	0.00	1.00	0.00	0.00	0.00	1.00	0.00	1.00	0.00	0.00	0.00	0.00	0.00	0.00	0.00	0.00	0.00	0.00	0.00	1.00	0.00	0.00	0.00	0.00	0.00	0.00	0.00	0.00	2.00	0.00	0.00	0.00	2.00	0.00	0.00	0.00	2.00	0.00	0.00	0.00	1.00	0.00	0.00	0.00	0.00	1.00	1.00
AHSA1	216.00	133.00	189.00	175.00	135.00	185.00	187.00	236.00	300.00	174.00	212.00	181.00	147.00	191.00	153.00	248.00	269.00	176.00	301.00	239.00	155.00	174.00	142.00	229.00	109.00	217.00	248.00	167.00	195.00	255.00	194.00	291.00	198.00	243.00	280.00	269.00	219.00	222.00	224.00	276.00	276.00	205.00	266.00	259.00	214.00	256.00	180.00	249.00	300.00
AHSA2	39.00	49.00	46.00	49.00	45.00	50.18	57.03	58.00	49.00	48.06	57.04	42.19	40.00	39.01	44.00	63.00	57.00	35.44	44.00	56.16	49.00	35.00	34.00	28.00	42.00	42.00	41.00	37.00	36.00	49.00	40.11	52.02	46.97	46.04	39.00	43.00	51.00	37.00	35.02	43.02	53.03	34.00	48.00	53.01	31.04	39.01	40.00	47.00	46.01
AHSG	0.00	0.00	0.00	0.00	0.00	0.00	0.00	2.00	0.00	0.00	0.00	1.00	0.00	0.00	1.00	0.00	0.00	0.00	1.00	0.00	0.00	0.00	0.00	0.00	0.00	0.00	0.00	0.00	0.00	0.00	0.00	0.00	1.00	0.00	0.00	0.00	1.00	0.00	0.00	0.00	1.00	0.00	1.00	0.00	0.00	0.00	0.00	2.00	0.00
AHSP	0.00	1.00	0.00	1.00	0.00	0.00	0.00	0.00	1.00	0.00	0.00	0.00	0.00	0.00	0.00	0.00	0.00	0.00	0.00	0.00	0.00	0.00	0.00	0.00	0.00	0.00	0.00	0.00	0.00	0.00	0.00	0.00	0.00	0.00	0.00	0.00	0.00	0.00	0.00	1.00	0.00	0.00	0.00	0.00	0.00	0.00	0.00	0.00	2.00
AICDA	0.00	0.00	0.00	0.85	0.00	0.00	0.00	0.00	0.00	0.00	1.06	2.30	0.00	0.00	0.60	0.00	1.07	0.00	2.03	1.02	0.00	1.03	0.00	1.12	1.12	1.12	0.00	0.00	0.00	0.00	2.04	1.06	0.00	0.01	0.00	1.01	0.00	0.00	0.61	1.07	0.52	0.00	2.92	0.00	0.00	0.00	0.00	0.00	0.00
AIDA	219.00	279.00	385.00	299.00	330.00	368.00	370.00	399.00	322.00	308.00	351.85	267.00	352.00	355.00	296.00	416.00	327.00	262.00	361.00	307.00	271.00	228.00	259.00	276.00	314.00	291.00	296.00	256.00	289.00	310.00	320.00	357.00	344.00	315.00	305.00	286.00	307.00	293.00	288.00	281.00	362.00	252.00	255.00	247.00	256.00	278.00	224.00	271.00	315.00
AIF1	4.00	4.00	3.00	3.00	0.00	5.00	4.00	1.00	5.00	2.00	9.00	1.00	1.00	3.00	5.00	6.00	8.00	0.00	2.00	2.00	7.00	1.00	4.00	4.00	2.00	2.00	3.00	5.00	5.00	1.00	2.00	5.00	4.00	3.00	0.00	3.00	4.00	8.00	4.00	7.00	6.00	4.00	11.00	5.00	0.00	4.00	3.00	3.00	6.00
AIF1L	99.00	58.00	95.00	95.00	47.00	92.00	84.00	120.00	126.00	70.00	93.00	81.00	73.00	96.00	80.00	135.00	115.00	80.00	122.00	127.00	76.00	70.00	76.00	106.00	75.00	96.00	102.00	79.00	88.00	119.00	99.00	129.00	81.00	111.00	92.00	116.00	95.00	106.00	104.00	123.00	106.00	100.00	105.00	118.00	100.00	114.00	107.00	131.00	96.00
AIFM1	80.66	74.00	92.00	72.47	61.43	97.00	109.00	75.81	91.00	78.38	87.00	75.00	78.27	86.00	89.16	105.50	82.00	66.27	95.33	90.20	54.00	75.70	74.00	70.00	84.16	69.93	68.06	65.17	78.14	80.00	64.38	107.54	76.73	82.89	80.29	88.00	69.82	66.37	76.55	80.44	99.13	55.93	86.00	65.00	76.00	81.00	87.28	71.26	99.00
AIFM2	5.32	7.61	14.00	7.84	6.16	8.05	8.42	15.96	5.07	3.07	18.32	3.05	6.52	9.13	6.35	5.26	10.97	8.23	10.05	9.00	6.96	4.44	10.23	8.09	14.92	6.00	7.75	5.07	6.16	10.97	7.43	15.30	11.22	8.27	11.30	6.14	8.18	4.60	9.47	7.06	13.36	12.36	12.07	12.00	4.01	12.28	4.99	5.47	17.59
AIFM3	0.00	0.00	0.00	0.00	0.00	2.00	1.00	0.00	0.00	0.00	1.00	0.00	0.00	0.00	0.00	0.00	1.00	0.00	0.00	1.00	0.00	0.00	0.00	0.00	0.00	0.00	0.00	0.00	0.00	0.00	0.00	0.00	0.00	0.00	0.00	0.00	1.00	0.00	1.00	0.00	0.00	0.00	0.00	0.00	0.00	1.00	0.00	1.00	0.00
AIG1	24.00	30.00	52.00	30.00	40.00	39.00	51.00	37.00	44.00	32.00	34.00	20.00	37.00	36.00	49.00	53.00	40.00	31.00	27.00	24.00	43.00	27.00	24.00	34.00	42.00	29.00	24.00	22.00	28.00	31.00	23.00	42.00	40.00	25.00	33.00	33.00	22.00	29.00	25.00	36.00	31.00	26.00	29.00	28.00	25.00	27.00	24.00	29.00	33.00
AIM1	17.00	18.00	22.09	17.00	22.00	24.03	17.00	32.00	21.38	22.00	21.00	12.00	29.00	27.97	16.00	31.00	19.00	12.00	9.00	25.28	8.00	14.20	10.96	19.99	12.00	28.03	29.00	16.00	22.00	31.05	25.23	38.15	31.01	32.00	27.00	28.64	22.13	27.00	18.01	15.87	20.00	19.00	26.13	26.46	13.00	18.40	10.00	30.00	30.00
AIM1L	6.00	5.00	7.00	3.00	3.00	5.00	5.00	2.00	3.00	7.00	7.00	6.00	3.00	4.00	1.00	18.00	7.00	6.00	10.00	8.00	3.00	2.00	2.00	5.00	5.00	5.00	3.00	3.00	6.00	8.00	4.00	5.00	4.00	4.00	7.00	10.00	4.00	7.00	5.00	7.00	6.00	2.00	8.00	1.00	4.00	3.00	4.00	5.00	3.00
AIM2	0.00	0.00	2.00	0.00	0.00	1.00	1.00	1.00	1.00	0.00	2.00	2.00	0.00	0.00	0.00	0.00	0.00	5.00	1.00	0.00	0.00	0.00	0.00	1.00	0.00	0.00	0.00	0.00	2.00	2.00	2.00	0.00	3.00	0.00	0.00	1.00	0.00	0.00	0.00	2.00	0.00	1.00	0.00	2.00	0.00	0.00	0.00	0.00	1.00
AIMP1	54.00	51.00	59.00	59.00	72.00	81.00	67.00	65.00	101.00	67.00	69.00	80.00	63.00	79.00	66.00	97.00	71.00	39.00	84.00	62.00	57.00	46.00	63.00	65.00	46.00	58.00	70.00	51.00	83.00	72.00	68.00	88.00	83.00	64.00	95.00	59.00	73.00	73.00	53.00	79.00	80.00	64.00	56.00	61.00	72.00	88.00	42.00	65.00	77.00
AIMP2	30.00	37.00	65.00	43.00	49.00	56.00	39.00	64.00	80.00	68.00	65.00	41.00	40.00	42.00	45.00	75.00	69.00	37.00	62.00	56.00	53.00	35.00	40.00	55.00	35.00	41.00	41.00	47.00	55.00	71.00	38.00	59.00	62.00	52.00	71.00	51.00	52.00	54.00	43.00	73.00	42.00	59.00	55.00	46.00	48.00	68.00	46.00	63.00	80.00
AIP	4.00	5.00	4.00	6.00	6.00	14.00	7.00	6.00	12.00	7.00	7.00	5.00	7.00	8.00	11.00	10.00	8.00	8.00	6.00	10.00	5.00	4.00	3.00	4.00	5.00	9.00	4.00	3.00	5.00	5.00	4.00	11.00	5.00	6.00	10.00	4.00	9.00	13.00	9.00	15.00	8.00	7.00	7.00	3.00	6.00	6.00	7.00	7.00	16.00
AIPL1	1.96	0.00	0.00	0.93	0.00	1.05	0.60	2.99	3.30	1.01	0.94	1.02	0.00	0.00	0.00	2.13	1.19	1.85	0.00	1.00	0.00	0.00	0.94	1.02	0.00	1.21	0.00	3.28	0.00	0.00	1.06	0.00	0.00	0.00	1.00	0.00	3.20	0.00	1.02	0.00	0.00	0.00	0.00	0.16	1.71	0.00	0.00	3.23	0.00
AIRE	0.00	0.00	0.00	0.00	0.00	3.26	0.00	0.00	0.00	0.85	0.00	0.00	0.00	0.02	0.00	1.99	1.00	1.98	0.00	3.00	0.00	0.00	0.00	0.00	0.96	0.00	0.00	0.00	1.00	0.00	0.00	0.00	0.96	0.00	0.00	0.87	0.00	0.00	0.00	0.00	0.91	0.00	0.00	0.00	0.00	0.00	0.00	0.77	0.00
AJAP1	6.01	2.07	2.00	6.14	8.01	6.02	6.65	7.04	7.06	5.00	10.00	6.00	4.00	4.07	7.00	12.01	6.00	1.00	7.00	9.03	2.18	3.02	6.00	1.00	1.00	4.00	9.28	3.00	6.03	5.00	6.00	4.00	7.05	3.00	8.01	4.00	4.00	2.99	3.00	6.16	9.04	7.00	13.00	6.00	6.00	8.44	11.00	7.00	8.00
AJUBA	26.00	23.00	33.00	24.99	26.00	22.00	24.00	33.02	26.40	33.03	27.00	19.02	27.00	24.41	30.00	36.75	36.00	23.00	28.20	27.67	23.00	14.00	23.29	36.48	23.79	16.79	18.00	17.05	25.02	29.06	17.00	39.00	19.64	18.00	24.00	33.40	19.02	20.05	21.00	24.01	35.00	19.03	23.00	23.00	23.03	18.00	15.21	16.71	30.69
AK1	10.11	9.29	7.28	9.78	6.12	8.81	8.60	13.24	9.10	9.10	10.04	12.65	7.04	12.33	7.05	18.39	9.45	3.17	8.39	16.07	4.33	5.09	6.04	14.43	9.01	10.20	10.00	4.86	11.66	13.68	13.13	11.59	8.33	11.82	9.00	14.36	10.17	6.53	6.07	15.88	10.53	12.88	19.42	11.89	6.00	15.14	12.71	13.97	18.95
AK2	236.00	263.70	280.01	288.00	275.00	300.63	289.00	332.00	345.01	276.00	269.00	256.00	321.00	277.00	282.00	377.00	354.00	235.00	376.00	313.07	254.00	247.00	224.00	277.00	227.00	265.00	301.00	221.00	328.00	305.01	310.00	357.01	281.41	253.00	289.00	347.00	272.00	297.00	243.00	313.00	383.00	262.01	326.00	275.16	299.43	287.00	257.00	256.00	335.00
AK3	28.35	16.05	35.44	34.78	41.29	46.83	34.84	49.12	32.08	33.08	57.39	34.24	38.23	31.95	42.70	48.98	31.49	36.72	38.44	30.85	27.53	24.46	33.94	39.20	26.63	37.85	23.40	30.40	42.42	46.44	30.50	36.46	33.28	38.76	39.71	37.89	34.05	32.96	25.55	39.40	49.60	33.83	33.05	38.00	31.41	31.26	22.72	25.83	49.73
AK4	264.00	336.00	376.00	360.00	303.00	381.00	364.00	476.00	360.00	351.00	335.00	321.00	338.00	351.00	337.00	463.00	366.00	315.00	374.00	361.00	260.00	255.00	307.00	340.00	262.00	371.00	332.00	262.00	344.00	347.00	323.00	421.00	380.00	356.00	362.00	337.00	382.00	327.00	292.00	336.43	441.00	267.00	343.00	338.00	298.00	375.00	286.00	363.00	411.00
AK5	13.00	5.00	5.00	9.00	7.00	8.00	4.00	7.00	13.00	4.00	9.00	10.00	7.00	7.00	3.00	8.00	11.00	1.00	14.00	13.00	9.00	10.00	1.00	9.00	4.00	9.00	5.00	4.00	14.00	8.00	11.00	10.00	5.00	12.00	13.00	6.00	16.00	11.00	5.00	10.00	8.00	10.00	10.00	13.00	12.00	6.00	4.00	6.00	7.00
AK7	3.00	1.00	1.00	2.00	2.00	2.00	1.00	4.00	5.00	0.00	1.00	0.00	2.00	5.00	2.00	3.00	0.00	2.00	5.00	3.00	1.00	2.00	2.00	2.00	2.00	1.00	0.00	2.00	0.00	2.00	0.00	2.00	2.00	1.00	6.00	5.00	0.00	2.00	2.00	1.00	0.00	1.00	3.00	2.00	1.00	3.00	0.00	2.00	2.00
AK8	0.00	0.00	1.00	0.00	0.00	0.00	0.00	0.00	0.00	0.00	0.00	0.00	0.00	0.00	0.00	0.00	0.00	0.00	1.00	0.00	0.00	0.00	1.00	0.00	0.00	0.00	0.00	0.00	0.00	0.00	0.00	0.00	0.00	0.00	0.00	0.00	0.00	0.00	0.00	0.00	0.00	0.00	1.00	0.00	0.00	0.00	0.00	0.00	1.00
AKAP1	180.00	194.00	228.00	181.00	168.00	219.00	221.00	286.00	260.00	161.00	243.00	206.00	224.00	188.00	213.00	336.00	231.00	187.00	216.00	226.00	191.00	175.00	170.00	215.00	128.00	217.00	214.00	204.00	243.00	287.00	205.00	326.00	238.00	230.00	226.00	280.00	274.00	271.00	262.00	273.00	270.00	222.00	280.00	289.00	251.00	307.00	202.00	236.00	250.00
AKAP10	9.00	7.00	17.00	17.00	11.00	22.00	15.00	23.00	22.00	8.00	12.00	3.00	12.00	6.00	13.00	16.00	15.00	14.00	14.00	14.00	16.00	4.00	10.00	12.00	9.00	10.00	17.00	9.00	10.00	14.00	18.00	27.00	13.00	18.00	19.00	14.00	10.00	19.00	12.00	13.00	26.00	12.00	19.00	14.00	20.00	6.00	14.00	17.00	18.00
AKAP11	58.57	89.74	84.36	81.02	101.74	98.17	109.02	134.10	87.09	89.53	90.97	74.93	98.47	87.37	88.87	129.26	80.72	61.53	88.72	71.27	89.93	69.70	56.65	87.65	71.85	69.65	73.54	67.62	82.77	85.58	98.96	118.17	87.29	61.50	87.29	80.44	103.04	90.65	79.45	99.42	104.58	71.73	83.78	81.05	74.70	100.71	60.82	95.79	94.21
AKAP12	220.88	242.87	269.39	249.20	248.57	282.73	276.66	275.99	288.69	206.57	288.07	274.00	256.06	265.01	244.27	379.08	277.66	209.00	283.83	294.28	249.01	195.34	240.36	259.38	164.62	264.09	299.96	232.00	307.32	312.42	242.60	359.33	277.01	275.01	274.01	337.82	372.79	327.35	276.04	304.00	332.88	260.27	322.37	299.00	277.45	319.53	235.04	357.20	328.35
AKAP13	83.00	83.00	104.00	82.00	78.00	111.00	95.00	95.00	96.00	87.00	86.00	95.00	82.00	84.00	85.00	115.00	126.00	77.00	77.00	102.00	89.00	83.00	86.00	81.00	50.00	77.00	105.00	68.00	80.00	96.00	85.00	88.00	103.00	98.00	91.00	107.00	117.00	80.00	86.00	98.00	117.00	94.00	116.00	77.00	79.00	107.00	71.00	90.00	102.00
AKAP14	0.00	0.00	0.00	0.00	0.00	0.00	1.00	0.00	0.00	0.00	0.00	0.00	0.00	0.00	0.00	0.00	0.00	0.00	0.00	0.00	0.00	0.00	0.00	0.00	0.00	0.00	0.00	0.00	0.00	0.00	0.00	0.00	0.00	0.00	0.00	1.00	0.00	0.00	0.00	0.00	0.00	0.00	0.00	0.00	0.00	0.00	0.00	0.00	0.00
AKAP17A	80.87	78.00	99.65	95.00	85.00	95.00	128.00	129.62	120.81	73.00	114.00	80.00	76.00	125.00	94.00	143.00	147.00	91.00	109.00	126.00	94.00	90.21	96.00	124.67	64.00	90.00	121.00	94.90	146.00	100.00	116.00	135.77	105.78	106.00	117.00	111.00	88.00	104.00	116.00	146.00	118.00	127.00	130.00	111.00	120.69	145.00	116.00	132.00	126.00
AKAP2	154.00	171.00	219.77	176.89	194.01	139.35	215.03	236.19	182.01	189.23	170.34	161.43	183.26	170.60	191.46	242.01	166.76	168.00	197.43	176.11	171.00	136.00	155.74	176.79	129.74	212.44	174.10	191.15	209.33	235.70	189.22	218.28	194.33	199.23	211.00	222.00	236.34	156.64	190.39	150.52	195.62	175.00	187.01	179.23	184.78	212.84	164.29	164.88	204.21
AKAP3	0.00	0.00	0.00	1.00	0.00	0.00	0.00	0.00	2.00	0.00	0.00	0.00	0.00	0.00	0.00	0.00	0.00	0.00	0.00	1.00	0.00	0.00	1.00	0.00	2.00	0.00	0.00	0.00	0.00	0.00	0.00	0.00	0.00	0.00	0.00	1.00	0.00	0.00	0.00	0.00	1.00	1.00	1.00	0.00	0.00	0.00	0.00	0.00	1.00
AKAP4	0.00	0.00	0.00	0.00	0.00	0.00	0.00	0.00	0.00	0.00	0.00	0.00	0.00	0.00	0.00	0.00	0.00	0.00	0.00	0.00	0.00	0.00	0.00	0.00	0.00	0.00	0.00	0.00	0.00	0.00	0.00	0.00	0.00	0.00	0.00	0.00	0.00	0.00	0.00	0.00	0.00	0.00	0.00	0.00	0.00	0.00	0.00	0.00	0.00
AKAP5	6.09	11.34	13.68	10.81	13.32	10.23	9.62	15.83	13.95	7.54	7.70	10.04	15.01	10.43	8.73	12.32	8.59	7.12	9.57	10.10	10.24	8.55	9.02	13.18	7.28	4.55	11.96	4.99	7.80	10.98	8.32	11.73	9.34	8.03	7.94	6.15	8.80	12.73	13.35	11.39	10.55	6.16	7.59	14.38	8.38	4.30	8.47	6.51	4.29
AKAP6	0.00	0.00	0.00	2.00	0.00	0.00	0.00	0.00	0.00	0.00	0.00	1.00	0.00	0.00	0.00	0.00	1.00	1.00	1.00	0.00	0.00	1.00	0.00	0.00	0.00	1.00	0.00	0.00	1.00	1.00	0.00	0.00	0.00	0.00	1.00	0.00	1.00	1.00	0.00	0.00	0.00	0.00	0.00	0.00	0.00	0.00	0.00	1.00	0.00
AKAP7	49.00	46.00	55.00	47.00	48.00	56.00	60.00	58.00	60.00	62.00	44.00	48.00	59.00	59.00	64.00	61.00	47.00	50.00	64.00	67.00	55.00	30.00	46.00	46.00	47.00	51.00	44.00	35.00	44.00	52.00	47.00	59.00	40.00	63.00	63.00	61.00	67.00	43.00	52.00	58.00	68.00	51.00	59.00	62.00	49.00	53.00	33.00	44.00	40.00
AKAP8	88.00	72.00	70.00	80.00	68.00	104.00	99.00	98.00	98.00	86.00	96.00	89.00	80.00	101.00	86.00	119.00	98.00	70.00	101.00	118.00	93.00	95.00	79.00	109.00	77.00	88.00	123.00	87.00	82.00	96.00	92.00	135.00	93.01	113.00	114.00	118.00	103.00	109.00	92.00	96.04	135.00	68.00	139.00	109.00	91.00	119.00	78.00	90.00	124.00
AKAP8L	33.00	21.00	38.00	32.00	25.00	42.00	44.00	43.00	37.00	48.00	40.00	40.00	41.00	34.00	37.00	47.00	45.00	33.00	45.00	49.00	34.00	32.00	37.00	45.00	16.00	41.00	49.00	31.00	52.00	50.00	33.00	58.00	34.00	43.00	58.00	58.00	53.00	40.00	47.00	48.00	54.00	52.00	62.00	50.00	60.00	44.00	43.00	46.00	40.00
AKAP9	53.00	60.00	53.00	66.00	53.00	62.00	76.00	76.00	81.00	43.00	61.00	36.00	56.00	74.00	54.00	78.00	69.00	62.00	47.00	47.00	57.00	43.00	45.00	58.00	43.00	59.00	79.00	41.00	54.00	79.00	49.00	101.00	69.00	61.00	73.00	65.00	71.00	73.00	66.00	60.00	79.00	49.00	76.00	67.00	80.00	55.00	50.00	77.00	75.00
AKD1	1.00	2.00	4.00	4.00	5.00	3.00	3.00	6.00	8.00	1.00	5.00	2.00	3.00	1.00	4.00	1.25	2.00	4.00	5.00	0.00	2.00	12.00	5.00	2.00	5.00	6.00	3.00	2.00	1.00	0.00	2.00	1.00	4.00	4.00	5.00	4.00	5.00	2.00	5.00	1.00	1.00	2.00	5.00	2.00	5.00	3.00	2.00	6.00	2.00
AKIP1	5.32	13.25	10.95	6.33	10.65	16.33	19.73	18.05	15.41	12.62	10.82	9.65	10.81	12.16	9.01	19.48	16.23	7.89	4.50	18.58	14.22	8.33	12.24	11.88	16.18	10.78	12.02	13.49	8.86	10.14	5.29	8.39	9.75	7.44	10.39	13.28	9.59	6.16	10.13	17.29	12.91	10.29	11.67	6.28	9.09	15.38	6.71	12.12	9.72
AKIRIN1	981.97	1373.12	1333.17	1125.03	1372.09	1413.04	1529.83	1713.54	1395.02	1312.84	1398.59	1129.22	1399.89	1429.59	1399.84	1722.63	1224.35	1072.06	1379.71	1129.30	1120.05	904.47	1100.33	1192.11	1381.40	1128.30	899.71	765.50	1037.74	1170.67	1047.40	1331.09	1462.15	1013.13	937.85	1007.09	986.37	1016.26	1043.97	1102.53	1330.45	850.22	1006.84	909.27	829.27	995.52	784.24	1044.65	1209.71
AKIRIN2	11.00	21.00	17.00	19.00	21.00	26.00	21.00	24.00	29.00	23.00	17.00	26.00	24.00	21.00	18.00	23.00	19.00	20.00	27.00	19.00	13.00	18.00	21.00	24.00	18.00	27.98	28.00	37.00	21.00	32.00	19.00	21.00	22.00	19.00	31.00	22.00	20.00	26.00	26.00	21.00	28.00	11.00	31.00	18.00	15.00	28.00	21.00	23.00	25.00
AKNA	23.07	9.12	11.05	17.44	19.28	21.10	14.18	20.22	28.06	10.17	14.03	17.07	15.02	19.63	21.27	32.39	27.92	16.02	25.81	26.43	13.09	15.50	8.01	23.35	13.08	20.29	16.06	13.15	13.01	19.13	9.77	32.21	18.97	16.61	9.02	20.35	16.10	9.00	27.08	20.20	28.23	18.22	16.15	11.00	18.03	17.11	13.01	17.09	21.81
AKNAD1	0.00	0.00	0.00	0.00	0.00	0.00	0.00	0.00	0.00	0.00	0.00	0.00	0.00	0.00	0.00	0.00	0.00	0.00	0.00	0.00	0.00	0.00	0.00	0.00	0.00	0.00	0.00	0.00	0.00	0.00	0.00	0.00	0.00	0.00	0.00	0.00	0.00	0.00	0.00	0.00	0.00	0.00	0.00	0.00	0.00	0.00	0.00	0.00	0.00
AKR1A1	58.00	28.00	77.00	56.00	33.00	64.00	70.00	76.00	80.00	52.00	71.00	56.00	59.00	53.00	58.00	90.00	83.00	54.00	70.00	56.00	43.00	35.00	40.00	68.00	39.00	42.00	61.00	59.00	43.00	65.00	53.00	86.00	51.00	58.00	77.00	76.00	52.00	62.00	64.00	111.00	75.00	59.00	70.00	64.00	54.00	72.00	47.00	66.00	82.00
AKR1B1	89.00	74.00	92.00	64.00	93.00	80.00	92.00	128.00	102.00	107.00	74.00	78.00	92.00	89.00	86.00	127.00	83.00	67.00	105.00	89.00	84.00	49.00	66.00	85.00	83.00	69.00	69.00	57.00	73.00	85.00	93.00	98.00	104.00	86.00	81.00	81.00	89.00	79.00	69.00	81.00	92.00	71.00	68.00	65.00	68.00	101.00	68.00	71.00	86.00
AKR1B10	0.00	0.00	0.00	0.00	0.00	0.00	0.00	0.00	0.00	0.00	0.00	0.00	0.00	0.00	0.00	0.00	0.78	0.00	1.58	0.00	0.00	0.00	0.00	0.00	0.00	0.00	0.00	0.00	0.00	0.00	0.00	0.00	0.00	1.04	0.00	1.01	0.67	0.00	0.00	1.16	0.00	1.01	1.98	0.00	1.09	0.52	0.00	0.00	0.00
AKR1B15	0.00	2.00	0.00	1.00	1.00	1.00	1.00	1.00	2.00	0.00	1.00	1.00	0.00	2.00	2.00	2.00	1.00	0.00	0.00	4.00	0.00	2.00	0.00	0.00	1.00	0.00	2.00	0.00	0.00	2.00	0.00	1.00	0.00	0.00	1.00	0.00	0.00	1.00	1.00	1.00	1.00	1.00	3.00	2.00	0.00	0.00	0.00	1.00	2.00
AKR1C1	1.00	1.00	4.00	2.53	2.00	1.00	0.00	2.00	1.57	5.81	0.00	2.30	2.62	1.00	0.00	1.00	0.00	0.00	1.01	0.00	0.00	0.00	1.00	1.00	4.00	0.00	2.00	4.84	2.00	0.00	2.42	0.81	1.00	1.00	1.00	1.00	0.00	4.50	0.00	0.00	3.00	2.55	0.00	1.22	0.00	0.00	0.36	2.00	4.41
AKR1C2	1.00	0.00	1.00	1.09	0.00	0.00	0.00	0.00	0.00	0.00	0.00	0.00	1.00	0.00	0.00	1.00	1.00	1.00	0.99	4.50	0.00	0.00	1.00	0.00	0.00	0.00	0.00	1.16	0.00	0.00	0.00	1.64	0.00	0.00	0.00	0.00	0.00	0.00	1.00	0.00	0.00	1.11	1.12	0.00	1.00	0.00	1.64	0.00	0.00
AKR1C3	2.00	1.00	0.00	1.38	3.00	1.00	7.00	3.00	3.43	1.19	4.00	5.70	1.38	2.00	1.00	4.00	6.00	1.00	1.00	1.50	2.00	0.00	1.00	1.00	1.00	2.00	1.00	0.00	0.00	5.00	2.58	1.55	4.00	2.00	2.00	1.00	3.00	3.50	4.00	1.00	4.00	1.34	2.88	3.78	3.00	1.00	2.00	3.00	1.59
AKR1C4	0.00	0.00	0.00	0.00	0.00	0.00	0.00	0.00	0.00	0.00	0.00	0.00	0.00	0.00	0.00	0.00	0.00	0.00	0.00	0.00	0.00	0.00	0.00	0.00	0.00	0.00	0.00	0.00	0.00	0.00	0.00	0.00	0.00	0.00	0.00	0.00	0.00	0.00	0.00	0.00	0.00	0.00	0.00	0.00	0.00	0.00	0.00	0.00	0.00
AKR1D1	1.01	2.00	0.00	0.00	0.00	0.00	0.00	0.00	0.00	3.12	0.00	0.00	0.00	0.00	0.00	0.00	0.00	0.00	0.00	0.00	0.00	0.00	0.00	1.00	0.00	0.00	2.00	0.00	0.00	0.00	0.40	0.00	0.00	0.53	1.02	1.99	0.00	3.00	0.00	1.02	0.00	0.00	0.93	0.00	0.00	0.50	0.00	0.00	0.00
AKR1E2	0.00	0.00	0.00	0.00	0.00	0.00	0.00	0.00	1.00	1.00	2.00	1.00	1.00	2.00	1.00	1.00	1.00	0.00	1.00	1.00	0.00	0.00	0.00	0.00	0.00	0.00	0.00	0.00	1.00	2.00	0.00	0.00	0.00	0.00	0.00	0.00	0.00	0.00	2.00	0.00	0.00	0.00	1.00	0.00	0.00	0.00	0.00	0.00	0.00
AKR7A2	9.12	7.75	17.50	16.14	9.29	11.92	16.00	23.62	13.08	13.00	19.00	11.56	8.01	7.48	6.10	10.00	21.23	11.00	10.01	10.54	18.00	11.97	13.12	16.20	16.00	15.31	6.87	7.01	9.10	16.49	9.17	19.00	11.26	8.99	14.87	5.97	16.97	13.00	9.27	11.05	10.77	15.00	13.83	16.00	13.00	11.03	13.00	21.14	20.00
AKR7A3	0.00	1.25	0.00	0.00	0.00	0.00	0.00	0.00	1.00	0.00	0.00	0.00	0.00	0.00	0.00	0.00	0.00	0.00	0.00	0.00	1.00	0.00	0.00	0.00	0.00	0.00	0.00	1.00	0.00	0.00	0.00	0.00	0.00	0.00	1.14	0.00	0.00	0.00	0.00	0.00	1.00	0.00	1.15	0.00	0.00	0.00	0.00	0.00	0.00
AKT1	110.00	138.00	147.00	113.81	138.00	120.01	141.00	165.00	142.00	135.00	117.00	113.84	131.86	110.00	129.00	170.00	133.00	103.00	134.83	115.00	116.00	76.00	107.01	110.00	105.00	110.00	98.77	96.00	117.00	106.00	99.00	130.00	145.96	103.01	109.00	102.00	95.01	88.00	92.00	126.00	128.00	86.00	93.00	95.00	87.00	99.73	84.00	124.01	131.01
AKT1S1	18.00	31.00	26.00	27.00	28.00	29.00	29.00	42.00	45.00	28.00	33.00	26.00	34.00	35.00	26.00	41.00	34.00	27.00	29.00	27.00	30.00	25.00	20.00	18.00	25.00	24.00	22.00	24.00	41.00	21.00	16.00	40.00	30.00	31.00	29.00	32.00	22.00	28.00	41.00	40.00	35.00	23.00	30.00	33.00	22.00	29.00	11.00	29.00	37.00
AKT2	59.81	56.42	62.29	51.29	51.99	41.19	59.00	56.02	68.00	46.62	60.00	42.05	41.14	45.01	42.10	75.87	61.25	45.00	53.18	56.18	52.44	44.31	50.00	48.66	38.00	46.14	53.42	20.02	28.06	58.58	38.00	65.08	51.00	44.00	44.00	58.18	44.99	40.02	40.16	61.08	48.29	45.97	49.04	27.00	35.11	59.45	51.00	51.92	61.99
AKT3	25.00	34.00	35.00	29.00	28.00	42.00	35.00	41.00	28.00	34.00	31.00	29.00	42.00	27.00	25.00	45.00	32.00	25.00	24.00	30.00	33.00	27.00	24.00	31.91	24.00	33.00	26.00	24.00	30.00	36.00	28.00	32.00	34.00	28.00	41.00	34.00	29.00	34.00	22.00	34.00	36.00	37.00	38.00	28.00	31.00	35.00	28.00	33.00	33.00
AKTIP	13.00	9.00	20.00	16.00	14.00	18.00	23.00	19.00	22.00	26.00	15.00	12.00	16.00	23.00	21.00	17.00	19.00	13.00	22.00	18.00	13.00	15.00	20.00	26.00	21.00	14.00	19.00	21.00	17.00	25.00	14.00	19.00	16.00	18.00	20.00	17.00	19.00	18.00	19.00	16.00	16.00	17.00	16.00	18.00	17.00	21.00	11.00	19.00	22.00
ALAD	8.00	6.00	6.00	9.00	4.00	9.00	8.00	14.00	13.00	10.00	7.00	6.00	7.00	7.00	6.00	18.00	7.00	11.00	16.00	15.00	8.00	7.00	7.00	5.00	10.00	10.00	10.00	5.00	9.00	7.00	8.00	18.00	15.00	14.00	9.00	12.00	14.00	10.00	15.00	12.00	18.00	9.00	8.00	8.00	15.00	14.00	8.00	13.00	10.00
ALAS1	19.00	20.00	35.00	14.00	18.00	24.00	16.00	28.00	27.00	15.00	16.00	21.00	17.00	31.00	17.00	32.00	32.00	19.00	20.00	30.00	22.00	12.00	14.00	24.00	2.00	24.00	35.00	17.00	19.00	27.00	29.00	27.00	21.00	24.00	22.00	25.00	22.00	22.00	28.00	30.00	32.00	20.00	21.00	17.00	22.00	30.00	18.00	28.00	27.00
ALAS2	1.00	0.00	0.00	1.00	0.00	0.00	0.00	0.00	0.00	0.00	0.00	0.00	0.00	0.00	0.00	0.00	0.00	0.00	1.00	0.00	0.00	0.00	0.00	0.00	0.00	0.00	0.00	0.00	1.00	0.00	1.00	0.00	0.00	0.00	0.00	0.00	0.00	0.00	0.00	0.00	0.00	0.00	0.00	0.00	0.00	0.00	0.00	0.00	0.00
ALB	0.00	0.00	3.00	0.00	0.00	0.00	0.00	0.00	0.00	0.00	0.00	0.00	0.00	0.00	0.00	0.00	0.00	0.00	0.00	0.00	0.00	0.00	0.00	0.00	0.00	0.00	0.00	0.00	0.00	0.00	0.00	0.00	0.00	0.00	1.00	0.00	0.00	0.00	0.00	0.00	0.00	0.00	0.00	0.00	0.00	0.00	0.00	0.00	0.00
ALCAM	44.00	70.00	75.00	56.00	68.00	78.00	84.00	68.93	68.00	64.00	57.00	60.00	71.00	59.00	68.00	87.00	58.00	72.00	67.00	66.00	51.00	54.00	54.00	61.00	62.00	52.00	58.00	48.00	71.00	61.00	65.00	65.00	74.00	62.00	63.00	82.00	47.00	65.00	58.00	67.00	62.00	57.00	58.00	65.00	50.00	67.00	61.00	66.00	66.00
ALDH16A1	22.00	14.00	24.00	15.00	15.00	13.00	25.00	18.00	28.00	16.00	27.00	29.00	16.03	34.00	15.00	33.00	28.00	11.00	19.00	27.00	19.00	14.00	13.15	27.00	21.00	15.00	28.00	20.00	21.00	22.00	21.00	39.00	18.00	18.00	27.00	14.00	23.00	23.00	17.00	27.00	25.00	19.00	19.00	17.00	13.00	24.00	22.00	25.00	28.00
ALDH18A1	171.00	166.00	189.00	189.00	148.00	169.00	194.00	239.00	288.00	219.00	229.00	164.00	201.00	182.00	183.00	299.00	234.00	171.00	226.00	242.00	159.00	145.00	167.00	193.00	164.00	198.00	156.00	151.00	194.00	209.00	205.00	267.00	198.00	187.00	222.00	236.00	193.00	198.00	176.00	228.00	234.00	180.00	206.00	207.00	171.00	212.00	141.00	199.00	257.00
ALDH1A1	1.00	1.00	3.00	3.00	0.00	2.00	3.00	4.00	5.00	3.00	2.00	4.00	3.00	1.00	4.00	10.00	6.00	1.00	7.00	7.00	3.00	7.00	5.00	4.00	4.00	2.00	3.00	3.00	8.00	5.00	3.00	8.00	4.00	3.00	5.00	6.00	2.00	3.00	2.00	5.00	0.00	3.00	6.00	3.00	4.00	1.00	2.00	2.00	2.00
ALDH1A2	0.00	0.00	0.00	0.00	0.00	0.00	1.00	1.00	0.00	0.00	0.00	0.00	0.00	1.00	0.00	0.00	0.00	0.00	0.00	0.00	0.00	0.00	0.00	0.00	0.00	0.00	0.00	0.00	0.00	0.00	0.00	0.00	0.00	0.00	0.00	0.00	0.00	0.00	0.00	1.00	0.00	0.00	0.00	0.00	0.00	0.00	0.00	0.00	0.00
ALDH1A3	14.00	25.00	11.00	20.00	14.00	23.00	21.00	25.00	21.00	21.00	10.00	13.00	10.00	17.00	18.00	32.00	20.00	12.00	23.00	14.00	17.00	15.00	7.00	22.00	19.00	8.00	7.00	9.00	21.00	11.00	17.00	17.00	18.00	18.00	17.00	18.00	18.00	5.00	18.00	19.00	21.00	22.00	16.00	10.00	19.00	16.00	14.00	13.00	17.00
ALDH1B1	91.28	117.43	135.58	127.32	122.93	119.45	120.65	169.08	129.72	100.94	136.60	130.90	136.40	125.69	117.21	168.82	115.15	100.79	145.15	127.28	132.68	92.84	115.65	118.73	115.95	112.74	117.40	87.43	120.95	108.78	147.01	131.09	132.23	117.46	123.57	123.89	114.23	92.66	97.95	123.95	129.52	88.43	92.26	108.94	89.49	118.51	90.34	111.28	143.11
ALDH1L1	0.00	0.00	0.00	0.00	1.00	0.00	2.00	0.00	0.00	0.00	0.00	1.00	3.00	3.00	0.00	0.00	3.00	1.00	0.00	0.00	0.00	0.00	2.00	0.00	0.00	1.00	1.00	1.00	1.00	1.00	0.00	2.00	2.00	0.00	2.00	1.00	0.00	2.00	1.00	0.00	0.00	0.00	0.00	0.00	0.00	0.00	0.00	0.00	1.00
ALDH1L2	8.08	7.51	7.60	5.98	9.99	10.12	6.06	7.15	11.07	5.09	13.14	11.03	7.03	14.08	8.25	17.00	14.01	5.11	8.37	18.02	10.01	8.03	10.19	5.11	7.81	4.75	16.19	10.96	4.78	5.78	8.01	10.78	9.05	11.11	11.11	16.04	11.06	9.08	5.07	8.01	10.97	4.05	6.58	13.05	5.04	6.15	6.09	11.79	5.39
ALDH2	12.00	19.00	16.00	18.00	5.00	12.00	10.00	14.00	22.00	14.00	15.00	12.00	14.00	12.00	16.00	14.00	16.00	15.00	22.00	19.00	8.00	10.00	9.00	14.00	7.00	22.00	24.00	14.00	12.00	17.00	14.00	19.00	14.00	12.00	10.00	17.00	19.00	18.00	8.00	14.00	16.00	18.00	14.00	15.00	19.00	17.00	13.00	18.00	26.00
ALDH3A1	1.00	0.00	0.00	0.00	0.00	0.00	0.00	0.00	0.00	0.00	0.00	1.00	0.00	0.00	0.00	0.00	0.00	0.00	0.00	0.00	0.00	0.00	0.00	0.00	0.00	0.00	0.00	1.00	0.00	0.00	0.00	0.00	0.00	0.00	0.00	1.00	0.00	0.00	0.00	0.00	0.00	1.00	0.00	0.00	0.00	0.00	0.00	0.00	0.00
ALDH3A2	51.22	42.05	58.48	61.85	48.05	47.09	58.22	69.02	63.12	60.01	67.35	56.04	42.59	61.41	48.53	80.60	73.94	36.00	89.85	80.39	65.07	63.48	47.39	65.30	45.00	63.51	67.88	52.07	64.17	84.88	60.79	82.55	47.37	71.70	71.24	94.17	75.29	74.26	67.87	82.72	72.70	65.45	77.52	71.39	70.02	83.39	60.45	76.65	67.96
ALDH3B1	0.00	0.00	1.10	0.00	0.00	0.00	0.00	0.00	0.00	0.00	1.10	0.00	1.61	2.60	0.00	0.00	0.00	0.00	0.00	2.09	1.26	2.38	0.00	0.00	0.00	0.00	1.11	0.00	4.10	0.00	0.00	0.00	0.00	0.00	0.00	0.00	1.22	1.20	0.00	0.00	0.00	0.00	1.08	0.00	0.00	0.00	0.00	0.00	0.00
ALDH3B2	0.00	0.00	0.00	0.00	0.00	0.00	0.00	0.00	1.00	0.00	0.00	1.00	0.00	0.00	0.00	0.00	0.00	0.00	0.00	0.00	0.00	1.00	0.00	0.00	0.00	0.00	0.00	0.00	0.00	0.00	0.00	0.00	0.00	0.00	0.00	0.00	0.00	0.00	0.00	0.00	0.00	0.00	0.00	0.00	1.00	0.00	0.00	0.00	0.00
ALDH4A1	15.00	18.00	18.00	16.00	22.00	19.00	23.00	17.00	20.00	21.00	15.00	15.00	13.00	26.00	14.00	37.00	17.00	21.00	20.00	17.00	12.00	19.00	19.00	28.00	15.00	19.00	13.00	13.00	14.00	19.00	13.00	24.00	23.00	17.00	14.00	15.00	14.00	15.00	11.00	16.00	33.00	22.00	16.00	22.00	16.00	14.00	28.00	17.00	23.00
ALDH5A1	14.41	11.06	16.36	14.07	14.23	15.19	14.91	14.34	19.23	5.17	6.02	11.35	9.52	10.12	12.50	12.32	10.02	15.08	21.51	16.14	9.06	11.32	10.75	11.07	17.04	11.40	8.96	11.09	14.71	12.35	12.68	14.56	9.52	15.30	8.21	12.19	7.55	18.15	10.07	10.16	12.60	10.06	5.05	10.82	7.19	14.52	7.05	20.46	12.23
ALDH6A1	16.00	8.00	20.00	15.00	7.00	10.00	14.00	15.00	11.00	15.00	5.00	14.00	17.00	17.00	14.00	19.00	17.00	14.00	15.00	16.00	13.00	16.00	16.00	17.00	10.88	9.00	6.00	8.00	19.00	16.00	12.00	19.00	12.00	23.00	14.00	10.00	13.00	10.00	14.00	17.00	20.00	18.00	10.00	8.00	23.00	17.00	11.00	15.00	21.00
ALDH7A1	311.00	225.09	343.00	318.00	265.00	321.01	321.83	395.03	434.01	286.00	340.87	293.20	270.10	315.00	304.01	426.00	420.00	288.85	443.01	380.04	284.00	289.00	267.00	340.00	175.89	354.69	411.00	325.00	367.00	429.88	349.02	454.11	339.00	342.87	431.87	410.82	382.00	441.84	340.78	374.89	448.55	384.01	464.18	433.02	351.23	439.00	297.16	385.00	428.18
ALDH8A1	2.02	0.47	0.59	0.00	0.00	0.00	0.00	0.00	0.00	1.86	0.00	0.00	0.00	0.98	0.00	1.04	0.00	0.00	0.00	0.00	1.09	0.00	1.00	0.00	2.05	1.00	0.00	0.00	1.00	2.11	1.00	0.00	0.00	0.00	0.00	1.21	0.00	2.15	3.59	0.00	0.93	0.00	2.84	0.00	0.00	0.00	0.97	1.93	0.00
ALDH9A1	126.00	101.00	139.00	104.00	76.00	99.00	138.00	137.00	156.00	95.00	133.00	114.00	118.00	131.00	99.00	144.00	151.00	90.00	153.00	157.00	110.00	89.00	101.00	100.00	92.00	120.00	147.00	107.00	123.00	146.00	113.00	168.00	124.00	131.00	140.00	136.00	139.00	137.00	131.00	144.00	164.00	130.00	132.00	135.00	110.00	133.00	118.00	129.00	145.00
ALDOA	254.00	185.00	262.00	227.00	159.00	241.00	252.00	306.00	321.00	237.00	283.00	246.89	168.00	207.00	184.00	339.00	352.93	216.00	288.00	262.00	165.00	147.00	175.00	229.00	156.00	224.00	233.00	230.00	194.00	250.00	224.00	336.00	242.00	265.00	257.00	226.00	228.00	273.00	217.00	327.00	277.00	251.00	249.00	237.00	230.00	241.00	202.00	335.00	294.00
ALDOB	0.00	0.00	0.00	0.00	0.00	0.00	0.00	0.00	0.00	0.00	0.00	0.00	0.00	0.00	0.00	0.00	0.00	0.00	0.00	0.00	0.00	0.00	0.00	0.00	0.00	0.00	0.00	0.00	0.00	0.00	0.00	0.00	0.00	0.00	0.00	0.00	0.00	0.00	0.00	0.00	0.00	0.00	0.00	0.00	0.00	0.00	0.00	0.00	0.00
ALDOC	34.00	30.00	35.00	26.00	17.00	37.00	23.00	39.00	46.00	26.00	35.00	33.11	23.00	22.00	20.00	43.00	26.07	36.00	44.00	26.00	25.00	24.00	26.00	49.00	15.00	27.00	29.00	20.00	43.00	33.00	28.00	49.00	36.00	41.00	47.00	43.00	39.00	30.00	30.00	34.00	36.00	31.00	54.00	25.00	33.00	44.00	31.00	39.00	55.00
ALG1	97.39	83.19	100.00	75.39	84.87	93.98	94.24	103.36	104.99	84.30	87.85	85.82	90.37	93.77	86.19	137.57	97.94	87.77	97.82	78.34	69.01	62.37	79.82	87.77	86.85	85.87	71.22	46.71	86.77	96.96	72.42	91.40	88.61	73.10	81.34	101.43	80.46	107.76	87.02	107.43	99.10	86.57	80.45	79.60	74.76	84.83	73.62	90.36	101.61
ALG10	8.31	17.97	20.98	19.31	17.85	23.57	18.79	29.12	21.61	29.85	19.09	25.02	18.52	15.32	19.00	26.63	21.91	7.19	23.56	11.62	22.91	26.68	13.51	16.41	19.30	19.93	16.24	20.67	18.02	18.27	19.23	26.37	22.99	19.77	22.49	20.71	18.71	14.69	20.58	17.39	20.94	12.84	20.55	21.71	13.30	15.24	18.03	16.35	22.58
ALG10B	13.69	22.08	31.09	26.77	20.29	31.51	29.22	37.88	20.43	28.06	17.92	21.93	31.53	31.77	35.11	32.48	21.48	27.78	28.46	19.38	29.09	31.36	24.10	25.70	27.86	16.39	21.77	8.35	29.02	23.77	17.76	21.74	18.70	21.23	21.52	17.38	17.98	13.32	12.79	27.67	23.31	23.25	25.67	16.69	21.90	29.76	14.07	16.78	18.48
ALG11	56.56	82.39	78.90	64.78	90.05	71.61	119.74	99.11	54.14	59.00	106.82	86.41	115.04	94.45	82.67	118.56	68.70	62.10	76.79	84.52	65.50	64.21	85.41	81.12	80.35	66.28	80.91	46.17	77.87	95.94	81.79	87.08	93.50	61.96	63.72	74.97	77.21	61.80	68.49	60.48	77.12	71.28	72.35	74.66	65.82	93.55	73.09	68.65	89.43
ALG12	15.00	9.00	13.00	16.00	18.00	14.00	13.00	20.00	28.00	15.00	16.00	22.00	4.00	14.00	8.00	28.00	11.00	12.00	19.00	11.00	9.00	8.00	13.00	22.00	18.00	14.00	12.00	12.00	12.00	12.00	8.00	15.00	18.00	15.00	11.00	18.00	13.00	10.00	8.00	17.00	22.00	12.00	21.00	12.00	9.00	23.00	12.00	15.00	26.00
ALG13	81.00	88.00	80.00	84.00	96.00	89.00	112.00	113.00	109.00	86.00	86.00	85.00	72.00	108.00	104.00	152.00	106.00	88.00	110.00	103.00	83.00	79.00	79.00	93.00	79.00	100.00	88.00	77.00	88.00	92.00	101.00	112.00	88.00	80.00	109.00	104.00	133.00	101.00	96.00	107.00	134.00	94.00	95.00	90.00	82.00	97.00	96.00	93.00	110.00
ALG14	1.00	0.00	3.00	2.00	1.00	1.00	0.00	5.00	4.00	2.00	0.00	0.00	0.00	3.00	1.00	2.00	5.00	1.00	2.00	2.00	1.00	1.00	3.00	4.00	0.00	2.00	2.00	3.00	1.00	3.00	3.00	4.00	0.00	4.00	5.00	1.00	4.00	4.00	2.00	0.00	1.00	3.00	2.00	1.00	1.00	1.00	0.00	0.00	1.00
ALG1L	11.40	10.54	7.61	12.81	5.24	6.41	6.70	7.96	14.25	9.15	7.53	13.19	1.16	10.45	5.06	14.22	7.90	5.74	3.54	8.68	1.43	6.73	11.69	13.46	5.74	11.17	7.62	7.85	4.90	8.00	4.51	12.62	14.93	8.35	5.99	2.08	1.30	8.66	11.40	5.19	11.38	7.03	10.71	6.79	4.46	5.21	3.55	6.59	15.57
ALG1L2	1.85	0.00	1.14	2.36	1.68	5.80	2.14	1.08	5.39	1.10	0.00	1.46	2.44	0.00	0.00	1.21	3.38	2.21	1.22	1.15	1.00	0.00	1.18	1.24	0.00	1.00	2.21	0.00	1.12	0.00	2.23	2.34	4.69	2.33	2.22	1.08	1.17	3.13	3.50	2.41	1.96	1.18	1.14	2.43	2.20	3.57	1.09	7.83	0.12
ALG2	18.00	21.00	27.00	17.00	16.00	24.00	23.98	38.00	36.00	18.00	19.00	25.00	21.00	27.00	24.00	27.00	32.00	14.00	31.00	22.00	16.00	21.00	16.00	18.00	18.00	21.00	16.00	17.00	17.00	14.00	25.00	23.00	29.00	13.00	17.00	22.00	28.00	11.00	13.00	19.00	27.00	27.00	24.00	12.00	17.00	17.00	19.00	28.00	17.00
ALG3	16.00	13.00	16.00	5.00	5.00	11.00	13.00	18.00	30.00	15.00	12.00	6.00	6.00	8.00	19.00	21.00	19.00	10.00	14.00	12.00	7.00	6.00	10.00	15.00	4.00	11.00	11.00	7.00	10.00	14.00	8.00	11.00	22.00	14.00	22.00	16.00	10.00	6.00	11.00	23.00	13.00	4.00	16.00	12.00	11.00	17.00	7.00	11.00	9.00
ALG5	23.00	15.00	16.00	22.00	16.00	22.00	12.00	25.00	27.00	20.00	19.00	22.00	18.00	23.00	15.00	26.00	34.00	15.00	27.00	20.00	11.00	15.00	10.00	22.00	15.00	25.00	22.00	19.00	24.00	20.00	22.00	30.00	17.00	30.00	32.00	24.00	27.00	19.00	18.00	31.00	22.00	22.00	31.00	25.00	31.00	32.00	17.00	29.00	20.00
ALG6	22.00	38.00	29.00	30.00	23.00	38.00	33.00	47.00	37.00	38.00	27.00	21.00	36.00	30.00	40.00	46.00	20.00	26.00	36.00	32.00	15.00	19.00	21.00	44.00	41.00	28.00	31.00	13.00	27.00	33.00	33.00	29.00	30.00	28.00	36.00	31.00	15.00	18.00	17.00	32.00	35.00	17.00	27.00	25.00	21.00	20.00	16.00	27.00	31.00
ALG8	24.00	55.00	54.00	51.00	42.00	69.00	75.00	70.00	60.00	45.00	61.00	42.00	48.00	64.00	44.00	62.00	50.00	29.00	57.00	60.00	41.00	55.00	48.00	54.00	58.00	39.00	42.00	37.00	48.00	43.00	45.00	63.00	73.00	49.00	56.00	37.00	29.00	43.00	38.00	51.00	56.00	35.00	38.00	47.00	40.00	53.00	42.00	39.00	60.00
ALG9	11.00	14.05	23.02	14.97	16.69	21.85	26.57	29.54	29.39	20.67	8.77	16.00	12.81	15.41	13.88	28.50	24.36	10.11	29.04	21.84	19.56	8.25	17.01	19.01	25.01	18.11	14.00	16.96	10.68	15.88	21.02	26.03	17.95	19.13	23.02	15.95	20.95	20.93	14.80	16.43	20.51	17.00	15.92	8.44	13.12	23.04	15.12	14.02	28.64
ALK	0.00	0.00	0.00	0.00	0.00	0.00	0.00	0.00	0.00	0.00	0.00	0.00	0.00	0.00	0.00	0.00	0.00	0.00	0.00	0.00	0.00	0.00	0.00	0.00	0.00	0.00	0.00	0.00	0.00	0.00	0.00	0.00	0.00	0.00	0.00	0.00	0.00	0.00	0.00	0.00	0.00	0.00	0.00	0.00	0.00	0.00	0.00	0.00	0.00
ALKBH1	8.00	8.00	6.00	4.00	6.00	5.00	6.00	3.00	10.00	7.00	5.00	6.00	10.00	9.00	6.00	8.00	16.00	6.00	4.00	6.00	3.00	6.00	4.00	7.00	5.00	15.00	8.00	7.00	7.00	12.00	7.00	4.00	6.00	7.00	7.00	8.00	16.00	9.00	7.00	7.00	8.00	4.00	7.00	6.00	10.00	5.00	7.00	11.00	5.00
ALKBH2	11.00	9.00	12.00	18.00	15.00	19.00	20.00	17.00	19.00	9.00	9.00	16.00	8.00	10.00	9.00	18.00	18.00	6.00	25.00	10.00	8.00	12.00	11.00	8.00	9.00	12.00	11.00	10.00	15.00	20.00	13.00	28.00	15.00	8.00	16.00	17.00	14.00	11.00	17.00	11.00	17.00	17.00	19.00	8.00	17.00	19.00	10.00	16.00	25.00
ALKBH3	4.00	4.00	3.00	8.00	2.00	4.00	6.00	2.00	9.00	6.00	4.00	2.00	2.00	7.00	3.00	7.00	10.00	6.00	6.00	6.00	3.00	2.00	5.00	4.00	9.00	6.00	3.00	3.00	5.00	4.00	8.00	4.00	8.00	6.00	6.00	5.00	5.00	4.00	7.00	7.00	12.00	10.00	9.00	3.00	4.00	3.00	6.00	3.00	5.00
ALKBH4	11.79	15.19	13.88	10.00	11.59	13.17	15.00	23.31	20.37	12.33	10.00	9.29	17.61	13.21	9.02	13.24	11.58	5.00	9.01	10.57	8.21	10.62	10.87	12.71	19.36	16.30	12.00	14.01	6.97	17.75	12.01	15.91	14.00	14.03	12.62	13.05	6.33	14.75	11.59	9.04	13.71	13.10	11.60	9.93	6.48	11.24	11.16	14.02	20.08
ALKBH5	73.00	88.00	101.00	89.00	106.00	100.00	108.00	151.00	91.00	125.00	104.00	90.00	123.00	87.00	111.99	178.00	125.00	92.00	135.00	106.00	104.00	76.00	92.00	110.00	99.00	111.00	88.00	74.00	100.00	112.00	101.00	127.00	113.00	103.00	98.00	101.00	93.00	86.00	88.00	117.00	109.00	84.00	76.00	107.00	78.00	88.00	78.00	102.00	105.00
ALKBH6	3.00	8.00	10.00	11.00	9.00	6.00	4.00	8.00	11.00	6.00	11.00	6.00	7.00	5.00	6.00	5.00	8.00	9.00	5.00	8.00	6.00	6.00	7.00	15.00	12.00	7.00	6.00	9.00	8.00	6.00	6.00	10.00	7.00	10.00	9.00	13.00	10.00	4.00	7.00	7.00	10.00	11.00	8.00	6.00	5.00	4.00	7.00	6.00	6.00
ALKBH7	4.00	0.00	9.00	6.00	0.00	3.00	3.00	4.00	2.00	4.00	4.00	6.00	0.00	3.00	4.00	4.00	2.00	3.00	11.00	3.00	4.00	5.00	5.00	5.00	4.00	4.00	5.00	2.00	2.00	2.00	3.00	5.00	7.00	6.00	2.00	6.00	2.00	4.00	3.00	4.00	5.00	2.00	3.00	2.00	6.00	4.00	3.00	6.00	2.00
ALKBH8	49.00	57.00	67.00	65.00	67.00	85.00	72.00	79.00	75.00	61.00	62.00	52.00	64.00	67.00	84.00	88.00	66.00	68.00	63.00	66.00	50.00	37.00	57.00	50.00	50.00	65.00	65.00	61.00	71.00	75.00	61.00	83.00	67.00	65.00	61.00	53.00	51.00	78.00	50.00	75.00	84.00	51.00	69.00	57.00	62.00	74.00	54.00	77.00	81.00
ALLC	0.00	0.00	0.00	0.00	0.00	0.00	0.00	0.00	0.00	0.00	0.00	0.00	0.00	0.00	0.00	0.00	0.00	0.00	0.00	0.00	0.00	0.00	0.00	0.00	0.00	0.00	0.00	0.00	0.00	0.00	0.00	0.00	0.00	0.00	0.00	0.00	0.00	0.00	0.00	0.00	0.00	0.00	0.00	0.00	0.00	0.00	0.00	0.00	0.00
ALMS1	46.00	45.00	64.10	60.00	55.05	51.00	55.00	65.00	75.00	50.00	69.25	60.00	61.00	58.00	48.00	93.00	55.01	59.00	63.00	72.05	26.00	50.00	49.00	63.00	32.00	47.00	68.00	70.00	74.00	69.00	63.00	107.00	47.00	70.00	66.00	79.06	63.00	86.00	70.00	74.03	78.00	52.00	64.00	76.00	62.04	70.00	34.00	69.00	61.00
ALOX12	0.00	1.00	0.00	1.00	1.00	0.00	2.00	0.00	0.00	0.00	0.00	0.00	0.00	0.00	0.00	1.00	0.00	2.00	1.00	2.00	0.00	0.00	0.00	1.00	1.00	0.00	0.00	1.00	0.00	0.00	0.00	2.00	0.00	0.00	1.00	0.00	1.00	0.00	0.00	2.00	1.00	1.00	0.00	1.00	1.00	0.00	1.00	0.00	2.00
ALOX12B	0.00	0.00	0.00	0.00	0.00	0.00	0.00	0.00	0.00	0.00	0.00	0.00	0.00	0.00	0.00	0.00	0.00	0.00	0.00	0.00	0.00	1.00	0.00	0.00	0.00	0.00	0.00	0.00	0.00	0.00	0.00	0.00	0.00	0.00	1.00	0.00	0.00	0.00	1.00	0.00	0.00	0.00	0.00	0.00	0.00	0.00	0.00	0.00	0.00
ALOX15	2.00	4.01	1.00	3.00	0.00	1.01	4.00	1.01	3.00	2.29	2.00	2.70	2.00	2.00	0.00	0.00	6.00	2.03	1.29	0.00	0.00	1.00	5.00	1.01	5.07	1.00	0.00	1.02	3.00	0.00	2.99	0.00	3.00	3.00	2.01	1.00	0.00	1.00	1.00	0.90	2.00	2.92	1.00	0.00	2.00	2.06	1.00	2.00	1.00
ALOX15B	0.00	0.00	0.00	2.00	0.00	0.00	0.00	0.00	0.00	0.00	0.00	1.00	0.00	0.00	0.00	0.00	0.00	1.00	1.00	0.00	1.00	0.00	0.00	0.00	0.00	0.00	1.00	0.00	0.00	0.00	2.00	0.00	1.00	1.00	0.00	0.00	0.00	0.00	0.00	0.00	0.00	0.00	0.00	0.00	0.00	0.00	0.00	0.00	1.00
ALOX5	1.00	0.00	0.00	2.00	0.00	0.00	0.00	0.00	0.00	0.00	1.00	0.00	0.00	0.00	1.00	1.00	0.00	1.00	1.00	0.00	0.00	0.00	0.00	0.00	0.00	1.00	0.00	0.00	1.00	0.00	0.00	0.00	0.00	4.00	0.00	1.00	1.00	0.00	0.00	2.00	0.00	1.00	0.00	1.00	0.00	0.00	1.00	0.00	0.00
ALOX5AP	0.00	0.00	0.00	0.00	0.00	0.00	0.00	0.00	0.00	0.00	0.00	0.00	0.00	0.00	0.00	0.00	0.00	0.00	0.00	0.00	0.00	0.00	0.00	0.00	0.00	0.00	0.00	0.00	0.00	0.00	0.00	0.00	0.00	0.00	0.00	0.00	0.00	0.00	0.00	0.00	0.00	0.00	0.00	0.00	0.00	0.00	0.00	0.00	0.00
ALOXE3	0.00	0.00	0.00	0.00	0.00	0.00	0.00	0.00	0.00	0.00	0.00	0.00	0.00	0.00	0.00	0.00	0.00	0.00	0.00	0.00	0.00	0.00	0.00	0.00	0.00	0.00	0.00	0.00	0.00	1.00	0.00	0.00	0.00	0.00	0.00	0.00	0.00	0.00	0.00	0.00	0.00	0.00	0.00	0.00	0.00	0.00	0.00	0.00	0.00
ALPI	0.00	0.00	0.00	0.00	0.00	0.00	0.00	0.00	0.00	0.00	0.00	0.00	0.00	0.00	0.00	0.00	0.00	0.00	0.00	0.00	0.00	0.00	0.00	0.00	0.00	0.00	0.00	0.00	0.00	0.00	0.00	0.00	0.00	0.00	0.00	0.00	0.00	0.00	0.00	0.00	0.00	0.00	0.00	0.00	0.00	0.00	0.00	0.00	0.00
ALPK1	1.00	1.02	1.00	0.00	0.00	2.07	1.02	2.00	0.00	0.81	0.00	1.00	2.01	0.00	1.00	1.00	0.00	0.00	1.00	0.00	0.00	2.01	1.00	1.00	0.00	0.00	2.99	1.00	1.98	3.62	2.00	1.00	1.00	1.00	2.01	0.00	1.00	1.00	5.89	3.00	4.95	0.85	2.02	2.94	3.00	1.00	1.93	0.00	2.00
ALPK2	0.00	0.00	0.00	0.00	0.00	0.00	0.00	0.00	0.00	0.00	0.00	1.00	2.00	2.00	0.00	0.00	1.00	0.00	0.00	1.00	0.00	0.00	2.00	1.00	0.00	0.00	0.00	0.00	1.00	1.00	0.00	0.00	0.00	1.00	0.00	2.00	1.00	0.00	0.00	0.00	0.00	0.00	0.00	1.00	0.00	0.00	0.00	0.00	1.00
ALPK3	31.00	15.00	38.00	29.00	27.00	29.00	23.00	39.00	36.00	35.00	34.00	41.00	23.00	34.00	38.00	44.00	52.00	31.00	37.00	36.00	34.00	35.00	28.00	24.00	12.00	35.00	32.00	29.00	28.00	39.00	33.00	41.00	37.00	45.00	39.00	41.00	36.00	31.00	36.00	46.00	41.00	42.00	30.00	35.00	29.00	45.00	27.00	40.00	39.00
ALPL	118.00	112.00	145.00	117.00	107.00	127.00	105.00	129.00	150.00	131.00	134.00	121.00	102.00	131.00	101.00	182.00	148.00	96.00	137.00	109.00	98.00	85.00	108.00	116.00	91.00	90.00	111.00	110.00	110.00	121.00	119.00	149.00	106.00	99.00	115.00	112.00	109.00	133.00	111.00	120.00	131.00	87.00	99.00	96.00	78.00	124.00	83.00	112.00	145.00
ALPP	0.00	0.00	0.00	0.00	0.00	0.00	0.00	0.00	0.00	0.00	0.00	0.00	0.00	0.96	0.00	0.00	0.00	0.00	0.00	0.00	0.00	0.00	0.00	0.00	0.00	1.00	0.00	0.00	0.00	0.93	0.00	0.00	0.00	0.00	0.00	0.00	0.00	0.00	0.00	0.57	0.00	0.91	0.00	0.00	0.00	0.00	0.00	0.00	0.00
ALPPL2	1.00	0.00	1.00	0.00	0.00	0.00	0.00	0.00	0.00	0.00	0.00	0.00	0.00	0.00	1.00	0.00	0.00	0.00	0.00	0.00	1.00	0.00	0.00	1.00	0.00	0.00	0.00	0.00	0.00	0.00	1.00	0.00	1.00	0.00	0.00	0.00	0.00	1.00	0.00	0.00	0.00	0.00	0.00	0.00	0.00	0.00	0.00	1.00	0.00
ALS2	102.00	80.00	106.00	105.01	97.00	130.00	109.00	144.00	129.00	110.26	146.81	111.00	97.00	106.02	129.01	161.14	144.00	100.01	114.00	118.96	98.00	81.09	98.00	98.47	78.00	97.03	120.86	96.02	132.00	134.00	126.37	136.87	134.00	127.52	137.01	147.67	136.00	124.00	109.00	141.00	163.00	93.07	155.00	133.58	116.00	142.00	116.00	122.00	120.47
ALS2CL	2.00	6.00	4.00	5.04	4.00	1.00	3.38	5.01	3.00	5.00	3.00	1.00	4.00	4.00	2.93	3.00	0.00	7.00	1.00	2.01	3.00	2.00	2.99	4.00	2.00	3.23	4.01	4.01	4.01	5.00	1.00	2.01	3.17	3.00	1.01	4.00	6.00	4.00	4.06	3.00	1.00	3.00	6.03	2.00	3.46	4.00	1.00	7.00	4.00
ALS2CR11	0.00	0.00	0.00	0.00	0.00	0.00	0.00	0.00	0.00	0.00	0.00	0.00	0.00	0.00	0.00	0.00	0.00	0.00	0.00	0.00	0.00	0.00	0.00	0.00	0.00	0.00	0.00	0.00	0.00	0.00	0.00	0.00	0.00	0.00	0.00	0.00	0.00	0.00	0.00	0.00	0.00	0.00	0.00	0.00	0.00	0.00	0.00	0.00	0.00
ALS2CR12	0.00	0.00	0.00	0.00	0.00	0.00	0.00	0.00	0.00	0.00	0.00	0.00	0.00	0.00	0.00	0.00	0.00	0.00	0.00	0.00	0.00	0.00	0.00	0.00	0.00	0.00	0.00	0.00	0.00	0.00	0.00	0.00	0.00	0.00	0.00	0.00	0.00	0.00	0.00	1.00	0.00	0.00	0.00	0.00	2.00	0.00	0.00	0.00	0.00
ALS2CR8	5.00	1.00	6.14	2.99	5.55	4.01	3.07	4.14	2.03	3.00	3.05	0.91	2.02	4.20	2.96	10.23	2.95	3.53	3.01	10.10	0.00	3.97	2.01	4.01	0.80	4.03	9.13	1.90	2.02	2.94	0.00	6.03	6.26	4.07	6.15	1.05	3.00	3.09	2.97	1.77	7.76	1.07	4.04	1.00	2.02	2.01	5.97	7.17	1.07
ALX1	2.00	2.00	1.00	0.00	1.00	1.00	0.00	1.00	1.00	3.00	2.00	0.00	0.00	3.00	1.00	0.00	2.00	1.00	1.00	0.00	2.00	2.00	1.00	1.00	1.00	2.00	0.00	2.00	1.00	0.00	0.00	1.00	0.00	4.00	1.00	0.00	0.00	0.00	0.00	1.00	1.00	0.00	1.00	1.00	1.00	1.00	0.00	0.00	1.00
ALX3	0.00	0.00	0.00	0.00	0.00	0.00	0.00	0.00	0.00	0.00	0.00	1.00	0.00	0.00	0.00	0.00	0.00	0.00	0.00	0.00	0.00	0.00	0.00	0.00	0.00	0.00	0.00	0.00	0.00	0.00	0.00	0.00	0.00	0.00	1.00	0.00	0.00	0.00	0.00	0.00	0.00	0.00	0.00	0.00	0.00	0.00	0.00	0.00	0.00
ALX4	0.00	0.00	0.00	0.00	0.00	0.00	0.00	0.00	0.00	0.00	0.00	0.00	0.00	0.00	0.00	0.00	0.00	0.00	0.00	0.00	0.00	0.00	0.00	0.00	0.00	0.00	0.00	0.00	0.00	0.00	0.00	0.00	0.00	0.00	0.00	0.00	0.00	0.00	0.00	0.00	0.00	0.00	0.00	0.00	0.00	0.00	0.00	0.00	0.00
ALYREF	117.00	106.00	129.00	132.00	133.00	124.00	162.00	176.00	169.00	117.00	135.00	120.00	163.00	147.00	169.00	178.00	145.00	101.00	187.00	131.00	120.00	96.00	116.00	151.00	142.00	110.00	101.00	107.00	128.00	122.00	81.00	141.00	150.00	100.00	121.00	104.00	125.00	119.00	98.00	146.00	132.00	107.00	119.00	103.00	123.00	157.00	91.00	125.00	169.00
AMACR	11.00	14.00	16.00	8.00	9.00	19.00	10.00	13.00	19.00	9.00	6.00	14.00	12.00	17.00	10.00	12.00	17.00	10.00	11.00	13.00	4.00	3.00	10.00	13.00	5.00	11.00	14.00	8.00	9.00	10.00	17.00	7.00	12.00	14.00	9.00	20.00	4.00	9.00	8.00	13.00	18.00	14.00	10.00	9.00	2.00	17.00	6.00	18.00	11.00
AMBN	0.00	0.00	0.00	0.00	0.00	0.00	0.00	0.00	0.00	0.00	0.00	0.00	0.00	0.00	0.00	0.00	0.00	0.00	0.00	0.00	0.00	0.00	0.00	0.00	0.00	0.00	0.00	0.00	0.00	0.00	0.00	0.00	0.00	0.00	0.00	0.00	0.00	0.00	0.00	0.00	0.00	0.00	0.00	0.00	0.00	0.00	0.00	0.00	0.00
AMBP	2.00	2.00	1.00	3.00	4.00	0.00	1.00	5.00	1.00	2.00	0.00	1.00	1.00	3.00	1.00	2.00	1.00	1.00	3.00	1.00	2.00	0.00	3.00	1.00	0.00	2.00	1.00	1.00	2.00	4.00	3.00	0.00	2.00	0.00	2.00	2.00	5.00	5.00	4.00	5.00	2.00	1.00	2.00	1.00	4.00	1.00	2.00	1.00	0.00
AMBRA1	23.00	16.00	21.00	26.00	22.00	36.00	21.00	30.00	36.00	24.00	30.00	14.00	18.00	16.00	19.00	29.00	29.00	18.00	33.00	25.00	14.00	21.00	21.00	27.00	16.00	16.00	27.00	19.00	21.00	34.00	26.00	43.00	22.00	21.00	24.00	21.00	25.00	26.00	23.00	30.00	26.00	16.00	30.00	22.00	31.00	20.00	25.00	23.00	35.00
AMD1	715.00	1016.00	908.00	866.00	923.00	1055.00	998.00	1189.00	985.00	944.00	919.00	804.00	1057.00	911.00	929.00	1191.00	843.00	749.00	952.00	891.00	705.00	624.00	730.00	880.00	1069.00	798.00	734.00	655.00	837.00	927.00	788.00	989.00	982.00	852.00	814.00	830.00	845.00	793.00	770.00	904.00	942.00	719.00	785.00	796.00	700.00	775.00	615.00	786.00	911.00
AMDHD1	0.00	0.00	0.00	0.00	0.00	0.00	0.00	0.00	0.00	0.00	1.00	1.00	0.00	0.00	0.00	0.00	0.00	0.00	0.00	0.00	0.00	0.00	0.00	0.00	0.00	0.00	1.00	0.00	0.00	0.00	0.00	0.00	0.00	1.00	0.00	0.00	0.00	0.00	0.00	1.00	0.00	0.00	0.00	0.00	0.00	0.00	1.00	0.00	0.00
AMDHD2	5.00	6.00	7.00	2.00	6.00	5.00	8.00	16.00	6.00	10.00	10.00	7.00	5.00	5.00	2.00	6.00	8.00	9.00	15.00	3.00	6.00	5.00	5.00	7.00	7.00	8.00	5.00	4.00	3.00	10.00	9.00	13.00	11.00	10.00	6.00	3.00	5.00	11.00	4.00	8.00	6.00	5.00	12.00	7.00	3.00	11.00	7.00	7.00	6.00
AMELX	0.00	0.00	0.00	0.00	0.00	0.00	0.00	0.00	0.00	0.00	0.00	0.00	0.00	0.00	0.00	0.00	0.00	0.00	0.00	0.00	0.00	0.00	0.00	0.00	0.00	0.00	0.00	0.00	0.00	0.00	0.00	0.00	0.00	0.00	0.00	0.00	0.00	0.00	0.00	0.00	0.00	0.00	0.00	0.00	0.00	0.00	0.00	0.00	0.00
AMELY	0.00	0.00	0.00	0.00	0.00	0.00	0.00	0.00	0.00	0.00	0.00	0.00	0.00	0.00	0.00	0.00	0.00	0.00	0.00	0.00	0.00	0.00	0.00	0.00	0.00	0.00	0.00	0.00	0.00	0.00	0.00	0.00	0.00	0.00	0.00	0.00	0.00	0.00	0.00	0.00	0.00	0.00	0.00	0.00	0.00	0.00	0.00	0.00	0.00
AMFR	15.00	21.00	19.00	16.00	22.00	23.00	33.00	31.00	28.00	19.00	24.00	31.00	32.00	24.00	27.00	42.00	22.00	21.00	34.00	18.00	16.00	23.00	21.00	19.00	23.00	28.14	18.00	15.00	17.00	23.00	25.00	16.00	34.00	19.00	17.00	27.00	29.00	22.00	16.00	24.00	27.00	20.00	21.00	17.00	17.05	26.00	16.00	32.00	32.00
AMH	0.00	1.00	1.00	0.00	0.00	0.00	0.00	0.00	0.00	0.00	1.00	1.00	1.00	2.00	0.00	0.00	1.00	0.00	1.00	0.00	0.00	0.00	0.00	1.00	0.00	1.00	0.00	1.00	1.00	0.00	0.00	2.00	1.00	0.00	0.00	0.00	0.00	1.00	0.00	1.00	1.00	1.00	0.00	1.00	0.00	0.00	0.00	1.00	1.00
AMHR2	0.00	0.00	0.00	0.00	0.00	0.00	0.00	0.00	1.00	0.00	1.00	0.00	0.00	2.00	0.00	0.00	0.00	0.00	0.00	0.00	0.00	0.00	0.00	1.00	0.00	0.00	0.00	0.00	0.00	0.00	0.00	0.00	0.00	0.00	0.00	0.00	0.00	0.00	0.00	0.00	0.00	0.00	0.00	0.00	0.00	0.00	0.00	0.00	0.00
AMICA1	2.00	0.00	1.00	0.00	0.00	1.00	3.00	0.00	0.00	0.00	1.00	1.00	0.00	0.00	0.00	1.00	1.00	0.00	0.00	1.00	1.00	1.00	0.00	0.00	0.00	0.00	0.00	0.00	0.00	0.00	0.00	1.00	1.00	0.00	1.00	1.00	0.00	0.00	0.00	0.00	3.00	0.00	0.00	0.00	0.00	1.00	2.00	2.00	0.00
AMIGO1	3.00	3.00	5.00	7.00	0.00	1.00	1.00	1.00	0.00	1.00	3.00	1.00	5.00	3.00	1.00	3.00	3.00	4.00	0.00	1.00	1.00	1.00	1.00	2.00	2.00	4.00	2.00	3.00	3.00	1.00	4.00	3.00	0.00	3.00	1.00	8.00	1.00	4.00	1.00	3.00	3.00	3.00	6.00	1.00	1.00	3.00	3.00	2.00	3.00
AMIGO2	3.00	2.00	5.00	6.00	6.00	1.00	6.00	10.00	3.00	2.00	2.00	2.00	0.00	0.00	3.00	4.00	1.00	3.00	4.00	4.00	1.00	0.00	1.00	6.00	2.00	7.00	2.00	1.00	3.00	1.00	4.00	7.00	7.00	2.00	4.00	2.00	4.00	1.00	3.00	1.00	5.00	4.00	2.00	7.00	3.00	2.00	3.00	1.00	5.00
AMIGO3	2.00	1.00	0.00	2.00	2.00	1.00	3.00	2.00	4.00	2.00	4.00	0.00	1.00	1.00	0.00	3.00	2.00	1.00	3.00	2.00	0.00	3.00	1.00	2.00	1.00	4.00	2.00	5.00	6.00	0.00	0.00	1.00	2.00	4.00	2.00	1.00	0.00	3.00	5.00	3.00	1.00	1.00	0.00	3.00	1.00	5.00	1.00	3.00	7.00
AMMECR1	34.00	45.00	41.00	37.00	36.00	49.00	47.00	48.00	47.00	36.00	44.00	34.00	29.00	34.00	47.00	37.00	31.00	30.00	52.00	40.00	32.00	34.00	34.00	27.00	38.00	32.00	36.00	30.00	39.00	27.00	51.00	47.00	40.00	27.00	36.00	35.00	32.00	44.00	28.00	38.00	42.00	22.00	43.00	39.00	35.00	32.00	28.00	38.00	31.00
AMMECR1L	51.00	84.00	71.00	60.00	75.00	89.00	90.00	96.00	74.00	72.00	97.00	63.00	93.00	69.00	94.00	101.00	83.00	51.00	91.00	66.00	60.00	56.00	64.00	68.00	81.00	75.00	59.00	57.00	68.00	77.00	74.00	92.00	76.00	74.00	71.00	59.00	82.00	78.00	80.00	79.00	91.00	60.00	74.00	65.00	57.00	77.00	46.00	67.00	74.00
AMN	0.00	0.00	0.00	0.00	0.00	0.00	0.00	0.00	0.00	0.00	0.00	0.00	0.00	0.00	0.00	0.00	0.00	0.00	0.00	0.00	0.00	0.00	0.00	0.00	0.00	0.00	0.00	0.00	0.00	0.00	1.00	0.00	0.00	0.00	0.00	0.00	0.00	0.00	0.00	0.00	0.00	0.00	0.00	0.00	0.00	0.00	0.00	0.00	0.00
AMN1	2.00	8.00	8.00	5.00	5.00	4.00	6.00	7.00	5.00	7.00	7.00	3.00	10.00	7.00	8.00	4.00	6.00	1.00	6.00	2.00	6.00	3.00	7.00	7.00	7.00	4.00	1.00	6.00	3.00	8.00	5.00	4.00	3.00	3.00	3.00	2.00	4.00	3.00	5.00	5.00	5.00	3.00	7.00	2.00	5.00	5.00	1.00	6.00	6.00
AMOT	16.00	22.00	11.00	24.00	13.00	19.00	23.00	33.00	18.00	21.00	18.00	13.00	23.00	10.00	8.00	22.00	11.00	3.00	20.00	14.00	13.00	22.00	14.00	12.00	21.00	15.00	13.00	17.00	14.00	13.00	18.00	9.00	16.00	19.00	16.00	13.00	21.00	6.00	20.00	15.00	10.00	11.00	17.00	15.00	7.00	11.00	12.00	12.00	8.00
AMOTL1	77.02	68.21	90.13	60.02	64.00	66.09	81.51	101.05	117.14	68.03	79.00	77.04	80.03	89.08	91.08	116.09	90.06	66.06	82.01	85.04	81.55	54.02	70.02	81.04	63.01	88.03	85.00	64.00	68.04	76.08	81.02	114.06	90.03	85.08	73.00	77.09	87.05	76.15	72.06	96.03	102.03	60.04	81.07	79.03	89.03	92.01	94.00	88.01	96.07
AMOTL2	28.00	38.00	37.00	33.00	32.00	37.00	32.00	44.00	49.00	43.00	44.00	24.00	29.00	46.97	40.00	49.00	37.00	41.00	29.00	41.00	30.00	30.00	21.00	39.00	29.00	39.00	32.00	27.00	34.00	58.00	29.00	50.00	47.00	37.00	35.00	36.00	28.00	26.00	36.00	59.00	55.00	21.00	37.00	34.00	40.00	33.00	23.00	30.00	36.00
AMPD1	0.00	0.00	0.00	0.00	0.00	0.00	0.00	0.00	0.00	0.00	0.00	0.00	0.00	0.00	0.00	0.00	0.00	0.00	0.00	0.00	0.00	0.00	0.00	0.00	0.00	0.00	0.00	0.00	0.00	0.00	0.00	0.00	0.00	0.00	0.00	0.00	0.00	0.00	0.00	0.00	0.00	0.00	0.00	0.00	0.00	0.00	0.00	0.00	0.00
AMPD2	22.00	13.00	20.00	13.00	12.00	6.00	10.00	19.00	24.00	12.00	18.00	10.00	15.00	20.00	16.00	11.00	19.00	13.00	11.00	19.00	14.00	9.00	7.00	17.00	26.00	11.00	27.00	7.00	20.00	8.00	14.00	36.00	11.00	20.00	16.00	15.00	16.00	14.00	21.00	20.00	18.00	15.00	16.00	15.00	9.00	18.00	14.00	24.00	15.00
AMPD3	5.03	5.06	6.93	7.01	2.00	2.03	2.62	3.68	8.00	2.05	0.00	2.02	4.12	2.02	1.04	2.92	3.04	6.08	2.02	0.00	2.02	1.04	1.01	4.04	3.00	5.02	4.11	1.01	1.00	2.00	4.04	5.00	3.07	2.02	0.00	6.39	6.26	5.02	1.00	8.23	1.00	3.06	2.00	5.04	3.00	1.11	1.00	1.01	4.00
AMPH	3.00	1.00	4.00	4.00	0.00	4.00	4.00	5.00	6.00	3.00	5.00	7.00	3.00	4.00	4.00	6.00	5.00	5.00	8.00	3.00	4.00	5.00	2.00	4.00	3.00	6.00	2.00	3.00	5.00	5.00	4.00	4.00	2.00	5.00	2.00	3.00	7.00	4.00	3.00	2.00	7.00	6.00	7.00	2.00	2.00	4.00	8.00	2.00	12.00
AMT	58.95	46.92	59.85	55.86	37.97	48.92	44.87	68.89	66.97	49.92	60.00	53.93	41.92	60.93	44.97	66.92	81.64	60.94	63.97	67.83	42.86	51.85	33.96	63.80	20.00	65.86	64.86	56.93	58.93	52.95	54.85	64.95	64.95	67.61	71.84	68.77	64.88	82.72	67.89	62.94	85.88	58.70	79.96	64.58	76.81	100.95	44.81	72.93	71.62
AMTN	0.00	0.00	0.00	0.00	0.00	0.00	0.00	0.00	0.00	0.00	0.00	0.00	0.00	0.00	0.00	0.00	0.00	0.00	0.00	0.00	0.00	0.00	0.00	0.00	0.00	0.00	0.00	0.00	0.00	0.00	0.00	0.00	0.00	0.00	0.00	0.00	0.00	0.00	0.00	0.00	0.00	0.00	0.00	0.00	0.00	0.00	0.00	0.00	0.00
AMY1A	0.00	0.00	0.00	0.00	0.00	0.00	0.00	0.00	0.00	0.00	0.00	0.00	0.00	0.00	0.00	0.00	0.00	0.00	0.00	0.00	0.00	0.00	0.00	0.00	0.00	0.00	0.00	0.00	0.00	0.00	0.00	2.00	0.00	0.00	0.00	0.00	0.00	0.00	0.00	0.00	0.00	0.00	0.00	0.00	0.00	0.00	0.00	1.00	0.00
AMY1B	1.00	0.00	0.00	0.00	0.00	0.00	0.00	0.00	0.00	0.00	0.00	0.00	0.00	0.00	0.00	0.00	0.00	0.00	0.00	0.00	0.00	0.00	0.00	0.00	0.00	0.00	0.00	0.00	0.00	0.00	0.00	0.00	0.00	0.00	0.00	0.00	0.00	0.00	0.00	0.00	0.00	0.00	0.00	0.00	0.00	0.00	0.00	0.00	0.00
AMY1C	0.00	0.00	0.00	0.00	0.00	0.00	0.00	0.00	0.00	0.00	0.00	0.00	0.00	0.00	0.00	0.00	0.00	0.00	0.00	0.00	0.00	0.00	0.00	0.00	0.00	0.00	0.00	0.00	0.00	0.00	0.00	0.00	0.00	0.00	0.00	0.00	0.00	0.00	0.00	0.00	0.00	0.00	0.00	0.00	0.00	0.00	0.00	0.00	0.00
AMY2A	2.00	0.00	0.00	0.00	0.00	0.00	0.00	0.00	3.00	0.00	0.00	0.00	0.00	1.00	0.00	0.00	0.00	0.00	0.00	0.00	0.00	0.00	0.00	0.00	0.00	0.00	0.00	0.00	0.00	0.00	0.00	0.00	0.00	0.00	1.00	0.00	0.00	0.00	0.00	2.00	1.00	0.00	0.00	0.00	0.00	0.00	0.00	0.00	0.00
AMY2B	3.00	0.00	0.00	0.00	1.00	2.00	0.00	3.00	0.00	1.00	3.00	2.00	4.00	0.00	1.00	4.00	3.00	1.00	0.00	1.00	3.00	1.00	1.00	0.00	1.00	0.00	3.00	1.00	4.00	1.00	1.00	2.00	4.00	3.00	0.00	0.00	5.00	3.00	3.00	0.00	0.00	1.00	3.00	0.00	2.00	2.00	0.00	0.00	3.00
AMZ1	1.00	1.00	0.00	0.00	0.00	0.00	6.02	3.00	0.00	0.00	0.00	2.00	0.00	1.01	1.00	3.01	1.00	1.47	1.29	1.00	1.00	0.00	1.00	1.00	0.00	0.00	1.00	4.59	1.82	1.00	1.00	1.00	0.00	0.00	1.06	1.00	1.00	0.00	2.00	0.00	2.00	1.00	0.00	1.24	0.00	2.00	1.00	1.01	0.00
AMZ2	29.00	32.00	34.00	33.00	31.00	44.00	31.00	53.00	53.00	39.00	29.00	44.00	28.00	28.00	23.00	45.00	42.00	35.00	51.00	25.00	28.00	29.00	26.00	52.00	29.00	42.00	45.00	30.00	41.00	38.00	42.00	49.00	50.00	41.00	56.00	42.00	33.00	42.00	38.00	43.00	44.00	34.00	55.00	47.00	33.00	47.00	32.00	37.00	50.00
ANAPC1	156.00	154.00	185.00	167.00	145.00	171.00	167.00	212.00	252.00	166.00	178.00	172.00	185.00	173.00	152.00	245.00	223.00	157.00	190.00	196.00	148.00	148.00	143.00	163.00	164.00	164.00	162.00	140.00	137.00	178.00	167.00	219.00	187.00	187.00	188.00	180.00	206.00	162.00	178.00	194.00	214.00	136.00	206.00	172.00	163.00	203.00	138.00	216.00	232.00
ANAPC10	3.00	7.00	7.00	7.00	7.00	8.00	7.00	12.00	13.00	9.00	1.00	8.00	11.00	6.00	9.00	12.00	11.00	5.00	6.00	7.00	4.00	9.00	10.00	5.00	10.00	10.00	11.00	5.00	8.00	8.00	3.00	7.00	11.00	7.00	8.00	4.00	8.00	5.00	6.00	6.00	7.00	2.00	7.00	5.00	15.00	13.00	6.00	5.00	2.00
ANAPC11	60.00	53.00	91.00	78.00	48.00	83.00	73.00	102.00	93.00	73.00	87.00	76.00	56.00	53.00	52.00	101.00	99.00	59.00	95.00	76.00	54.00	63.00	44.00	86.00	48.00	62.00	74.00	42.00	69.00	85.00	63.00	107.00	98.00	98.00	81.00	74.00	78.00	75.00	82.00	80.00	95.00	76.00	66.00	73.00	63.00	99.00	61.00	80.00	69.00
ANAPC13	46.00	27.00	30.00	50.00	28.00	43.00	42.00	30.00	57.00	35.00	42.00	34.00	33.00	33.00	39.00	58.00	36.00	19.00	45.00	44.00	22.00	25.00	25.00	53.00	24.00	40.00	48.98	40.00	40.00	47.00	43.00	54.00	36.00	48.00	39.00	52.98	46.00	39.00	58.00	48.00	46.00	45.00	53.00	45.00	46.00	50.00	28.00	34.00	58.00
ANAPC16	72.84	143.50	129.70	132.62	126.16	114.29	145.63	151.97	99.83	121.06	114.74	98.40	142.02	119.33	131.29	138.88	115.23	80.43	162.24	105.49	117.80	90.79	96.76	101.39	146.35	93.37	86.76	70.57	108.27	110.31	95.30	128.39	119.34	108.95	106.84	98.71	89.25	99.89	70.72	113.44	126.94	69.70	90.40	90.59	79.74	98.76	68.30	103.91	122.42
ANAPC2	18.00	13.00	20.00	10.00	8.00	6.00	14.00	12.00	18.00	7.00	12.00	14.00	12.00	10.00	10.00	19.00	18.00	11.00	21.00	17.00	7.00	14.00	11.00	12.00	13.00	13.00	9.00	5.00	14.00	16.00	10.00	16.00	12.00	14.00	18.00	10.00	19.00	18.00	10.00	18.00	9.00	15.00	13.00	16.00	14.00	18.00	12.00	7.00	24.00
ANAPC4	66.00	45.00	66.00	52.00	48.00	58.00	57.00	76.00	84.00	64.00	69.00	61.00	61.00	71.00	56.00	83.00	67.00	55.00	81.00	65.00	44.00	55.00	46.00	67.00	50.00	55.00	71.00	63.00	60.00	72.00	56.00	93.00	59.00	52.00	65.00	97.00	64.00	80.00	49.00	84.00	74.00	58.00	70.00	79.00	68.00	81.00	55.00	76.00	69.00
ANAPC5	53.00	42.00	67.00	64.00	47.00	76.00	76.00	89.00	75.01	70.00	69.00	52.00	58.00	65.00	63.00	88.00	67.00	52.00	88.00	73.00	49.00	61.00	42.00	77.00	34.00	65.00	64.00	74.00	59.00	57.00	43.00	84.00	66.00	69.00	75.00	92.01	62.00	62.00	52.82	89.01	69.00	52.00	67.00	73.11	70.00	75.02	47.00	74.00	74.00
ANAPC7	55.00	49.00	58.00	63.00	53.00	58.00	52.00	82.00	69.00	56.00	61.00	56.00	53.00	58.00	65.00	85.00	96.00	43.00	84.00	89.00	53.00	46.00	45.00	53.00	51.00	91.00	87.00	67.00	80.00	77.00	54.00	87.00	63.00	73.00	71.00	82.00	73.00	74.00	77.00	72.00	95.00	75.00	81.00	97.00	109.00	78.00	52.00	95.00	91.00
ANG	0.00	0.00	1.00	0.00	0.00	1.00	0.00	0.00	0.00	0.00	0.00	0.00	0.00	0.00	0.00	0.90	0.00	0.00	1.64	2.00	0.00	0.00	0.00	0.00	1.00	1.00	1.00	0.00	1.00	0.00	0.00	2.00	0.00	1.00	0.00	0.00	1.00	1.00	0.00	0.00	0.00	0.00	1.00	0.00	0.00	0.00	0.00	0.00	0.00
ANGEL1	11.00	28.00	17.00	10.00	14.00	19.00	13.00	15.00	11.00	7.00	23.00	18.00	15.00	21.00	23.00	21.00	21.00	10.00	13.00	10.00	11.00	18.00	11.00	20.00	16.00	11.00	12.00	11.00	13.00	17.00	10.00	17.00	16.00	16.00	16.00	10.00	15.00	14.00	13.00	13.00	6.00	10.00	23.00	19.00	8.00	11.00	9.00	16.00	17.00
ANGEL2	81.06	132.34	95.38	93.55	131.09	114.37	123.08	135.62	84.20	90.27	118.13	85.26	113.36	88.52	92.91	127.00	79.74	87.57	89.42	110.72	73.97	76.39	86.52	110.45	106.26	88.66	82.15	84.60	92.55	92.71	78.81	96.85	106.36	94.29	79.01	86.82	98.43	89.67	79.24	87.66	100.56	68.52	88.95	82.55	83.31	65.50	69.53	95.16	95.56
ANGPT1	6.00	6.00	9.00	8.00	6.00	7.00	3.00	7.00	5.00	7.00	4.00	5.00	5.00	4.00	8.00	11.00	7.00	4.00	3.00	8.00	5.00	6.00	3.00	8.00	6.00	7.00	10.00	7.00	6.00	7.00	3.00	4.00	11.00	11.00	8.00	8.00	9.00	7.00	3.00	11.00	5.00	4.00	8.00	5.00	12.00	6.00	7.00	10.00	10.00
ANGPT2	0.00	0.00	2.00	0.97	0.00	0.00	0.00	0.00	0.00	0.00	0.00	0.00	0.00	1.84	0.86	1.06	0.00	0.00	0.00	0.00	0.00	1.00	0.79	0.00	0.00	0.00	0.00	0.00	1.02	1.23	0.00	0.00	0.00	0.00	0.00	0.00	0.99	1.01	0.00	0.00	0.00	0.00	0.00	0.00	0.00	0.00	0.92	0.00	0.00
ANGPT4	0.00	0.00	0.00	0.00	0.00	0.00	0.00	0.00	0.00	0.00	0.00	0.00	0.00	0.00	0.00	0.00	0.00	0.00	0.00	0.00	0.00	0.00	0.00	0.00	0.00	0.00	0.00	0.00	0.00	0.00	0.00	0.00	0.00	0.00	0.00	0.00	0.00	0.00	0.00	0.00	0.00	0.00	0.00	0.00	0.00	0.00	0.00	0.00	0.00
ANGPTL1	0.00	0.00	0.00	0.00	0.00	0.00	0.00	0.00	0.00	0.00	0.00	0.00	0.00	0.00	0.00	0.00	0.00	0.00	0.00	1.00	0.00	0.00	0.00	0.00	0.00	0.00	0.00	0.00	0.00	0.00	0.00	0.00	0.00	0.00	1.00	0.00	0.00	0.00	0.00	0.00	0.00	0.00	0.00	0.00	0.00	1.00	0.00	0.00	0.00
ANGPTL2	10.00	5.00	2.00	1.00	3.00	3.00	5.00	4.00	5.00	7.00	5.00	6.00	5.00	4.00	6.00	10.00	2.00	3.00	9.00	1.00	4.00	6.00	2.00	6.00	1.00	1.00	5.00	6.00	2.00	8.00	8.00	9.00	4.00	7.00	5.00	7.00	5.00	4.00	8.00	5.00	6.00	4.00	8.00	9.00	1.00	0.00	3.00	8.00	4.00
ANGPTL3	0.00	0.00	0.00	0.00	0.00	0.00	0.00	0.00	0.00	0.00	0.00	0.00	0.00	0.00	0.00	0.00	0.00	0.00	0.00	0.00	0.00	0.00	0.00	0.00	0.00	0.00	0.00	0.00	0.00	0.00	0.00	0.00	0.00	0.00	0.00	0.00	0.00	0.00	0.00	0.00	0.00	0.00	0.00	0.00	0.00	0.00	0.00	0.00	0.00
ANGPTL4	1.00	0.00	0.00	0.00	1.00	2.00	0.00	0.00	0.00	0.00	0.00	0.00	0.00	0.00	0.00	0.00	0.00	0.00	0.00	0.00	0.00	0.00	0.00	0.00	1.00	1.00	0.00	0.00	0.00	1.00	0.00	0.00	0.00	0.00	1.00	0.00	0.00	0.00	0.00	2.00	0.00	1.00	0.00	1.00	0.00	0.00	0.00	0.00	1.00
ANGPTL5	0.00	0.00	0.00	0.00	0.00	2.00	0.00	0.00	0.00	0.00	0.00	0.00	0.00	0.00	0.00	0.00	0.00	0.00	0.00	0.00	0.00	0.00	0.00	0.00	0.00	0.00	0.00	0.00	0.00	0.00	0.00	0.00	0.00	0.00	0.00	0.00	0.00	0.00	0.00	0.00	0.00	0.00	0.00	0.00	0.00	0.00	0.00	0.00	0.00
ANGPTL6	0.00	0.00	0.00	0.00	0.00	0.00	0.00	0.00	0.00	0.00	0.00	0.00	0.00	0.00	0.00	0.00	0.00	0.00	0.00	1.00	0.00	0.00	0.00	0.00	0.00	0.00	0.00	0.00	0.00	0.00	0.00	0.00	0.00	0.00	0.00	0.00	0.00	0.00	0.00	0.00	0.00	0.00	0.00	0.00	0.00	0.00	0.00	0.00	0.00
ANGPTL7	0.00	0.00	0.00	0.00	0.00	0.00	0.00	0.00	0.00	0.00	0.00	0.00	0.00	0.00	0.00	0.00	0.00	0.00	0.00	0.00	0.00	0.00	0.00	0.00	0.00	0.00	0.00	0.00	0.00	0.00	0.00	0.00	0.00	0.00	0.00	0.00	0.00	0.00	0.00	0.00	0.00	0.00	0.00	0.00	0.00	0.00	0.00	0.00	0.00
ANK1	3.00	3.00	2.00	4.00	4.00	3.00	6.00	7.00	4.00	8.00	5.00	5.00	4.00	4.00	4.00	4.00	6.00	6.00	7.00	2.00	2.00	3.00	6.00	10.00	1.00	1.00	7.00	4.00	4.00	8.00	6.00	2.00	2.00	3.00	2.00	9.00	3.00	4.00	7.00	4.00	4.00	5.00	6.00	7.00	5.00	9.00	7.00	4.00	9.00
ANK2	22.00	32.00	39.00	27.00	21.00	38.00	20.00	40.00	44.00	30.00	31.00	38.00	24.00	34.00	26.00	38.00	40.00	30.00	29.00	31.00	29.00	23.00	32.00	31.00	29.00	26.00	39.00	25.00	31.00	29.00	38.00	45.00	38.00	25.00	24.00	29.00	38.00	31.00	34.00	46.00	36.00	15.00	33.00	36.00	22.00	37.00	21.00	25.00	34.00
ANK3	95.00	151.00	112.00	136.00	125.00	150.00	141.00	156.00	144.00	143.00	131.00	119.00	147.00	150.00	149.00	170.00	128.00	106.00	149.00	140.00	128.00	83.00	122.00	126.00	110.00	124.00	123.00	113.00	129.00	132.00	120.00	168.00	157.00	133.00	144.00	150.00	167.00	154.00	132.00	140.00	150.00	124.00	145.00	134.00	126.00	134.00	124.00	140.00	141.00
ANKAR	0.00	0.00	1.00	0.00	1.00	1.00	0.00	0.00	0.00	1.00	0.00	0.00	1.00	0.00	0.00	0.00	0.00	0.00	0.00	0.00	0.00	0.00	0.00	1.00	1.00	0.00	0.00	0.00	2.00	1.00	0.00	0.00	1.00	0.00	0.00	1.00	0.00	0.00	0.00	0.00	1.00	0.00	1.00	0.00	0.00	0.00	3.00	0.00	0.00
ANKDD1A	1.01	5.80	1.00	5.72	9.12	5.02	6.16	7.99	2.15	4.04	3.88	1.00	3.00	1.02	3.04	7.07	6.00	4.08	2.01	1.01	3.00	1.02	3.07	1.00	1.94	0.00	3.03	5.11	3.06	1.04	4.38	5.25	5.12	1.03	2.01	5.01	4.39	4.00	2.01	5.00	3.05	2.00	2.01	4.01	0.00	2.00	3.00	5.26	7.01
ANKFN1	0.00	0.00	0.00	0.00	0.00	0.00	0.00	0.00	0.00	0.00	0.00	0.00	0.00	0.00	0.00	0.00	0.00	0.00	0.00	0.00	0.00	0.00	0.00	0.00	0.00	0.00	0.00	0.00	0.00	0.00	0.00	0.00	0.00	0.00	0.00	0.00	0.00	0.00	0.00	0.00	0.00	0.00	0.00	0.00	0.00	0.00	0.00	0.00	0.00
ANKFY1	65.00	79.00	87.00	72.00	69.00	69.00	97.00	101.00	103.00	71.00	104.00	82.00	90.00	91.00	84.00	116.00	98.00	80.00	87.00	89.00	78.00	72.00	56.00	98.00	66.00	84.00	60.00	77.00	103.00	84.00	88.00	108.00	68.00	81.00	71.00	75.00	78.00	82.00	66.00	75.00	97.00	80.00	71.00	66.00	67.00	104.00	50.00	79.00	84.00
ANKH	4.43	8.11	11.00	3.04	5.00	14.00	7.05	10.39	10.01	6.16	10.00	10.00	9.14	11.06	7.27	7.52	8.91	7.80	12.89	11.11	8.01	6.08	10.61	3.02	5.00	7.05	11.13	10.07	6.01	7.00	8.00	11.04	8.01	15.00	8.00	6.02	8.05	10.99	8.01	10.01	12.22	9.68	6.09	7.01	2.04	10.17	10.05	10.05	16.03
ANKHD1	98.00	95.00	102.00	90.00	104.00	105.00	120.00	142.76	152.00	98.00	124.00	119.38	123.00	120.00	118.00	153.00	149.00	105.00	127.00	146.00	98.00	105.00	99.00	113.00	72.00	85.87	177.00	102.00	123.00	153.00	117.00	155.00	122.92	129.00	136.00	97.76	102.00	117.35	134.00	101.49	175.00	132.00	136.00	118.73	122.00	107.47	118.00	149.00	114.26
ANKHD1-EIF4EBP3	0.00	0.00	0.00	0.00	0.00	0.00	0.00	11.24	0.00	0.00	0.00	13.62	0.00	0.00	0.00	0.00	0.00	0.00	0.00	0.00	0.00	0.00	0.00	0.00	0.00	13.13	0.00	0.00	0.00	0.00	0.00	0.00	0.08	0.00	0.00	58.04	31.00	25.65	0.00	32.51	0.00	0.00	0.00	36.27	0.00	42.53	0.00	0.00	52.74
ANKIB1	53.00	71.00	93.00	78.00	70.00	86.00	88.00	89.00	96.00	68.00	91.00	69.00	80.00	74.00	67.00	123.00	92.00	70.00	81.00	69.00	79.00	50.00	56.00	83.00	81.00	73.00	84.00	72.00	67.00	93.00	81.00	84.00	79.00	71.00	80.00	68.00	82.00	70.00	86.00	84.00	102.00	52.00	104.00	75.00	72.00	80.00	82.00	76.00	90.00
ANKK1	0.00	0.00	0.00	0.00	0.00	0.00	0.00	1.02	0.00	0.00	0.00	0.00	0.00	0.00	0.00	0.00	1.00	0.00	0.00	0.00	0.94	0.00	0.00	0.00	0.00	0.00	0.00	0.00	0.00	0.00	0.00	0.23	0.99	0.00	0.00	0.00	0.00	0.00	0.00	0.00	0.84	0.00	0.00	1.00	0.00	0.00	0.00	0.00	0.00
ANKLE1	6.72	10.10	11.62	7.61	6.54	10.85	7.50	14.34	12.86	15.08	13.99	7.23	8.52	13.48	11.54	11.30	20.54	6.38	11.47	7.97	7.50	9.20	7.92	6.52	9.36	10.59	14.67	10.05	9.73	16.46	10.01	16.92	6.84	10.04	9.52	12.62	8.79	22.37	12.94	17.96	14.21	10.42	15.98	13.18	8.81	21.05	17.35	14.36	15.42
ANKLE2	56.00	77.00	91.00	73.00	56.00	62.00	74.00	97.00	83.00	63.00	66.00	52.00	57.00	76.00	68.00	118.00	70.00	55.00	72.00	85.00	59.00	44.00	53.00	56.00	65.00	54.00	87.00	44.00	73.00	86.00	81.00	93.00	66.00	62.00	65.00	56.00	64.00	78.00	79.00	77.00	79.00	63.00	61.00	72.00	49.00	64.00	39.00	63.00	69.00
ANKMY1	1.00	0.00	0.00	0.00	0.00	0.00	0.00	0.00	1.00	0.00	1.00	0.00	0.00	0.00	0.00	0.00	0.00	2.00	0.00	0.00	0.00	0.00	0.00	0.00	0.00	0.00	0.00	0.00	0.00	0.00	0.00	0.00	0.00	1.00	0.00	0.00	0.00	0.00	0.00	1.00	0.00	0.00	2.00	0.00	0.00	0.00	1.00	1.00	0.00
ANKMY2	19.00	17.00	22.00	16.00	11.00	16.00	20.00	18.00	19.00	13.00	10.00	21.00	18.00	13.00	19.00	21.00	22.00	9.00	16.00	22.00	17.00	16.00	17.00	12.00	9.00	17.00	16.00	11.00	12.00	13.00	23.00	16.00	18.00	15.00	17.00	17.00	15.00	16.00	17.00	21.00	21.00	28.00	17.00	16.00	16.00	13.00	17.00	16.00	19.00
ANKRA2	6.00	2.00	8.00	5.00	4.00	3.00	11.00	5.00	7.00	3.00	5.00	3.00	2.00	4.00	3.00	8.00	4.00	4.00	11.00	8.00	5.00	2.00	4.00	1.00	12.00	6.00	5.00	2.00	2.00	4.00	2.00	11.00	4.00	8.00	2.00	5.00	5.00	7.00	8.00	7.00	4.00	2.00	6.00	5.00	4.00	9.00	3.00	4.00	2.00
ANKRD1	0.00	0.00	0.00	0.00	0.00	0.00	0.00	0.00	0.00	0.00	0.00	0.00	0.00	0.00	0.00	0.00	0.00	0.00	0.00	0.00	0.00	0.00	0.00	0.00	0.00	0.00	0.00	0.00	0.00	0.00	0.00	0.00	0.00	0.00	0.00	0.00	0.00	0.00	0.00	0.00	0.00	0.00	1.00	0.00	1.00	0.00	0.00	1.00	0.00
ANKRD10	96.00	143.00	142.00	131.00	164.00	132.00	163.00	175.00	144.00	144.00	150.00	109.00	187.00	122.00	147.00	178.00	135.00	117.00	153.00	152.00	151.00	105.00	145.00	127.00	161.00	137.00	121.00	106.00	162.00	143.00	146.00	172.00	152.00	134.00	137.00	114.00	153.00	137.00	138.00	143.00	173.00	121.00	153.00	129.00	127.00	138.00	104.00	100.00	144.00
ANKRD11	250.00	220.00	270.00	295.00	252.00	334.00	359.00	420.00	350.00	265.00	336.00	270.00	312.00	318.00	289.00	455.00	334.00	254.00	337.00	328.00	293.00	238.00	270.00	317.00	186.00	315.00	299.00	249.00	340.00	376.00	325.00	423.00	297.00	324.00	347.00	399.00	350.00	384.00	320.00	389.00	411.00	335.00	377.00	381.00	395.00	386.00	263.00	313.00	386.00
ANKRD12	88.02	78.93	84.76	86.85	80.74	84.14	85.42	144.18	126.45	56.04	74.91	63.68	85.92	66.59	70.52	141.62	110.08	60.47	70.10	89.68	67.51	72.79	71.48	105.40	46.39	88.84	81.07	55.37	102.61	86.47	73.29	113.43	83.20	94.01	86.20	83.69	89.99	76.64	95.62	122.12	146.95	82.91	82.76	89.29	93.56	102.95	89.38	116.73	95.67
ANKRD13A	9.00	15.00	23.00	23.00	24.00	25.00	23.00	26.00	27.00	15.00	22.00	15.00	24.00	32.00	15.00	28.00	22.00	20.00	17.00	21.00	27.00	19.00	10.00	30.00	18.00	24.00	13.00	18.00	27.00	30.00	22.00	28.00	21.00	22.00	22.00	17.00	17.00	22.00	13.00	18.00	31.00	11.00	17.00	24.00	14.00	31.00	20.00	19.00	20.00
ANKRD13B	11.00	9.00	10.00	9.00	7.00	13.00	11.00	23.00	14.00	10.00	15.00	10.00	9.00	13.00	15.00	17.00	13.00	9.00	14.00	8.00	4.00	3.00	5.00	14.00	10.00	13.00	7.00	4.00	9.00	9.00	8.00	13.00	18.00	12.00	14.00	13.00	25.00	10.00	9.00	9.00	7.00	10.00	9.00	7.00	9.00	17.00	11.00	14.00	10.00
ANKRD13C	65.00	71.00	75.00	89.00	94.00	92.00	86.00	108.00	81.00	71.00	78.00	74.00	87.00	84.00	107.00	119.00	74.00	75.00	104.00	78.00	58.00	59.00	74.00	80.00	58.00	87.00	66.00	48.00	78.00	71.00	71.00	105.00	92.00	67.00	79.00	82.00	70.00	61.00	69.00	121.00	71.00	73.00	81.00	64.00	71.00	83.00	61.00	75.00	100.00
ANKRD13D	5.00	3.00	5.00	10.00	4.00	4.00	2.00	11.00	8.00	8.00	7.00	4.00	4.00	3.00	5.00	9.02	5.00	1.00	7.00	4.00	3.00	2.00	6.00	7.00	4.00	3.00	7.00	3.00	5.00	8.00	4.00	6.00	2.00	5.00	12.00	12.00	3.00	6.00	4.00	5.00	5.00	7.00	8.00	8.00	3.00	7.02	3.00	6.00	9.00
ANKRD16	0.00	0.00	0.00	2.00	3.02	2.03	2.15	0.00	3.02	2.00	1.09	2.08	2.19	2.05	1.17	0.00	3.00	2.00	2.00	1.00	3.00	1.00	2.06	5.06	1.00	1.01	2.00	4.25	0.00	2.00	1.13	0.45	3.96	0.00	8.18	1.00	3.27	0.00	6.18	3.00	1.00	0.00	5.00	1.00	1.00	6.67	1.00	2.93	1.99
ANKRD17	175.00	154.00	192.00	152.00	147.00	191.00	171.00	219.00	239.00	181.00	202.00	162.00	167.00	182.00	172.00	245.00	226.00	147.00	190.00	235.00	174.00	164.00	149.00	188.00	115.00	197.00	179.00	171.00	197.00	235.00	202.00	255.00	179.00	245.00	192.00	212.00	220.00	221.00	199.00	236.00	281.00	209.00	304.00	230.00	172.00	243.00	196.00	241.00	240.00
ANKRD18A	7.24	5.61	6.10	3.40	5.42	4.38	6.06	6.61	14.90	8.91	1.80	8.73	4.21	5.97	8.43	7.41	7.77	6.87	4.72	12.61	7.39	2.69	5.50	11.65	2.44	11.49	5.18	5.11	8.56	9.26	11.82	11.30	4.10	4.13	16.38	10.48	3.20	6.60	3.17	7.56	4.27	2.52	5.50	7.39	1.48	3.23	2.14	10.68	5.84
ANKRD18B	10.76	20.39	11.90	13.60	11.58	14.62	17.94	21.39	16.10	14.09	13.20	12.27	17.79	13.03	13.57	20.59	14.23	4.13	34.28	7.39	14.61	9.31	5.50	9.35	9.56	11.51	16.82	17.89	12.44	20.74	16.18	23.70	10.90	12.87	13.62	16.52	12.80	22.40	23.83	17.44	23.73	9.48	12.50	24.61	11.52	17.77	10.86	15.32	13.16
ANKRD2	0.00	0.00	0.00	0.00	0.00	0.00	0.00	0.00	0.00	0.00	0.00	0.00	0.00	0.00	0.00	0.00	0.00	0.00	0.00	0.00	0.00	0.00	0.00	0.00	0.00	0.00	0.00	0.00	0.00	0.00	0.00	0.00	0.00	0.00	0.00	0.00	0.00	0.00	0.00	0.00	0.00	0.00	0.00	0.00	0.00	0.00	0.00	0.00	0.00
ANKRD20A1	0.00	0.00	0.00	0.33	0.00	0.00	0.00	0.33	0.00	0.67	0.00	0.00	0.33	0.00	0.33	0.00	0.00	0.00	0.00	0.33	0.00	0.33	0.00	0.00	0.00	0.00	0.00	0.00	0.00	1.00	0.00	0.00	0.33	0.00	0.00	0.00	0.00	1.00	0.00	0.00	0.00	0.00	1.00	0.33	0.00	2.00	0.00	0.00	0.00
ANKRD20A2	0.00	0.00	0.00	0.67	0.00	0.00	0.00	0.67	0.00	1.33	0.00	0.00	0.67	0.00	0.67	0.00	1.00	0.00	0.00	0.67	0.00	0.67	0.00	0.00	0.00	0.00	0.00	0.00	1.00	2.00	0.00	0.00	0.67	0.00	0.00	0.00	0.00	2.00	0.00	0.00	0.00	0.00	2.00	0.67	0.00	0.00	0.00	0.00	0.00
ANKRD20A3	0.00	0.00	0.00	0.00	0.00	0.00	0.00	0.00	0.00	0.00	0.00	0.00	0.00	0.00	0.00	0.00	0.00	3.00	0.00	0.00	0.00	0.00	0.00	0.00	0.00	2.00	2.00	0.00	0.00	0.00	0.00	0.00	0.00	0.00	0.00	0.00	0.00	0.00	0.00	0.00	3.00	1.00	0.00	0.00	0.00	0.00	0.00	1.00	0.00
ANKRD20A4	0.00	0.00	0.00	0.00	0.00	0.00	0.00	0.00	0.00	0.00	0.00	0.00	0.00	0.00	0.00	0.00	0.00	0.00	2.00	0.00	0.00	0.00	0.00	0.00	0.00	0.00	0.00	0.00	0.00	0.00	0.00	0.00	0.00	0.00	0.00	0.00	1.00	0.00	0.00	0.00	0.00	0.00	0.00	0.00	4.00	0.00	0.00	0.00	1.00
ANKRD22	0.00	0.00	0.00	0.00	0.00	0.00	0.00	0.00	1.00	0.00	0.00	0.99	0.00	0.00	0.00	0.00	0.00	0.00	0.00	0.25	0.00	0.96	0.00	0.00	0.00	0.00	0.00	0.00	0.00	0.00	0.47	2.02	0.00	0.00	1.00	1.99	0.00	0.00	0.00	0.00	0.00	0.00	0.00	0.00	1.00	0.00	0.00	0.00	0.00
ANKRD23	3.00	1.00	1.00	1.00	1.00	0.00	1.00	2.00	0.00	3.00	3.00	4.00	0.00	1.00	2.00	3.00	1.00	2.00	1.00	1.00	2.00	0.00	1.00	1.00	2.00	2.00	1.00	0.00	1.00	2.00	0.00	2.00	1.00	1.00	0.00	1.00	3.00	2.00	3.00	1.00	0.00	3.00	3.00	2.00	1.00	2.00	0.00	2.00	2.00
ANKRD24	25.00	16.00	24.00	10.00	14.00	9.00	11.00	27.00	29.00	14.00	25.00	13.00	15.00	14.00	13.00	21.00	24.00	14.00	28.00	25.00	13.00	15.00	21.00	20.00	7.00	19.00	25.00	20.00	24.00	22.00	20.00	26.00	18.00	24.00	38.00	16.00	24.00	20.00	17.00	26.00	20.00	16.00	28.00	23.00	24.00	28.00	21.00	16.00	17.00
ANKRD26	19.00	12.00	23.00	23.00	23.00	25.00	19.00	38.00	28.00	22.00	27.00	18.00	16.00	21.00	21.00	29.00	18.00	16.00	31.00	26.00	18.00	28.00	20.00	24.00	18.00	18.00	36.00	30.00	25.00	31.00	26.00	28.00	20.00	26.00	22.00	21.00	25.00	31.00	24.00	26.00	28.00	18.00	26.00	24.00	20.00	28.00	28.00	19.00	38.00
ANKRD27	55.00	76.00	74.00	76.00	67.00	72.00	85.00	89.00	62.00	62.00	64.00	59.00	68.00	68.00	84.00	75.00	66.00	48.00	84.00	59.00	53.00	53.00	61.00	62.00	73.00	54.00	48.00	46.00	62.00	64.00	67.00	69.00	59.00	52.00	72.00	56.00	70.00	54.00	52.00	56.00	73.00	57.00	56.00	59.00	59.00	62.00	33.00	62.00	54.00
ANKRD28	133.00	183.00	182.00	184.00	166.00	159.00	169.00	197.00	166.00	154.00	186.00	157.00	189.00	192.00	204.00	205.00	169.00	157.00	177.00	164.00	139.00	121.00	114.00	164.00	141.00	173.00	134.00	112.00	142.00	138.00	151.00	151.00	184.00	155.00	151.00	135.00	162.00	142.00	130.00	166.00	184.00	156.00	141.00	139.00	135.00	158.00	121.00	138.00	179.00
ANKRD29	0.00	1.00	1.00	1.00	2.00	0.00	1.00	1.00	0.00	0.00	1.00	0.00	0.00	0.00	0.00	4.00	0.00	0.00	1.00	1.00	2.00	2.00	0.00	0.00	0.00	0.00	0.00	0.00	4.00	1.00	0.00	1.00	0.00	1.00	0.00	0.00	0.00	0.00	0.00	2.00	2.00	0.00	0.00	3.00	3.00	0.00	1.00	1.00	0.00
ANKRD30A	0.00	0.00	0.00	0.00	0.00	0.00	0.00	0.00	0.00	0.00	0.00	0.00	0.00	0.00	0.00	0.00	0.00	0.00	0.00	0.00	0.00	0.00	0.00	0.00	0.00	0.00	0.00	0.00	0.00	0.00	0.00	0.00	0.00	0.00	0.00	0.00	0.00	0.00	0.00	0.00	0.00	0.00	0.00	0.00	0.00	0.00	0.00	0.00	0.00
ANKRD30B	0.00	0.00	0.00	0.00	0.00	0.00	0.00	0.00	0.00	0.00	0.00	0.00	0.00	0.00	0.00	0.00	0.00	0.00	0.00	0.00	0.00	0.00	0.00	0.00	0.00	0.00	0.00	0.00	0.00	0.00	0.00	0.00	0.00	0.00	0.00	0.00	0.00	0.00	0.00	0.00	1.00	0.00	0.00	0.00	0.00	0.00	0.00	1.00	0.00
ANKRD31	0.00	0.00	0.00	2.00	0.00	1.00	0.00	1.00	0.00	1.00	0.00	0.00	0.00	0.00	2.00	0.00	0.00	0.00	0.00	2.00	0.00	0.00	1.00	0.00	0.00	0.00	0.00	0.00	2.00	0.00	0.00	1.00	0.00	0.00	0.00	0.00	0.00	0.00	0.00	0.00	1.00	0.00	0.00	0.00	2.00	2.00	0.00	3.00	0.00
ANKRD32	29.00	26.00	44.00	39.00	33.00	40.00	24.00	43.00	38.00	24.00	41.00	28.00	38.00	20.00	24.00	32.00	28.00	33.00	32.00	31.00	44.00	23.00	25.00	30.00	26.00	30.00	17.00	35.00	27.00	37.00	33.00	43.00	36.00	42.00	30.00	32.00	41.00	38.00	30.00	36.00	49.00	23.00	45.00	33.00	22.00	46.00	33.00	44.00	41.00
ANKRD33	0.00	0.00	0.00	0.00	0.00	0.00	0.00	0.00	0.00	0.00	0.00	0.00	0.00	0.00	0.00	0.00	0.00	0.00	0.00	0.00	0.00	0.00	0.00	0.00	0.00	0.00	0.00	0.00	0.00	0.00	0.00	0.00	0.00	0.00	0.00	0.00	0.00	0.00	0.00	0.00	0.00	0.00	0.00	0.00	0.00	0.00	0.00	0.00	0.00
ANKRD33B	84.00	78.00	111.00	80.00	96.00	95.00	109.00	111.00	84.00	94.00	92.00	91.00	103.00	87.00	106.00	127.00	88.00	101.00	112.00	98.00	63.00	79.00	72.00	93.00	77.00	89.00	74.00	66.00	92.00	103.00	67.00	109.00	109.00	76.00	95.00	80.00	100.00	101.00	71.00	104.00	105.00	78.00	90.00	78.00	63.00	99.00	82.00	83.00	95.00
ANKRD34A	0.00	0.00	0.00	0.00	0.00	1.00	0.00	0.00	0.00	0.00	0.00	0.00	0.00	0.00	1.00	0.00	0.00	0.00	0.00	0.00	0.00	0.00	0.00	1.00	0.00	0.00	0.00	0.00	0.00	0.00	0.00	0.00	0.00	0.00	0.00	0.00	0.00	0.00	0.00	1.00	0.00	0.00	0.00	0.00	0.00	0.00	0.00	0.00	0.00
ANKRD34B	1.00	5.00	2.00	1.00	0.00	1.00	4.00	6.00	2.00	2.00	4.00	4.00	2.00	2.00	4.00	6.00	5.00	4.00	9.00	5.00	6.00	1.00	3.00	3.00	1.00	6.00	4.00	1.00	5.00	3.00	4.00	7.00	2.00	1.00	4.00	4.00	3.00	2.00	3.00	2.00	2.00	4.00	6.00	3.00	4.00	7.00	5.00	5.00	6.00
ANKRD34C	0.00	0.00	0.00	0.00	0.00	0.00	0.00	0.00	0.00	0.00	0.00	0.00	0.00	0.00	1.00	0.00	0.00	0.00	0.00	0.00	0.00	0.00	0.00	0.00	0.00	0.00	0.00	0.00	0.00	0.00	0.00	0.00	0.00	0.00	0.00	0.00	0.00	0.00	0.00	0.00	0.00	0.00	0.00	0.00	0.00	0.00	0.00	0.00	0.00
ANKRD35	5.00	3.00	5.00	4.00	4.00	6.00	6.00	2.00	8.00	5.00	12.00	3.00	3.00	5.00	3.00	8.00	7.00	5.00	14.00	6.00	2.00	4.00	2.00	6.00	4.00	9.00	5.00	5.00	0.00	5.00	5.00	12.00	6.00	6.00	3.00	13.00	3.00	11.00	5.00	7.00	6.00	2.00	7.00	6.00	6.00	10.00	5.00	15.00	12.00
ANKRD36	10.13	5.28	8.82	13.11	6.21	15.44	13.31	14.76	12.34	11.56	4.59	9.91	6.03	5.53	10.39	12.47	8.74	9.27	7.09	12.34	5.88	1.47	10.39	8.53	6.73	9.56	6.53	18.00	4.55	8.16	2.97	11.49	5.74	4.45	10.71	10.92	11.55	7.70	5.17	13.37	13.84	11.54	7.40	20.84	8.01	7.29	17.25	7.48	6.06
ANKRD36B	7.30	8.78	10.22	9.02	4.79	5.56	1.70	7.31	6.79	4.48	14.88	2.11	12.45	5.54	7.66	9.70	5.05	1.99	7.80	4.51	7.13	4.54	3.64	2.48	4.43	8.71	7.47	0.00	3.54	6.43	11.11	7.75	7.05	4.56	2.30	8.67	4.52	1.31	1.90	3.65	4.16	4.55	6.78	5.31	5.06	3.83	2.80	7.37	4.39
ANKRD37	1.00	1.00	2.00	1.00	0.00	2.00	0.00	0.00	1.00	0.00	2.00	0.00	1.00	1.00	0.00	0.00	1.00	0.00	0.00	1.00	1.00	0.00	0.00	1.00	2.00	1.00	0.00	3.00	0.00	2.00	0.00	3.00	3.00	1.00	1.00	1.00	0.00	0.00	1.00	0.00	1.00	0.00	3.00	2.00	1.00	0.00	1.00	1.00	2.00
ANKRD39	3.00	1.00	1.00	3.00	4.00	3.00	1.00	7.00	7.00	1.00	7.00	1.00	2.00	3.00	3.00	4.00	11.00	1.00	9.00	7.00	2.00	7.00	6.00	7.00	1.00	3.00	2.00	3.00	4.00	0.00	1.00	3.00	4.00	5.00	2.00	1.00	5.00	3.00	6.00	4.00	4.00	1.00	1.00	4.00	2.00	3.00	2.00	6.00	1.00
ANKRD40	151.14	130.28	160.78	143.02	141.00	184.75	169.19	227.52	211.91	153.07	178.11	154.95	134.94	168.19	172.12	260.52	186.10	121.96	210.49	172.79	132.77	125.00	138.08	164.50	147.24	168.75	137.07	135.65	161.98	178.40	151.31	245.77	170.94	173.78	182.75	173.71	144.77	178.03	170.56	185.18	218.23	147.91	176.57	146.24	141.01	201.31	133.73	156.01	211.77
ANKRD42	8.02	3.01	3.00	4.01	4.00	3.01	3.00	6.03	7.12	6.01	4.01	2.00	5.01	2.01	5.01	8.08	3.01	5.00	7.00	9.04	3.01	1.00	7.01	3.01	5.00	3.93	7.05	1.00	3.02	9.03	1.00	9.03	3.01	2.54	4.05	3.00	6.02	4.02	2.01	4.02	6.01	12.25	7.01	4.01	9.01	4.01	4.01	5.02	3.03
ANKRD44	2.00	0.00	0.00	0.00	1.00	2.00	1.00	0.00	3.00	1.00	1.00	0.00	2.00	1.00	1.00	0.00	0.00	0.00	0.00	1.00	0.00	0.00	1.00	0.00	0.00	0.00	0.00	0.00	0.00	0.00	1.00	1.00	2.00	1.00	0.00	2.00	0.00	0.00	2.00	1.00	1.00	0.00	0.00	1.00	0.00	0.00	2.00	1.00	2.00
ANKRD45	3.00	3.93	4.58	2.23	3.01	7.16	3.31	1.00	7.35	2.32	3.00	3.00	1.35	0.00	6.02	4.19	5.00	8.32	2.01	6.06	2.57	2.33	4.06	1.06	1.01	0.00	1.00	1.16	2.11	2.00	4.01	1.17	3.03	2.71	5.19	3.19	6.00	6.38	2.98	2.19	1.07	4.01	2.02	2.07	5.33	3.01	1.03	3.39	1.11
ANKRD46	23.00	22.00	20.00	16.00	17.00	20.00	22.00	21.00	25.00	20.00	27.00	16.00	17.00	19.00	17.00	21.00	29.00	20.00	26.00	30.00	17.00	13.00	22.00	26.00	14.00	18.00	17.00	12.00	25.00	25.00	22.07	24.00	26.00	24.00	13.00	17.00	18.00	16.00	18.00	14.00	17.00	19.00	17.00	18.00	19.00	18.00	20.00	25.00	23.00
ANKRD49	12.00	11.00	16.00	15.00	21.00	11.00	17.00	16.00	12.00	14.00	14.00	15.00	13.00	9.00	16.00	23.00	17.00	10.00	18.00	21.00	3.00	8.00	10.00	14.00	14.00	10.00	6.00	12.00	8.00	13.00	16.00	15.00	10.00	8.00	15.00	16.00	9.00	10.00	16.00	15.00	12.00	9.00	9.00	12.00	12.00	12.00	12.00	6.00	21.00
ANKRD5	25.00	31.00	22.00	27.00	30.00	33.38	29.00	33.00	31.00	36.22	34.00	36.00	28.00	23.32	26.00	37.69	36.00	20.00	35.00	36.00	28.00	20.00	24.00	40.00	33.00	28.00	35.00	23.00	28.00	43.00	28.00	26.00	40.00	36.00	33.29	44.00	44.00	25.69	35.00	36.27	40.38	24.00	43.00	36.00	40.00	40.00	17.94	38.00	33.00
ANKRD50	122.00	138.00	160.00	117.00	156.00	132.00	160.00	176.00	146.00	130.00	149.00	129.00	164.00	187.00	135.00	200.00	158.00	112.00	163.00	174.00	131.00	145.00	138.00	153.00	121.00	134.00	135.00	120.00	142.00	156.00	161.00	163.00	172.00	116.00	152.00	159.00	128.00	130.00	106.00	142.00	178.00	120.00	145.00	123.00	124.00	168.00	123.00	142.00	178.00
ANKRD52	35.00	38.00	36.00	39.00	40.00	43.00	45.00	51.00	52.00	38.00	29.00	31.00	35.00	35.00	32.00	66.00	43.00	29.00	50.00	38.00	32.00	35.00	37.00	51.00	25.00	39.00	30.00	32.00	44.00	41.00	35.00	43.00	41.00	37.00	34.00	47.00	36.00	35.00	39.00	51.00	52.00	39.00	35.00	30.00	36.00	35.00	29.00	48.00	44.00
ANKRD53	0.00	0.00	0.00	0.00	0.00	0.00	0.00	0.00	0.00	0.00	1.00	0.00	0.00	0.00	0.00	0.00	0.00	0.00	0.00	0.00	0.00	0.00	0.00	0.00	0.00	0.00	0.00	0.00	0.00	1.00	0.00	0.00	0.00	0.00	0.00	0.00	0.00	1.00	0.00	0.00	0.00	0.00	2.00	0.00	0.00	0.00	0.00	0.00	0.00
ANKRD54	4.00	1.00	4.00	3.00	3.00	3.00	3.00	0.00	5.00	3.00	4.00	2.00	2.00	1.00	0.00	10.00	8.00	4.00	2.00	2.00	6.00	2.00	3.00	5.00	2.00	3.00	5.00	5.00	2.00	1.00	2.00	3.00	2.00	5.00	5.00	5.00	0.00	4.00	3.00	4.00	3.00	1.00	3.00	6.00	8.00	1.00	0.00	4.00	2.00
ANKRD55	0.00	0.00	0.00	0.00	0.00	0.00	0.00	0.00	0.00	0.00	0.00	0.00	0.00	0.00	0.00	0.00	0.00	0.00	0.00	0.00	0.00	0.00	0.00	0.00	0.00	0.00	0.00	0.00	0.00	0.00	0.00	0.00	0.00	0.00	0.00	0.00	0.00	0.00	0.00	0.00	0.00	0.00	0.00	0.00	0.00	0.00	0.00	0.00	0.00
ANKRD6	14.00	13.00	19.00	10.82	13.06	16.00	14.00	24.00	14.00	15.00	19.00	15.00	16.00	23.00	15.00	17.00	15.00	13.00	16.00	7.00	9.08	9.00	12.00	16.00	13.06	15.00	14.00	12.00	14.00	14.00	12.00	23.00	7.00	18.00	16.00	10.00	17.00	9.00	9.00	14.00	23.00	8.00	17.00	15.00	11.00	15.96	15.00	13.00	24.00
ANKRD63	0.00	0.00	0.00	0.00	0.00	0.00	1.00	0.00	1.00	0.00	0.00	0.00	0.00	0.00	0.00	0.00	0.00	0.00	0.00	0.00	0.00	0.00	0.00	0.00	0.00	0.00	0.00	0.00	0.00	0.00	0.00	0.00	0.00	0.00	0.00	0.00	0.00	0.00	0.00	0.00	0.00	0.00	0.00	0.00	0.00	0.00	0.00	0.00	0.00
ANKRD65	0.00	0.00	0.00	0.00	0.00	0.00	1.00	0.00	0.00	0.00	1.00	0.00	0.00	1.00	0.00	0.00	0.00	0.00	2.00	0.00	0.00	0.00	1.00	0.00	1.00	0.00	0.00	0.00	0.00	0.00	0.00	0.00	0.00	0.00	0.00	0.00	1.00	0.00	0.00	0.00	0.00	0.00	1.00	0.00	0.00	0.00	0.00	1.00	1.00
ANKRD7	0.00	0.00	0.00	0.00	0.00	0.00	0.00	0.00	0.00	0.00	0.00	0.00	0.00	0.00	0.00	0.00	0.00	0.00	0.00	0.00	0.00	0.00	0.00	0.00	0.00	0.00	0.00	0.00	0.00	0.00	0.00	0.00	0.00	0.00	0.00	0.00	0.00	0.00	0.00	0.00	0.00	0.00	0.00	0.00	0.00	0.00	0.00	0.00	0.00
ANKRD9	2.00	0.00	1.00	1.00	0.00	1.00	0.00	0.00	1.00	0.00	1.00	0.00	1.00	1.00	1.00	0.00	1.00	1.00	0.00	2.00	0.00	0.00	1.00	2.00	0.00	1.00	0.00	0.00	2.00	0.00	0.00	0.00	0.00	0.00	1.00	1.00	1.00	0.00	0.00	1.00	1.00	0.00	1.00	1.00	0.00	5.00	1.00	1.00	2.00
ANKS1A	49.00	35.00	57.00	47.00	35.00	38.00	47.29	44.00	61.00	44.00	57.00	36.00	36.00	40.00	38.00	49.00	61.00	36.00	46.00	50.01	47.00	30.00	45.92	41.00	46.00	43.00	46.00	31.00	59.00	54.00	46.00	54.00	44.00	44.00	28.00	58.00	49.01	44.00	53.00	59.00	48.00	34.00	39.00	44.00	43.00	45.00	44.00	39.00	46.00
ANKS1B	0.00	0.00	1.00	2.00	3.00	2.00	3.00	2.00	1.00	0.00	2.00	3.00	1.00	1.00	2.00	2.74	0.00	2.00	0.00	2.00	2.00	1.00	1.00	1.00	0.00	1.00	3.00	0.84	1.00	5.00	1.00	1.00	1.00	3.00	1.00	1.00	1.00	1.00	0.00	2.00	2.00	3.00	6.00	2.00	1.00	4.00	1.00	4.00	5.00
ANKS3	5.00	3.00	9.00	2.00	1.00	11.00	6.00	9.00	14.00	9.00	16.00	7.00	11.00	6.00	6.00	11.00	15.00	5.00	7.00	7.00	9.00	9.00	8.00	6.00	5.00	11.00	6.00	12.00	10.00	8.00	4.00	15.00	7.00	13.00	5.00	7.00	8.00	11.00	5.00	16.00	13.00	7.00	14.00	12.00	2.00	7.00	9.00	12.00	14.00
ANKS4B	1.14	0.00	1.09	0.73	0.73	1.18	4.88	2.07	3.66	1.43	0.00	2.94	7.19	2.17	2.10	5.55	4.72	3.82	4.20	0.00	0.00	1.00	5.10	2.03	2.77	1.15	1.03	0.00	2.64	1.04	0.00	2.91	1.02	0.00	1.28	2.88	0.00	0.00	1.03	1.02	0.00	0.00	4.00	3.08	2.03	2.06	1.06	3.45	2.04
ANKS6	58.00	43.00	54.00	64.00	62.00	63.00	58.00	68.00	69.00	57.00	63.00	66.00	61.00	62.00	60.00	98.00	56.00	52.00	72.00	56.00	35.00	51.00	54.00	65.00	59.00	53.00	48.00	43.00	79.00	63.00	68.00	80.00	77.00	45.00	67.00	58.00	53.00	56.00	61.00	63.00	68.00	32.00	64.00	39.00	46.00	65.00	50.00	61.00	77.00
ANKUB1	0.00	0.00	0.00	0.00	0.00	0.00	0.00	0.00	0.00	0.00	0.00	0.00	0.00	0.00	0.00	0.00	0.00	0.00	0.00	0.00	0.00	0.00	0.00	0.00	0.00	0.00	0.00	0.00	0.00	0.00	0.00	0.00	0.00	0.00	0.00	0.00	0.00	0.00	0.00	0.00	0.00	0.00	0.00	0.00	0.00	0.00	0.00	0.00	0.00
ANKZF1	50.00	38.00	44.00	25.00	35.00	42.00	54.00	56.00	68.00	38.00	42.00	33.00	35.00	42.00	46.00	68.00	67.00	30.00	36.00	41.00	30.00	43.00	41.00	49.00	31.00	43.00	39.00	49.00	47.00	59.00	33.00	64.00	47.00	32.00	46.00	46.00	48.00	49.00	36.00	51.00	54.00	44.00	39.00	37.00	46.00	51.00	47.00	46.00	54.00
ANLN	170.00	217.00	187.00	165.00	188.00	189.00	226.00	245.00	194.00	192.00	202.00	157.00	188.00	197.00	168.00	298.00	184.00	148.00	206.00	196.00	161.00	130.00	209.00	191.00	159.00	170.00	198.00	156.00	197.00	190.00	196.00	227.00	239.00	227.00	181.00	181.00	165.00	183.00	166.00	204.00	241.00	144.00	180.00	182.00	192.00	177.00	177.00	175.00	211.00
ANO1	5.00	14.00	8.00	10.00	13.00	12.00	15.00	9.00	13.00	11.00	16.00	9.00	11.00	8.00	10.00	16.00	7.00	16.00	10.00	8.00	11.00	6.00	6.00	5.00	8.00	12.00	8.00	10.00	14.00	7.00	6.00	10.00	5.00	4.00	9.00	9.00	7.00	11.00	7.00	10.00	14.00	4.00	8.00	7.00	8.00	9.00	7.00	10.00	8.00
ANO10	25.00	28.00	23.00	29.00	20.00	30.00	23.00	33.00	37.00	25.00	34.00	16.00	21.00	28.00	25.00	36.00	46.00	18.00	29.00	35.00	15.00	15.00	29.00	30.00	16.00	22.00	28.00	25.00	34.00	28.00	17.00	29.00	17.00	27.00	30.00	30.00	32.00	34.00	20.00	26.00	23.00	24.00	32.00	31.00	23.00	28.00	23.00	23.00	30.00
ANO2	0.00	3.00	0.00	1.00	0.00	1.00	0.00	2.00	3.00	2.00	2.00	0.00	0.00	1.00	0.00	0.00	3.00	2.00	4.00	1.00	1.00	2.00	0.00	3.00	1.00	0.00	1.00	1.00	2.00	1.00	3.00	2.00	0.00	1.00	2.00	1.00	3.00	4.00	2.00	6.00	3.00	2.00	3.00	1.00	1.00	1.00	4.00	0.00	3.00
ANO3	0.00	0.00	0.00	0.00	0.00	0.00	0.00	0.00	0.00	0.00	0.00	0.00	0.00	0.00	0.00	0.00	0.00	0.00	0.00	0.00	0.00	0.00	0.00	0.00	0.00	0.00	0.00	0.00	0.00	0.00	0.00	0.00	1.00	0.00	0.00	1.00	0.00	0.00	0.00	0.00	0.00	0.00	0.00	0.00	3.00	0.00	0.00	0.00	0.00
ANO4	0.00	3.00	5.00	1.00	1.00	1.00	2.00	6.00	3.00	2.00	4.00	2.00	3.00	2.00	0.00	7.00	5.00	2.00	2.00	1.00	1.00	3.00	3.00	1.00	1.00	2.00	3.00	4.00	1.00	4.00	2.00	5.00	1.00	6.00	3.00	0.00	0.00	3.00	1.00	1.00	1.00	5.00	1.00	5.00	3.00	4.00	2.00	2.00	3.00
ANO5	11.00	14.00	13.00	9.00	14.00	14.00	19.00	23.00	19.00	13.00	30.00	12.00	13.00	21.00	10.00	27.00	11.00	19.00	10.00	11.00	10.00	10.00	8.00	13.00	15.00	13.00	13.00	14.00	19.00	16.00	18.00	14.00	10.00	10.00	10.00	15.00	5.00	14.00	7.00	10.00	23.00	17.00	20.00	9.00	10.00	8.00	8.00	16.00	10.00
ANO6	79.00	106.00	107.00	123.87	120.00	97.00	120.97	141.96	118.00	130.00	111.00	106.60	108.65	106.00	126.00	138.00	104.00	81.00	127.00	101.03	94.78	80.00	101.00	95.00	92.45	92.00	85.00	80.00	95.00	111.00	91.00	147.00	105.00	97.00	101.00	124.20	107.93	100.00	106.73	126.00	122.77	80.00	105.95	102.00	75.97	96.00	77.00	91.00	125.00
ANO7	0.00	1.00	1.00	0.00	1.00	0.00	0.00	0.00	1.00	0.00	0.00	0.00	0.00	0.00	0.00	1.00	1.00	1.00	1.00	1.00	0.00	1.00	0.00	0.00	0.00	0.00	0.00	0.00	1.00	1.01	1.00	1.00	0.00	0.00	0.00	1.00	0.00	0.00	1.00	0.00	1.00	0.00	1.00	1.00	3.00	0.00	0.00	2.00	1.00
ANO8	10.00	6.00	9.98	10.00	7.00	5.00	8.00	9.01	14.00	3.00	13.00	12.00	6.01	8.00	6.01	14.01	9.25	6.00	6.02	7.00	6.00	5.00	8.00	9.02	4.00	10.00	8.01	11.00	6.00	9.01	5.00	11.01	10.00	10.00	10.00	7.00	7.00	8.00	6.00	8.00	9.00	13.00	11.02	11.00	4.02	9.01	5.00	7.00	7.00
ANO9	1.00	0.00	0.00	1.00	1.00	3.00	1.00	5.00	3.00	5.00	1.00	1.00	0.00	3.00	2.00	4.00	3.00	0.00	1.00	0.00	1.00	1.00	5.00	1.00	1.00	2.00	2.00	1.00	1.00	0.00	1.00	1.00	2.00	5.00	1.00	1.00	3.00	2.00	0.00	1.00	0.00	0.00	4.00	1.00	2.00	3.00	1.00	2.00	2.00
ANP32A	864.00	767.00	998.00	929.00	834.00	987.00	1039.00	1226.00	1408.00	884.00	1199.66	1034.00	1028.00	1075.00	1000.00	1398.05	1245.00	866.00	1228.00	1281.00	1019.00	957.00	936.00	1002.00	662.00	1153.00	1194.00	1144.00	1354.00	1351.00	1189.00	1426.00	1124.00	1279.00	1483.00	1452.00	1405.00	1367.00	1242.00	1129.00	1581.00	1342.00	1566.00	1494.00	1354.00	1674.63	1080.00	1168.00	1270.00
ANP32B	891.00	898.00	1084.00	958.00	970.00	1165.00	1178.00	1405.00	1477.00	922.00	1171.00	1003.00	1130.00	1100.98	989.00	1393.00	1279.00	842.00	1469.00	1334.00	1018.00	960.00	1053.00	1121.00	723.00	1129.00	1102.00	1095.00	1358.00	1339.00	1173.00	1567.00	1106.00	1209.00	1436.00	1478.00	1357.00	1272.00	1342.00	1111.00	1657.00	1253.00	1498.00	1372.00	1238.00	1311.00	1027.00	1109.00	1314.00
ANP32C	0.00	0.00	0.00	0.00	0.00	0.00	0.00	0.00	0.00	0.00	0.34	0.00	0.00	0.00	0.00	0.00	0.00	0.00	0.00	0.00	0.00	0.00	0.00	0.00	0.00	0.00	0.00	0.00	0.00	0.00	0.00	0.00	0.00	0.00	0.00	0.00	0.00	0.00	0.00	0.00	0.00	0.00	0.00	0.00	0.00	0.37	0.00	0.00	0.00
ANP32D	0.00	0.00	0.00	0.00	0.00	0.00	0.00	0.00	0.00	0.00	0.00	0.00	0.00	0.00	0.00	0.00	0.00	0.00	0.00	0.00	0.00	0.00	0.00	0.00	0.00	0.00	0.00	0.00	0.00	0.00	0.00	0.00	0.00	0.00	0.00	0.00	0.00	0.00	0.00	0.00	0.00	0.00	0.00	0.00	0.00	0.00	0.00	0.00	0.00
ANP32E	926.09	1027.00	1214.00	1054.54	1126.99	1240.68	1259.26	1493.59	1321.02	981.37	1207.00	1075.98	1215.66	1192.01	1205.02	1557.05	1195.28	1009.09	1291.01	1339.00	1084.29	935.24	1036.08	1111.02	922.00	1139.18	1131.34	993.99	1392.00	1407.00	1215.55	1477.01	1237.09	1284.00	1324.99	1445.94	1397.00	1361.00	1264.00	1239.02	1596.00	1109.12	1439.12	1425.00	1261.00	1376.55	1071.00	1174.09	1390.11
ANPEP	0.00	0.00	0.00	0.00	1.00	0.00	0.00	1.00	0.00	0.00	0.00	1.00	0.00	1.00	0.00	1.00	0.00	0.00	1.00	0.00	0.00	0.00	1.00	1.00	1.00	1.00	0.00	1.00	0.00	0.00	1.00	1.00	0.00	1.00	1.00	0.00	4.00	0.00	1.00	0.00	1.00	1.00	0.00	2.00	0.00	1.00	0.00	1.00	1.00
ANTXR1	38.00	51.00	56.00	36.00	58.00	43.00	37.00	63.00	59.00	57.00	39.00	56.00	37.00	48.00	34.00	71.00	56.00	49.00	52.00	55.00	42.00	31.00	36.00	61.00	24.00	57.00	52.00	38.00	57.00	57.00	47.00	77.00	44.00	41.00	42.00	62.00	45.00	53.00	44.00	49.00	73.00	51.00	56.00	51.00	36.00	69.00	46.00	46.00	57.00
ANTXR2	11.17	9.00	11.00	13.00	7.00	12.00	8.03	17.12	12.05	10.00	9.03	13.00	15.08	16.00	14.00	11.14	10.00	11.00	6.01	9.03	10.01	7.00	5.00	9.00	6.05	8.00	12.12	9.00	9.00	19.00	12.00	15.03	15.00	16.00	5.67	12.00	9.00	16.00	10.17	14.05	16.00	14.00	6.00	13.00	20.00	19.00	7.00	12.00	15.37
ANXA1	6.00	3.00	3.00	5.00	1.00	3.00	2.00	1.00	7.00	2.00	5.00	7.00	6.00	2.00	4.00	2.00	4.00	1.00	7.00	4.00	4.00	3.00	2.00	4.00	3.00	7.00	3.00	1.00	0.00	4.00	4.00	8.00	3.00	2.00	3.00	6.00	8.00	6.00	5.00	3.00	2.00	0.00	6.00	1.00	5.00	6.00	3.00	7.00	5.00
ANXA10	0.00	0.00	0.00	0.00	0.00	0.00	0.00	0.00	0.00	0.00	0.00	0.00	0.00	0.00	0.00	0.00	0.00	0.00	0.00	0.00	0.00	0.00	0.00	0.00	0.00	0.00	0.00	0.00	0.00	0.00	0.00	0.00	0.00	0.00	0.00	0.00	0.00	0.00	0.00	0.00	0.00	0.00	0.00	0.00	0.00	0.00	0.00	0.00	0.00
ANXA11	13.00	13.00	14.00	22.00	19.00	13.00	19.00	18.00	21.00	18.00	20.00	13.00	17.00	20.00	11.00	25.00	20.00	11.00	23.00	19.00	11.00	8.00	7.00	14.00	15.00	21.00	19.00	14.00	12.00	20.00	9.00	18.00	15.00	18.00	21.00	26.00	17.00	23.00	14.00	16.00	18.00	16.00	14.00	16.00	20.00	15.00	21.00	9.00	20.00
ANXA13	0.00	0.00	0.00	0.00	0.00	0.00	0.00	0.00	0.00	0.00	0.00	0.00	0.00	0.00	0.00	0.00	0.00	0.00	0.00	0.00	0.00	0.00	0.00	0.00	0.00	0.00	0.00	0.00	0.00	0.00	0.00	0.00	0.00	0.00	0.00	0.00	0.00	0.00	0.00	0.00	0.00	0.00	0.00	0.00	0.00	0.00	0.00	0.00	0.00
ANXA2	113.00	95.00	142.00	91.00	88.00	88.00	98.00	131.00	141.00	79.00	75.00	101.00	85.00	97.00	82.00	148.00	125.00	76.00	125.00	113.00	68.00	69.00	83.00	116.00	59.00	101.00	130.00	97.00	105.00	118.00	100.00	146.00	89.00	118.00	144.00	123.00	97.00	152.00	104.00	119.00	143.00	106.00	131.00	116.00	111.00	145.00	94.00	125.00	108.00
ANXA2R	0.00	0.00	0.00	0.00	0.00	0.00	0.00	0.00	0.00	0.00	0.00	0.00	0.00	0.00	0.00	0.00	0.00	0.00	0.00	0.00	0.00	0.00	0.00	0.00	0.00	0.00	0.00	0.00	0.00	0.00	0.00	0.00	0.00	0.00	0.00	0.00	0.00	0.00	0.00	0.00	0.00	0.00	0.00	0.00	0.00	0.00	0.00	0.00	0.00
ANXA3	11.00	9.00	4.00	8.00	4.00	2.00	7.00	9.00	10.00	12.00	7.00	5.00	4.00	10.00	6.00	9.00	12.00	9.00	12.00	9.00	9.00	4.00	7.00	6.00	5.00	10.00	13.00	8.00	11.00	12.00	12.00	6.00	6.00	15.00	19.00	14.00	12.00	11.00	10.00	10.00	11.00	12.00	13.00	9.00	9.00	9.00	8.00	11.00	12.00
ANXA4	4.00	6.00	7.00	9.00	7.00	20.00	14.00	6.00	9.00	5.00	10.00	7.00	7.00	7.00	5.00	16.00	11.00	6.00	5.00	6.00	1.00	2.00	4.00	8.00	2.00	9.00	6.00	6.00	7.00	13.00	9.00	11.00	10.00	6.00	11.00	5.00	2.00	10.00	7.00	12.00	10.00	3.00	8.00	3.00	6.00	8.00	3.00	8.00	7.00
ANXA5	184.00	154.00	259.00	186.00	153.00	187.00	199.00	244.00	233.00	160.00	190.00	167.00	188.00	168.00	181.00	237.00	247.00	148.00	248.00	242.00	158.00	148.00	161.00	195.00	116.00	208.00	212.00	182.00	203.00	218.00	201.00	281.00	189.00	188.00	276.00	255.00	215.00	213.00	181.00	228.00	248.00	204.00	250.00	224.00	249.00	252.00	154.00	234.00	244.00
ANXA6	49.00	39.00	66.00	52.00	48.00	46.00	52.00	80.00	84.00	31.00	54.00	47.00	49.00	51.00	38.00	79.00	71.00	27.00	62.00	62.00	33.00	40.00	37.00	45.00	37.00	51.00	53.00	48.00	58.00	47.00	49.00	80.00	56.00	54.00	71.00	64.00	59.00	57.00	45.00	67.00	63.00	45.00	74.00	63.00	52.00	57.00	41.00	67.00	68.00
ANXA7	80.00	90.96	104.46	90.00	92.00	91.00	106.99	100.99	114.00	86.00	93.00	99.99	91.00	98.95	98.00	130.11	104.81	85.00	107.99	95.00	75.00	88.00	85.00	111.00	96.00	91.00	83.00	79.00	111.00	115.00	78.00	106.00	122.00	98.00	93.00	97.98	102.92	89.00	77.00	106.00	105.00	59.90	103.00	107.00	82.00	102.24	67.00	101.00	128.00
ANXA8	0.00	0.00	0.00	0.00	0.00	0.00	0.00	0.00	0.00	0.00	0.00	0.00	0.00	0.00	0.00	0.00	0.00	0.00	0.00	0.00	0.00	0.00	0.00	0.00	0.00	0.00	0.00	0.00	0.00	0.00	0.00	0.00	0.00	0.00	0.00	0.00	0.00	0.00	0.00	0.00	0.00	0.00	0.00	0.00	0.00	0.00	0.00	0.00	0.00
ANXA8L1	0.00	0.00	0.00	0.00	0.00	0.00	0.00	0.00	2.00	0.00	0.00	0.00	0.00	0.00	0.00	0.00	0.00	0.00	0.00	0.00	0.00	0.00	0.00	0.00	0.00	0.00	0.00	0.00	0.00	0.00	0.00	0.00	0.00	0.00	0.00	0.00	0.00	0.00	0.00	0.00	0.00	0.00	0.00	0.00	0.00	0.00	0.00	0.00	0.00
ANXA8L2	0.00	0.00	0.00	0.00	0.00	0.00	0.00	0.00	0.00	0.00	0.00	0.00	0.00	0.00	0.00	0.00	0.00	0.00	0.00	0.00	0.00	0.00	0.00	0.00	0.00	0.00	0.00	0.00	0.00	0.00	0.00	0.00	0.00	0.00	0.00	0.00	0.00	0.00	0.00	0.00	0.00	0.00	0.00	0.00	0.00	0.00	0.00	0.00	0.00
ANXA9	0.00	0.00	1.00	1.00	0.00	1.00	0.00	1.00	0.00	0.00	0.00	2.00	0.00	1.00	0.00	2.00	1.00	0.00	0.00	0.00	0.00	0.00	1.00	0.00	0.00	1.00	1.00	2.00	0.00	0.00	0.00	1.00	2.00	0.00	0.00	1.00	1.00	3.00	3.00	1.00	0.00	0.00	2.00	1.00	1.00	1.00	0.00	4.00	0.00
AOAH	0.00	0.00	0.00	0.00	0.00	0.00	0.00	0.00	0.00	0.00	0.00	0.00	0.00	0.00	0.00	0.00	0.00	0.00	0.00	0.00	0.00	0.00	0.00	0.00	0.00	0.00	0.00	0.00	0.00	0.00	0.00	0.00	0.00	0.00	0.00	0.00	0.00	0.00	0.00	0.00	0.00	0.00	0.00	0.00	1.00	0.00	0.00	0.00	0.00
AOC2	3.00	1.00	2.00	2.00	0.00	2.00	2.00	0.00	1.00	4.00	4.00	1.00	3.00	3.00	2.00	4.00	3.00	2.00	2.00	3.00	0.00	0.00	1.00	1.00	3.00	3.00	1.00	2.00	3.00	1.00	3.00	3.00	0.00	2.00	1.00	1.00	2.00	2.00	1.00	10.00	1.00	2.00	1.00	2.00	2.00	1.00	1.00	1.00	1.00
AOC3	0.00	0.00	1.00	2.00	0.00	2.00	2.00	3.00	0.00	0.00	0.00	1.00	0.00	0.00	0.00	0.00	0.00	0.00	1.00	0.00	1.00	0.00	0.00	1.00	1.00	0.00	3.00	0.00	1.00	0.00	1.00	2.00	0.00	2.00	0.00	0.00	1.00	0.00	1.00	3.00	0.00	0.00	0.00	2.00	0.00	0.00	1.00	0.00	1.00
AOX1	6.00	6.00	7.00	5.00	5.00	9.00	4.00	5.00	9.00	6.00	5.00	5.00	3.00	3.00	5.00	9.00	5.00	12.00	7.00	6.00	2.00	3.00	8.00	6.00	2.00	6.00	4.00	7.00	7.00	5.00	12.00	5.00	9.00	5.00	7.00	9.00	4.00	8.00	7.00	6.00	6.00	6.00	3.00	5.00	3.00	6.00	6.00	5.00	12.00
AP1AR	94.00	94.00	78.00	84.00	75.00	76.00	93.00	105.00	95.00	84.00	81.00	65.00	65.00	89.00	96.00	109.00	84.00	66.00	99.00	79.00	72.00	56.00	80.00	90.00	95.00	73.00	57.00	80.00	72.00	82.00	74.00	74.00	96.00	82.00	65.00	59.00	61.00	67.00	87.00	87.00	97.00	69.00	78.00	56.00	71.00	60.00	62.00	83.00	86.00
AP1B1	43.00	24.00	57.00	42.00	25.00	55.00	37.00	61.00	71.00	48.00	66.00	51.00	37.00	49.00	32.00	73.00	56.00	26.00	42.00	53.00	30.00	41.00	28.00	53.00	36.00	42.00	52.00	58.00	54.00	60.00	53.00	63.00	41.00	48.00	43.00	68.00	53.00	46.00	54.00	69.00	49.00	40.00	49.00	65.00	49.00	59.00	42.00	59.00	58.00
AP1G1	180.00	230.00	250.00	217.00	242.00	244.00	262.00	253.00	221.00	232.00	239.00	231.00	302.00	249.00	259.00	292.00	218.00	199.00	222.00	238.00	212.00	181.00	184.00	225.00	225.00	225.00	203.00	159.00	231.00	250.00	217.00	249.00	244.00	204.00	242.00	216.00	247.00	255.00	189.00	221.00	265.00	199.00	188.00	196.00	165.00	221.00	179.00	247.00	233.00
AP1G2	20.00	10.00	17.00	10.00	15.00	12.00	13.00	18.00	20.00	15.00	12.00	8.00	12.00	18.00	20.00	15.00	21.00	12.00	20.00	15.00	11.00	9.00	5.00	20.00	4.00	14.00	16.00	21.00	15.00	21.00	13.00	27.00	12.00	17.00	15.00	7.00	14.00	15.00	10.00	21.00	17.00	17.00	15.00	10.00	14.00	12.00	11.00	13.00	15.00
AP1M1	20.00	14.00	15.12	17.00	13.00	20.00	17.00	22.00	21.00	15.00	25.00	17.00	14.00	16.00	17.00	39.00	24.00	14.00	24.18	11.00	11.00	12.00	22.00	12.00	15.00	22.00	14.00	18.00	17.00	24.00	14.00	25.00	22.00	11.00	22.00	22.00	12.00	16.00	10.00	31.00	18.00	10.00	11.00	13.00	15.00	24.00	13.00	30.00	17.00
AP1M2	67.00	38.00	81.88	58.00	53.00	51.00	82.00	89.00	97.00	70.00	66.00	72.00	60.00	56.00	57.00	81.00	106.00	56.00	83.82	71.00	55.00	57.00	48.00	78.00	39.00	61.00	66.00	54.00	64.00	65.00	77.00	94.00	62.00	73.00	86.00	73.00	71.00	77.00	58.00	85.00	72.00	58.00	83.00	79.00	72.00	84.00	59.00	70.00	79.00
AP1S1	32.00	23.00	32.00	39.00	30.00	33.00	41.00	50.00	32.00	36.00	36.00	34.00	35.00	30.00	29.00	49.00	44.00	34.00	37.00	32.00	41.00	27.00	32.00	32.00	28.00	40.00	43.00	36.00	38.00	42.00	32.00	46.00	34.00	32.00	38.00	29.00	35.00	32.00	30.00	35.00	32.00	37.00	44.00	25.00	32.00	33.00	26.00	40.00	37.00
AP1S2	497.00	886.00	738.00	668.00	794.00	722.00	842.00	816.00	628.00	762.00	747.00	626.00	879.00	677.00	765.00	879.00	564.00	586.00	676.00	594.00	648.00	554.00	603.00	592.00	845.00	569.00	478.00	394.00	626.00	575.00	576.00	699.00	681.00	550.00	514.00	460.00	520.00	529.00	521.00	561.00	644.00	413.00	489.00	482.00	444.00	509.00	449.00	521.00	641.00
AP1S3	26.79	31.29	32.31	43.04	29.93	35.23	37.43	29.44	39.69	34.47	31.57	29.01	35.43	40.99	33.27	42.69	40.02	24.01	35.74	29.19	24.75	22.99	36.20	42.09	26.72	39.06	45.67	27.90	34.05	33.25	25.50	44.68	33.90	23.32	10.93	37.15	32.66	43.02	29.68	35.82	39.68	24.88	32.08	24.99	40.82	48.90	29.63	28.83	30.24
AP2A1	45.01	37.00	52.00	40.75	43.00	39.00	47.00	56.00	60.00	48.00	47.00	41.00	38.19	45.00	50.88	57.74	63.60	37.00	48.00	57.00	24.00	29.00	23.00	40.00	25.00	47.85	42.00	34.00	45.00	35.79	33.00	59.00	52.00	39.00	48.00	48.75	56.00	50.00	38.00	44.88	49.00	21.00	41.00	50.77	48.00	40.00	36.00	45.75	52.00
AP2A2	17.99	11.00	17.00	18.25	16.00	10.00	17.00	16.00	27.00	21.00	11.00	15.00	8.81	23.00	10.12	27.26	21.40	14.00	25.00	23.00	13.00	13.00	12.00	19.00	5.00	11.15	20.00	16.00	16.00	13.21	17.00	20.00	21.00	10.00	13.00	22.25	23.00	14.00	15.00	8.12	11.00	17.00	17.00	20.23	12.00	16.00	10.00	21.25	18.00
AP2B1	200.00	169.00	183.00	175.00	160.00	188.00	207.00	216.00	267.00	159.00	216.00	196.00	201.00	194.00	183.00	258.00	238.00	186.00	210.00	217.00	156.00	167.00	152.00	218.00	124.00	196.00	218.00	175.00	205.00	195.00	198.00	261.00	186.00	221.00	248.00	243.00	213.00	214.00	228.00	237.00	257.00	175.00	265.00	250.00	200.00	251.00	178.00	258.00	265.00
AP2M1	217.00	144.00	225.00	200.00	147.00	199.00	212.00	292.00	309.00	168.00	212.00	181.00	153.00	183.00	178.00	291.00	276.00	179.00	276.00	211.00	162.00	153.00	148.00	211.00	115.00	198.00	230.00	176.00	187.00	230.00	177.00	301.00	179.00	206.00	228.00	230.00	242.00	204.00	186.00	255.00	264.00	178.00	249.00	208.00	212.00	243.00	175.00	234.00	244.00
AP2S1	25.00	19.00	19.00	29.00	27.00	20.00	26.00	22.00	36.00	15.00	26.00	26.00	18.00	38.00	21.00	38.00	32.00	25.00	38.00	41.00	16.00	16.00	21.00	19.00	26.00	35.00	29.00	24.00	32.00	34.00	17.00	36.00	27.00	46.00	43.00	24.00	33.00	31.00	30.00	22.00	44.00	32.00	38.00	24.00	30.00	33.00	28.00	29.00	41.00
AP3B1	105.00	87.00	100.00	118.00	79.00	117.00	107.00	140.00	156.00	89.00	114.00	123.00	104.00	123.00	122.00	163.00	151.00	87.00	132.00	137.00	92.00	96.00	94.00	107.00	56.00	138.00	134.00	121.00	132.00	168.00	112.00	169.00	121.00	135.00	162.00	178.00	133.00	151.00	125.00	137.00	140.00	114.00	156.00	173.00	156.00	163.00	149.00	156.00	148.00
AP3B2	4.00	10.00	7.00	5.00	8.00	13.00	8.00	8.00	13.00	6.00	7.00	11.00	11.00	6.00	4.00	8.00	8.00	7.00	11.00	13.00	6.00	7.00	14.00	4.00	8.00	13.00	12.00	9.00	15.00	9.00	9.00	11.00	14.00	18.00	5.00	11.00	10.00	12.00	10.00	10.00	9.00	15.00	8.00	12.00	15.00	15.00	7.00	7.00	10.00
AP3D1	157.00	163.00	207.00	183.00	157.00	202.00	188.00	236.00	247.00	153.00	207.00	171.00	181.00	188.00	177.00	259.00	205.00	150.00	216.00	228.00	150.99	156.00	160.00	176.00	131.00	190.00	201.00	146.00	177.00	203.00	181.00	288.00	179.00	208.00	217.00	264.00	224.00	197.00	184.00	247.00	242.00	195.00	235.00	213.00	196.00	237.00	196.00	220.00	222.00
AP3M1	61.84	95.39	88.33	74.75	81.86	79.32	89.47	93.34	98.17	82.15	80.19	76.22	96.18	73.05	97.64	113.04	80.90	68.63	70.56	76.67	78.79	55.48	60.58	74.52	81.48	87.38	59.75	67.77	90.80	97.69	67.30	98.93	94.49	79.47	86.82	74.86	55.98	83.88	66.53	75.51	110.29	68.28	76.92	90.46	73.09	81.54	62.37	76.53	88.40
AP3M2	31.00	33.00	37.00	27.00	23.00	42.00	34.00	40.00	40.00	30.00	27.00	26.00	37.00	37.00	21.00	45.00	38.00	30.00	41.00	27.00	38.00	22.00	32.00	17.00	33.00	26.00	36.00	21.00	16.00	30.00	33.00	40.00	35.00	32.00	19.00	27.00	25.00	36.00	31.00	37.00	34.00	36.00	33.00	31.00	28.00	29.00	24.00	33.00	32.00
AP3S1	102.00	101.00	132.00	106.00	86.00	113.00	121.00	117.00	145.00	107.00	142.00	93.00	108.00	122.00	111.00	175.00	140.00	95.00	145.00	129.00	74.00	80.00	112.00	96.00	98.00	111.00	111.00	112.00	94.00	130.00	114.00	123.00	117.00	110.00	137.00	109.00	106.00	121.00	92.00	130.00	142.00	110.00	125.00	90.00	105.00	101.00	93.00	129.00	132.00
AP3S2	71.03	88.49	85.58	111.37	92.62	110.84	108.60	109.61	118.24	65.06	108.28	105.88	102.31	101.03	93.15	144.38	103.32	67.93	99.42	95.59	71.82	74.86	80.26	85.52	64.51	80.35	87.93	79.61	95.64	105.29	80.33	105.17	94.02	78.88	92.13	98.17	82.36	92.71	92.06	101.49	111.07	84.37	93.84	96.95	83.85	89.47	82.01	113.39	87.88
AP4B1	14.00	16.00	20.00	15.00	14.00	17.00	21.00	19.00	12.00	12.00	7.00	19.00	4.00	24.00	14.00	15.00	21.00	9.00	12.00	2.00	10.00	17.00	8.00	20.00	9.00	18.00	20.00	17.00	15.00	17.00	10.00	11.00	12.00	13.00	14.00	12.00	12.00	18.00	11.00	11.00	23.00	11.00	15.00	13.00	12.00	7.00	10.00	17.00	16.00
AP4E1	63.06	54.89	47.01	38.27	72.35	72.57	60.45	73.39	75.06	71.79	72.14	37.59	57.77	51.18	68.90	88.47	54.33	59.41	60.97	58.80	46.39	47.19	46.19	53.63	51.09	52.41	48.27	46.32	62.10	61.89	57.25	70.81	72.60	71.45	68.00	51.57	58.51	51.25	61.12	66.82	78.55	66.41	62.57	52.27	57.44	59.93	34.36	74.36	63.82
AP4M1	8.00	10.00	14.00	23.00	7.00	13.00	16.00	17.00	15.00	13.00	14.00	11.00	12.00	8.00	7.00	23.00	10.00	17.00	24.00	25.00	23.00	17.00	9.00	13.00	16.00	15.00	13.00	20.00	16.00	10.00	20.00	12.00	13.00	12.00	16.00	14.00	16.00	11.00	14.00	16.00	14.00	13.00	11.00	13.00	16.00	15.00	9.00	15.00	16.00
AP4S1	12.74	17.68	20.76	13.43	20.07	15.41	21.68	23.66	14.62	19.65	20.18	17.01	19.08	16.85	18.54	27.62	22.15	17.37	22.15	15.06	15.01	18.25	14.81	18.31	14.50	10.60	21.10	9.74	18.05	20.27	18.22	25.98	16.50	18.61	24.87	25.84	12.37	24.03	16.16	23.16	21.54	20.95	15.69	18.93	22.98	24.32	6.98	18.61	27.75
AP5B1	8.20	3.39	9.33	7.04	12.81	10.25	8.20	6.22	9.05	4.23	3.08	4.84	6.13	8.28	12.89	8.11	8.88	12.10	11.11	7.36	7.25	4.47	9.13	6.79	9.35	6.35	3.29	6.15	8.21	5.89	6.18	8.21	12.43	13.66	4.30	2.05	10.37	7.15	2.98	8.25	6.23	5.17	5.02	5.37	6.37	4.15	7.33	7.67	7.52
AP5M1	30.00	36.00	29.00	26.00	27.00	35.00	34.00	38.00	32.00	36.00	24.00	26.00	30.00	24.00	30.00	33.00	28.00	22.00	20.00	37.00	29.00	26.00	32.00	30.00	25.00	33.00	14.00	30.00	36.00	31.00	25.00	38.00	26.00	27.00	44.00	31.00	29.00	25.00	34.00	28.00	30.00	34.00	30.00	27.00	33.00	26.00	20.00	30.00	27.00
AP5S1	0.00	1.05	1.87	2.25	2.00	3.34	0.00	1.02	1.80	2.03	1.53	0.00	0.00	2.01	0.00	1.04	2.93	1.38	0.00	0.00	2.18	0.00	0.00	3.08	0.39	1.82	1.14	0.81	2.62	1.04	0.00	4.03	1.06	2.08	0.95	2.07	3.23	2.06	0.00	0.83	2.11	0.00	0.00	0.89	1.15	1.20	2.06	2.98	0.00
AP5Z1	17.50	16.44	22.84	34.33	25.18	25.04	23.87	40.80	37.48	18.28	24.75	32.86	32.77	34.10	23.19	40.88	23.83	30.01	23.07	32.46	14.00	20.41	26.04	20.76	25.26	23.27	33.98	26.03	25.12	28.91	30.35	35.90	21.22	25.14	34.47	36.11	15.39	29.30	19.81	17.10	39.93	12.83	43.42	24.66	23.98	29.67	20.93	18.04	40.85
APAF1	52.43	43.84	64.00	45.23	66.91	57.04	67.91	100.17	67.54	56.46	70.87	79.64	65.42	63.59	59.42	84.77	64.27	54.34	70.17	64.74	56.26	49.68	51.01	54.53	43.83	59.04	65.05	40.40	61.69	70.07	62.35	78.83	62.11	64.51	68.37	70.57	67.15	64.89	66.65	58.45	81.73	48.48	69.68	57.15	57.61	60.91	71.45	71.80	60.25
APBA1	2.01	0.00	1.00	0.00	0.00	0.00	1.00	0.00	0.00	1.00	0.00	0.00	0.00	0.00	0.00	0.00	0.00	1.00	1.00	0.00	0.00	1.00	0.00	0.00	2.00	0.00	0.00	0.00	3.00	1.00	1.00	0.00	0.00	0.00	0.00	2.00	1.00	0.00	0.00	0.00	0.00	2.00	0.00	1.00	1.00	0.00	1.00	5.00	0.00
APBA2	11.00	7.00	7.00	9.00	14.00	14.00	8.00	18.00	13.00	2.00	10.00	12.00	17.00	20.00	12.00	15.00	10.00	12.00	11.00	10.00	7.00	12.00	13.00	19.00	10.00	9.00	9.00	6.00	14.00	10.00	10.00	15.00	10.00	16.00	9.00	7.00	13.00	18.00	11.00	6.00	11.00	8.00	15.00	10.00	3.00	11.00	10.00	17.00	5.00
APBA3	9.00	4.00	8.00	6.00	1.00	3.00	4.00	5.00	4.00	6.00	4.00	5.00	6.00	5.00	2.00	9.00	5.00	2.00	3.00	9.00	5.00	4.00	4.00	10.00	1.00	3.00	4.00	3.00	2.00	7.00	3.00	4.00	2.00	3.00	5.00	5.00	4.00	2.00	5.00	5.00	1.00	2.00	7.00	5.00	7.00	10.00	5.00	5.00	3.00
APBB1	10.00	7.00	12.00	8.00	12.00	7.00	9.00	8.00	8.00	4.00	8.00	9.00	11.00	12.00	9.00	5.00	9.00	8.00	7.00	14.00	8.00	6.00	7.00	7.00	4.00	12.00	11.00	13.00	8.00	12.00	7.00	16.00	11.00	12.00	9.00	14.00	10.00	8.00	10.00	14.00	8.00	5.00	13.00	12.00	12.00	19.00	12.00	12.00	13.00
APBB1IP	0.00	0.00	0.00	0.00	0.00	0.00	0.00	0.00	0.00	0.00	0.00	0.00	0.00	0.00	0.00	0.00	0.00	0.00	0.00	0.00	0.00	0.00	0.00	0.00	0.00	0.00	0.00	0.00	1.00	0.00	0.00	0.00	0.00	0.00	0.00	0.00	0.00	0.00	0.00	0.00	0.00	0.00	0.00	1.00	0.00	0.00	0.00	0.00	0.00
APBB2	78.04	100.00	83.11	95.08	78.97	91.75	107.11	95.00	77.03	78.95	82.67	100.49	109.20	113.32	82.14	124.13	85.58	69.14	97.93	103.74	63.02	71.01	74.09	86.21	88.51	69.98	66.75	69.66	73.14	85.01	90.87	86.91	75.73	85.97	85.01	95.06	108.15	87.37	70.81	87.07	85.08	72.86	93.91	85.03	77.17	98.23	77.18	69.02	79.02
APBB3	4.00	2.00	6.00	3.00	0.00	1.00	4.00	7.00	3.00	2.00	3.00	4.00	3.00	2.00	3.00	2.00	2.00	4.00	2.00	2.00	1.00	5.00	2.00	4.00	2.00	2.00	3.00	3.00	2.00	2.00	6.00	6.00	1.00	4.00	2.00	3.00	4.00	4.00	4.00	6.00	6.00	2.00	9.00	4.00	2.00	4.00	2.00	6.00	4.00
APC	42.00	28.00	47.00	39.00	39.00	46.00	44.00	69.00	57.00	39.00	43.00	50.00	44.00	52.00	55.00	71.00	40.00	43.00	51.00	65.00	45.00	40.00	44.00	49.00	43.00	57.00	41.00	41.00	45.00	54.00	48.00	61.00	43.00	57.00	53.00	56.00	72.00	51.00	44.38	52.00	70.00	45.00	44.00	52.00	52.00	53.00	51.00	53.00	68.00
APC2	0.00	0.00	0.00	1.00	0.00	0.00	0.00	0.00	0.00	0.00	0.00	0.00	0.00	0.00	0.00	1.00	0.00	0.00	0.00	0.00	0.00	0.00	0.00	0.00	0.00	0.00	0.00	0.00	0.00	0.00	0.00	0.00	0.00	0.00	0.00	0.00	0.00	0.00	0.00	0.00	0.00	0.00	0.00	0.00	0.00	0.00	0.00	0.00	0.00
APCDD1	1.00	1.00	1.00	0.00	0.00	2.00	0.00	0.00	1.00	1.00	0.00	0.00	1.00	3.00	1.00	2.00	2.00	1.00	0.00	0.00	3.00	0.00	1.00	0.00	0.00	1.00	0.00	1.00	0.00	1.00	2.00	1.00	0.00	1.00	0.00	0.00	0.00	0.00	0.00	1.00	1.00	0.00	0.00	3.00	2.00	0.00	0.00	2.00	1.00
APCDD1L	1.00	3.00	1.00	2.00	2.00	2.00	0.00	3.00	1.00	2.00	1.00	3.00	2.00	0.00	5.00	2.00	1.00	4.00	3.00	1.00	2.00	5.00	1.00	1.00	1.00	3.00	1.00	3.00	5.00	1.00	2.00	5.00	2.00	2.00	2.00	2.00	1.00	5.00	1.00	3.00	6.00	5.00	1.00	3.00	0.00	3.00	1.00	3.00	1.00
APCS	0.00	0.00	0.00	0.00	0.00	0.00	0.00	0.00	0.00	0.00	0.00	0.00	0.00	0.00	0.00	0.00	0.00	0.00	0.00	0.00	0.00	0.00	0.00	0.00	0.00	0.00	0.00	0.00	0.00	0.00	0.00	0.00	0.00	0.00	0.00	0.00	0.00	0.00	0.00	0.00	0.00	0.00	0.00	0.00	0.00	0.00	0.00	0.00	0.00
APEH	101.00	86.00	105.00	111.00	74.00	103.00	101.00	124.00	125.00	84.00	107.00	94.00	88.00	94.00	82.00	146.00	166.00	85.00	140.00	94.00	87.00	75.00	72.00	123.00	69.00	117.00	104.00	84.00	92.00	108.00	98.00	146.00	98.00	82.00	102.00	119.00	91.00	131.00	118.00	133.00	103.00	87.00	106.00	90.00	96.00	113.00	62.00	128.00	128.00
APEX1	326.00	227.00	359.00	303.00	225.00	331.00	312.00	379.00	448.00	274.00	366.00	281.00	260.00	298.00	280.00	449.00	442.00	242.00	426.00	373.00	261.00	241.00	268.00	332.00	212.00	365.00	399.00	366.00	351.00	392.00	286.00	465.00	322.00	392.00	441.00	409.00	383.00	408.00	353.00	404.00	457.00	374.00	466.00	412.00	428.00	508.00	318.00	409.00	388.00
APEX2	19.00	17.00	24.00	19.00	18.00	12.00	12.00	19.00	17.00	16.00	18.00	15.00	11.00	14.00	4.00	17.00	21.00	12.00	10.00	14.00	16.00	8.00	12.00	18.00	18.00	12.00	19.00	13.00	16.00	23.00	9.00	18.00	18.00	18.00	19.00	14.00	7.00	14.00	15.00	18.00	21.00	15.00	19.00	13.00	14.00	15.00	12.00	18.00	21.00
APH1A	57.00	86.00	96.00	61.00	61.00	55.00	102.00	94.00	99.00	69.00	67.00	66.00	84.00	70.00	64.00	86.00	69.00	71.00	97.00	72.00	50.00	55.00	52.00	81.00	48.00	65.00	71.00	63.00	63.00	55.00	68.00	81.00	80.00	48.00	70.00	65.00	69.00	60.00	64.00	79.00	93.00	61.00	71.00	57.00	49.00	63.00	51.00	72.00	94.00
APH1B	19.00	30.00	32.00	39.00	52.00	26.00	36.00	40.00	36.00	38.00	36.00	29.00	37.00	40.00	43.00	54.00	37.00	30.00	39.00	34.00	34.00	25.00	28.00	32.00	43.00	28.00	25.00	22.00	31.00	36.00	32.00	29.00	38.00	35.00	20.00	13.00	26.00	44.00	31.00	26.00	47.00	20.00	34.00	25.00	25.00	29.00	29.00	33.00	35.00
API5	234.00	236.18	266.00	277.22	257.00	296.04	283.37	360.00	340.00	304.00	303.00	288.00	229.00	260.00	274.00	371.22	309.26	262.22	307.00	327.00	238.20	214.00	228.00	298.22	229.55	271.00	251.00	234.00	279.01	305.00	279.00	347.00	308.00	303.00	322.00	266.38	298.00	316.00	285.00	296.00	347.21	247.00	312.22	286.00	273.00	301.23	234.00	282.00	310.00
APIP	37.00	54.00	47.00	43.00	27.00	39.00	45.00	56.00	30.00	45.00	37.00	28.00	50.00	51.00	42.00	62.00	47.00	41.00	38.00	43.00	36.00	29.00	48.00	30.00	36.00	32.00	35.00	28.00	49.00	62.00	33.00	43.00	46.00	25.00	41.00	46.00	30.00	40.00	46.00	41.00	46.00	51.00	45.00	35.00	37.00	39.00	31.00	43.00	38.00
APITD1	16.00	7.00	13.68	15.00	8.90	10.00	14.66	14.84	18.81	9.80	9.67	7.80	11.79	16.90	6.98	19.67	16.75	7.89	10.85	14.00	15.00	8.90	12.87	9.64	5.00	12.55	17.95	13.86	9.91	13.31	11.00	14.71	18.45	9.00	16.79	22.00	15.49	19.91	11.00	21.20	24.93	9.00	15.68	16.82	17.96	20.92	13.00	12.00	17.83
APITD1-CORT	0.00	0.00	1.32	0.00	1.10	0.00	3.34	3.16	2.19	1.20	5.33	2.20	4.21	2.10	4.02	4.33	1.25	1.11	2.15	0.00	2.00	1.10	2.13	2.36	0.00	2.45	1.05	1.14	3.09	7.69	0.00	1.29	2.55	0.00	2.21	0.00	2.51	1.09	0.00	5.80	1.07	2.00	3.32	1.18	7.04	2.08	0.00	1.00	4.17
APLF	6.00	13.00	6.00	7.00	5.00	3.00	8.00	14.00	8.00	4.00	3.00	4.00	6.00	9.00	4.00	8.00	7.00	3.00	6.00	6.00	2.00	5.00	1.00	4.00	4.00	4.00	2.00	6.00	5.00	6.00	3.00	3.00	6.00	5.00	5.00	2.00	4.00	4.00	4.00	9.00	5.00	5.00	3.00	6.00	4.00	7.00	3.00	9.00	9.00
APLN	0.00	0.00	0.00	0.00	1.00	1.00	0.00	1.00	1.00	0.00	0.00	0.00	0.00	0.00	0.00	0.00	0.00	0.00	0.00	0.00	0.00	0.00	2.00	0.00	0.00	1.00	1.00	2.00	0.00	0.00	1.00	1.00	0.00	1.00	0.00	1.00	1.00	3.00	0.00	1.00	0.00	0.00	0.00	0.00	0.00	1.00	0.00	1.00	1.00
APLNR	0.00	0.00	0.00	0.00	0.00	0.00	0.00	1.00	0.00	0.00	0.00	0.00	0.00	0.00	0.00	0.00	1.00	0.00	0.00	0.00	0.00	0.00	0.00	2.00	0.00	0.00	1.00	0.00	1.00	0.00	0.00	0.00	0.00	0.00	0.00	0.00	0.00	0.00	0.00	0.00	0.00	0.00	0.00	0.00	1.00	0.00	0.00	0.00	0.00
APLP1	5.00	3.00	5.00	4.00	3.00	6.00	4.00	6.00	4.00	9.00	6.00	9.00	6.00	4.00	5.00	8.00	4.00	1.00	8.00	2.00	2.00	2.00	4.00	9.00	4.00	3.00	1.00	6.00	9.00	7.00	6.00	2.00	5.00	4.00	5.00	4.00	4.00	4.00	3.00	8.00	4.00	1.00	10.00	4.00	4.00	4.00	5.00	7.00	13.00
APLP2	687.00	625.00	831.00	734.00	681.00	806.00	860.00	1045.00	1072.00	690.00	867.00	799.00	807.00	812.00	747.00	1048.00	934.00	658.00	1014.00	987.00	706.00	601.00	648.00	819.00	497.00	832.00	851.00	727.00	878.00	938.92	788.00	1057.00	756.00	862.00	896.00	993.00	892.00	942.00	831.00	991.00	1088.00	790.00	978.00	927.00	860.00	1030.00	738.00	961.00	1002.00
APOA1	0.00	0.00	0.00	0.00	0.00	0.00	0.00	0.00	0.00	0.00	0.00	0.00	0.00	0.00	0.00	0.00	1.00	0.00	0.00	0.00	0.00	0.00	0.00	0.00	2.00	0.00	0.00	0.00	0.00	0.00	0.00	0.00	0.00	0.00	0.00	0.00	0.00	0.00	1.00	1.00	0.00	0.00	0.00	0.00	0.00	0.00	0.00	0.00	0.00
APOA1BP	24.00	12.00	25.00	18.00	9.00	15.00	17.00	23.00	19.00	23.00	19.00	24.00	15.00	21.00	16.00	18.00	22.00	9.00	25.00	20.00	11.00	12.00	12.00	24.00	5.00	17.00	15.00	20.00	19.00	26.00	22.00	25.00	18.00	22.00	20.00	21.00	15.00	8.00	13.00	23.00	22.00	25.00	23.00	18.00	10.00	28.00	13.00	23.00	25.00
APOA2	0.00	0.00	0.00	0.00	0.00	0.00	0.00	0.00	0.00	0.00	0.00	0.00	0.00	0.00	0.00	0.00	0.00	0.00	0.00	0.00	0.00	0.00	0.00	0.00	0.00	0.00	0.00	0.00	0.00	0.00	0.00	0.00	0.00	0.00	0.00	0.00	0.00	0.00	0.00	0.00	0.00	0.00	0.00	0.00	0.00	0.00	0.00	0.00	0.00
APOA4	0.00	0.00	0.00	0.00	0.00	0.00	0.00	0.00	0.00	0.00	0.00	0.00	0.00	0.00	0.00	0.00	0.00	0.00	0.00	0.00	0.00	0.00	0.00	0.00	0.00	0.00	0.00	0.00	0.00	0.00	0.00	0.00	0.00	0.00	0.00	0.00	0.00	0.00	0.00	0.00	0.00	0.00	0.00	0.00	0.00	0.00	0.00	0.00	0.00
APOA5	0.00	0.00	0.00	0.00	0.00	0.00	1.00	0.00	0.00	0.00	0.00	0.00	0.00	0.00	1.00	0.00	1.00	0.00	0.00	0.00	0.00	0.00	0.00	0.00	0.00	0.00	0.00	0.00	0.00	0.00	0.00	0.00	0.00	0.00	0.00	0.00	0.00	0.00	0.00	0.00	0.00	0.00	0.00	1.00	0.00	0.00	0.00	0.00	0.00
APOB	1.00	3.00	0.00	1.00	0.00	0.00	0.00	5.00	0.00	1.00	1.00	0.00	0.00	1.00	1.00	0.00	0.00	1.00	0.00	0.00	0.00	1.00	1.00	0.00	0.00	1.00	0.00	1.00	1.00	1.00	0.00	3.00	1.00	1.00	0.00	0.00	0.00	1.00	1.00	1.00	1.00	0.00	4.00	0.00	0.00	1.00	0.00	3.00	1.00
APOBEC1	0.00	0.00	0.00	0.00	0.00	0.00	0.00	0.00	0.00	0.00	0.00	0.00	0.00	0.00	0.00	0.00	0.00	0.00	0.00	0.00	0.00	0.00	0.00	0.00	0.00	0.00	0.00	0.00	0.00	0.00	0.00	0.00	0.00	0.00	0.00	0.00	0.00	0.00	0.00	0.00	0.00	0.00	0.00	0.00	0.00	0.00	0.00	0.00	0.00
APOBEC2	0.00	0.00	0.00	1.00	0.00	1.00	0.00	0.00	0.00	1.00	0.00	0.00	0.00	0.00	1.00	0.00	0.00	0.00	0.00	0.00	1.00	1.00	0.00	0.00	0.00	0.00	0.00	0.00	0.00	0.00	1.00	0.00	1.00	0.00	0.00	1.00	0.00	0.00	0.00	0.00	0.00	3.00	0.00	0.00	0.00	0.00	0.00	0.00	0.00
APOBEC3A	0.00	0.00	0.00	1.21	1.18	0.00	0.00	0.22	0.00	2.95	1.30	2.19	0.00	0.00	0.00	0.00	1.60	0.00	1.11	0.00	0.00	0.00	0.00	0.00	0.00	2.37	0.00	0.00	0.00	1.60	0.88	1.10	0.00	2.76	1.46	0.00	3.57	0.00	0.00	0.00	0.90	0.00	1.94	2.14	0.00	2.12	0.00	0.00	0.00
APOBEC3B	3.00	1.98	1.74	4.79	1.00	1.51	1.58	2.00	5.85	0.00	1.28	1.93	1.36	2.32	2.53	1.23	4.66	4.00	0.00	2.00	0.00	3.57	3.59	1.30	3.79	0.43	2.00	4.00	1.32	2.89	2.75	2.24	2.94	1.31	0.00	1.00	1.00	2.32	1.07	2.17	7.56	3.00	1.22	0.00	1.58	3.37	0.00	6.27	7.31
APOBEC3C	4.00	3.99	4.00	4.50	4.00	5.00	7.79	6.00	9.81	6.00	6.64	5.00	5.00	10.41	8.00	13.58	5.00	2.00	5.00	5.00	1.00	4.00	2.00	6.00	2.00	9.00	4.00	4.00	8.66	6.96	9.64	10.00	6.00	8.00	11.00	8.00	8.63	4.00	3.00	9.00	9.02	6.00	6.00	8.00	10.46	7.00	6.00	7.00	16.00
APOBEC3D	2.22	11.41	8.90	7.62	4.40	12.14	8.84	12.44	13.02	11.76	5.50	10.04	6.11	8.17	9.42	13.67	7.19	8.15	11.23	5.08	4.52	4.45	4.15	3.54	7.67	13.02	3.50	5.94	10.17	5.89	9.30	11.53	7.72	4.25	12.16	8.46	8.16	8.24	7.44	16.78	9.66	8.57	7.20	8.76	6.48	8.70	8.49	7.84	6.23
APOBEC3F	4.71	5.26	9.09	5.01	4.99	5.85	8.86	3.12	9.41	4.72	5.52	6.49	7.52	7.15	13.92	8.90	7.53	5.03	14.92	5.95	6.09	6.94	2.05	9.89	0.00	2.81	2.00	3.73	8.71	1.16	6.13	6.97	7.27	13.92	7.49	8.24	6.44	2.85	7.08	6.51	3.63	5.41	6.21	6.51	5.99	6.80	6.42	2.41	4.71
APOBEC3G	1.00	0.00	0.00	0.00	0.00	0.00	0.00	0.00	1.00	0.00	1.00	0.00	0.00	0.00	0.00	0.00	0.00	0.00	0.00	1.00	0.00	1.76	0.00	0.00	0.00	0.00	0.00	1.51	0.00	0.00	0.00	0.00	0.00	0.00	0.00	1.16	0.00	0.00	0.00	1.76	0.00	0.00	1.00	1.35	0.00	1.00	0.00	0.00	0.00
APOBEC3H	0.00	1.00	1.00	0.00	0.00	0.00	0.00	0.00	0.00	0.00	0.00	0.00	1.00	0.00	0.00	0.00	0.00	1.00	0.00	0.00	0.00	0.00	0.00	0.00	0.00	0.00	0.00	0.00	0.00	0.00	0.00	0.00	0.00	0.00	0.00	1.00	1.00	0.00	0.00	0.00	0.00	0.00	0.00	0.00	1.00	0.00	0.00	0.00	1.05
APOBEC4	0.00	0.00	0.00	0.00	0.00	0.00	0.00	0.00	0.00	0.00	0.00	0.00	0.00	0.00	0.00	0.00	0.00	0.00	0.00	0.00	0.00	0.00	0.00	0.00	0.00	0.00	0.00	0.00	0.00	0.00	0.00	0.00	0.00	0.00	0.00	0.00	0.00	0.00	0.00	0.00	0.00	0.00	0.00	0.00	0.00	0.00	0.00	0.00	0.00
APOBR	0.00	0.00	0.00	0.00	0.00	0.00	0.00	0.00	0.00	0.00	0.09	0.00	0.00	2.16	0.00	0.00	0.00	1.00	0.00	0.00	0.00	0.00	0.00	0.00	0.00	0.00	0.00	0.00	0.00	0.00	0.00	0.00	0.00	0.00	2.03	0.00	0.00	0.00	0.00	0.00	0.00	1.00	0.00	0.00	0.00	0.00	0.00	0.00	0.00
APOC1	5.00	0.00	7.00	10.00	3.00	8.00	5.00	4.00	11.00	5.00	6.00	8.00	6.00	4.00	8.00	7.00	14.00	7.00	13.00	9.00	7.00	2.00	5.00	12.00	4.00	6.00	9.00	4.00	6.00	1.00	6.00	7.00	8.00	3.00	11.00	10.00	8.00	7.00	8.00	7.00	8.00	4.00	5.00	8.00	1.00	5.00	9.00	5.00	13.00
APOC2	0.00	0.00	0.00	0.00	0.00	0.00	0.00	0.00	0.00	0.00	0.00	0.00	0.00	0.00	0.00	0.00	0.00	0.00	0.00	0.00	0.00	0.00	0.00	0.00	0.00	0.00	0.00	0.00	0.00	0.00	0.00	0.00	0.00	0.00	0.00	0.00	0.00	0.00	0.00	0.00	0.00	0.00	0.00	0.00	0.00	0.00	0.00	0.00	0.00
APOC3	0.00	0.00	0.00	0.00	0.00	0.00	0.00	0.00	0.00	0.00	0.00	0.00	0.00	0.00	0.00	0.00	0.00	0.00	0.00	0.00	0.00	0.00	0.00	0.00	0.00	0.00	0.00	0.00	0.00	0.00	0.00	0.00	0.00	0.00	0.00	0.00	0.00	0.00	0.00	0.00	0.00	0.00	0.00	0.00	0.00	0.00	0.00	0.00	0.00
APOC4	0.00	0.00	0.00	0.00	0.00	0.00	0.00	0.00	0.00	0.00	0.00	0.00	0.00	0.00	0.00	0.00	0.00	0.00	0.00	0.00	0.00	0.00	0.00	0.00	0.00	0.00	0.00	0.00	0.00	0.00	0.00	0.00	0.96	0.00	0.00	0.00	0.00	0.00	0.00	0.00	0.00	1.08	0.00	0.00	0.00	0.00	0.00	0.00	0.98
APOD	0.00	0.00	0.00	0.00	0.00	0.00	0.00	0.00	0.00	0.00	0.00	0.00	0.00	0.00	0.00	0.00	0.00	0.00	0.00	0.00	0.00	0.00	0.00	0.00	0.00	0.00	0.00	0.00	0.00	0.00	0.00	0.00	0.00	0.00	0.00	0.00	0.00	0.00	0.00	0.00	0.00	0.00	0.00	0.00	0.00	0.00	0.00	0.00	0.00
APOE	308.00	182.00	261.00	246.00	162.00	221.00	258.00	361.00	398.00	196.00	292.00	260.00	171.00	247.00	197.00	350.00	433.00	223.00	373.00	362.00	201.00	196.00	170.00	320.00	175.00	286.00	340.00	286.00	276.00	336.00	298.00	436.00	249.00	287.00	353.00	364.00	285.00	346.00	317.00	461.00	363.00	318.00	389.00	397.00	318.00	387.00	314.00	441.00	366.00
APOF	0.00	0.00	0.00	1.00	0.00	0.00	0.00	2.00	0.00	0.00	0.00	0.00	0.00	0.00	0.00	0.96	0.97	1.00	0.00	1.00	0.00	2.00	1.00	0.00	0.00	1.00	0.00	0.00	0.00	0.00	2.00	0.00	0.00	1.99	0.00	0.81	1.04	1.00	1.00	0.00	1.98	0.00	0.00	0.00	1.00	0.00	0.00	0.00	1.00
APOH	0.00	0.00	0.00	0.00	0.00	0.00	0.00	0.00	0.00	0.00	0.00	0.00	0.00	0.00	0.00	0.00	0.00	0.00	0.00	0.00	0.00	0.00	0.00	0.00	0.00	0.00	0.00	0.00	0.00	0.00	0.00	0.00	0.00	0.00	0.00	0.00	0.00	0.00	0.00	0.00	0.00	0.00	0.00	0.00	0.00	0.00	0.00	0.00	0.00
APOL1	3.02	0.00	0.78	0.00	3.31	3.50	2.40	2.07	3.00	1.45	0.00	0.00	3.05	0.00	0.00	1.46	0.59	1.11	2.11	2.16	0.06	0.00	0.00	2.36	1.08	1.10	0.00	0.00	0.95	0.73	3.34	0.79	2.00	0.00	4.30	0.80	0.00	1.80	1.09	2.03	4.21	1.97	1.71	5.45	0.00	0.28	1.50	0.92	0.78
APOL2	9.29	4.05	9.31	10.21	4.34	11.51	10.61	5.43	13.13	13.22	9.31	6.73	11.07	12.59	4.01	10.80	8.49	8.69	5.49	14.07	6.41	2.07	5.45	6.21	11.40	10.49	7.40	4.10	8.57	9.99	10.39	9.13	11.56	6.53	6.12	5.11	15.91	8.64	9.23	4.04	16.13	6.66	5.28	7.47	12.15	6.18	5.05	3.03	7.14
APOL3	0.00	0.00	0.00	0.00	0.00	1.00	0.00	0.00	0.00	0.00	0.00	0.00	0.00	0.00	0.00	0.00	0.00	0.00	1.00	0.00	0.00	0.00	0.00	0.00	0.00	0.00	0.00	0.00	0.00	0.00	0.00	0.00	0.00	0.00	0.00	0.00	0.00	0.00	0.00	0.00	0.00	0.00	0.00	0.00	0.00	0.00	0.00	0.00	0.00
APOL4	2.00	1.00	0.00	3.00	4.00	2.00	2.00	5.00	0.00	3.00	4.00	3.00	3.00	1.00	2.00	5.00	4.00	3.00	5.00	4.00	1.00	0.00	1.00	1.00	1.00	3.00	2.00	2.00	2.00	1.00	2.00	5.00	3.00	0.00	2.00	2.00	3.00	4.00	3.00	4.00	1.00	1.00	3.00	1.00	3.00	6.00	1.00	2.00	3.00
APOL5	0.00	0.00	0.00	0.00	0.00	0.00	0.00	0.00	0.00	0.00	0.00	0.00	0.00	0.00	0.00	0.00	0.00	0.00	0.00	0.00	0.00	0.00	0.00	0.00	0.00	0.00	0.00	0.00	0.00	0.00	0.00	0.00	0.00	0.00	0.00	0.00	0.00	0.00	0.00	0.00	0.00	0.00	0.00	0.00	0.00	0.00	0.00	0.00	0.00
APOL6	4.01	0.00	1.91	3.21	2.14	5.80	0.84	2.32	2.08	4.06	2.10	5.63	2.98	4.85	3.03	1.07	3.00	2.14	5.16	5.09	2.09	3.01	4.45	3.80	3.77	4.93	4.55	4.60	1.54	9.41	1.02	2.84	2.27	0.00	4.24	1.79	5.90	7.31	3.87	3.98	4.98	2.01	1.02	4.43	2.00	2.17	6.60	4.17	4.30
APOLD1	0.72	0.00	2.27	0.00	1.00	0.00	4.95	0.00	0.00	1.94	1.07	1.01	1.97	3.09	3.89	4.21	1.15	1.90	0.00	1.10	2.02	0.00	0.00	0.00	0.00	0.00	2.85	3.97	1.10	1.98	0.00	3.65	2.48	1.17	2.92	1.80	0.99	0.00	1.05	3.54	0.32	3.15	2.23	0.00	0.00	0.89	3.04	0.00	1.33
APOM	0.00	0.00	1.00	0.00	0.00	0.00	0.00	0.00	0.00	1.00	0.00	0.00	0.00	0.00	0.00	0.00	0.00	0.00	0.00	0.00	0.00	0.00	0.00	1.00	0.00	0.00	0.00	0.00	1.00	0.00	0.00	0.00	0.00	0.00	0.00	0.00	0.00	0.00	0.00	0.00	0.00	0.00	0.00	0.00	0.00	1.00	1.00	1.00	0.00
APOO	25.00	35.00	33.00	22.00	30.00	29.00	30.00	32.00	27.00	26.00	20.00	24.00	32.00	19.00	35.00	34.00	34.00	26.00	25.00	26.00	16.00	21.00	31.00	18.00	30.00	23.00	22.00	18.00	26.00	33.00	21.00	38.00	31.00	22.00	32.00	25.00	19.00	35.00	27.00	34.00	36.00	17.00	28.00	25.00	18.00	31.00	17.00	24.00	32.00
APOOL	9.00	7.00	5.70	3.44	8.04	7.24	9.87	6.29	11.02	11.71	8.00	3.00	8.81	12.03	8.00	3.79	8.16	5.06	7.28	9.20	5.01	5.36	8.08	3.03	5.00	4.04	10.99	6.00	8.11	10.71	6.09	7.31	7.01	9.56	4.15	4.01	9.07	4.90	5.02	4.02	7.01	7.47	6.41	14.00	8.27	9.23	8.12	5.00	5.02
APOPT1	14.09	10.15	15.03	11.04	9.03	13.05	19.10	12.09	26.25	7.03	3.01	14.10	12.54	16.06	17.08	16.05	13.60	9.06	22.94	16.38	6.02	8.05	8.03	11.04	10.05	11.06	17.49	8.72	15.73	17.44	18.39	21.15	11.05	15.27	13.33	11.51	15.64	16.24	14.08	16.07	12.27	15.47	30.61	15.83	14.38	18.13	5.03	18.08	15.10
APP	1541.00	1317.00	1715.00	1641.00	1333.00	1650.00	1817.00	2058.00	2243.00	1401.00	1834.00	1744.00	1577.00	1676.00	1560.00	2271.00	2157.00	1476.00	2113.00	2039.00	1569.00	1378.00	1598.00	1585.00	1016.00	1789.00	1918.00	1623.00	2036.00	2115.00	1862.00	2401.00	1794.00	2048.00	2092.00	2253.00	2167.00	2044.00	2042.00	2091.00	2486.00	1855.00	2313.00	2068.00	2045.00	2345.00	1700.00	1984.00	2203.00
APPBP2	25.00	24.15	34.00	29.00	35.00	28.00	17.02	40.00	27.00	25.51	39.25	33.00	28.60	19.02	30.08	56.28	27.01	30.00	27.99	22.01	22.11	24.00	27.00	23.06	35.08	35.00	23.08	28.60	38.00	22.03	22.01	26.70	27.08	32.35	22.00	25.02	20.95	27.20	20.93	25.12	31.04	24.00	30.00	15.11	28.00	21.00	24.01	26.01	28.24
APPL1	126.47	146.86	154.70	170.00	175.34	164.65	169.22	192.54	191.52	164.27	190.86	142.49	172.76	180.60	171.56	193.81	163.98	152.43	175.41	173.18	147.50	127.95	132.24	167.48	113.69	145.13	158.74	142.27	151.69	183.26	158.56	187.45	187.32	181.59	186.04	160.99	197.91	192.18	164.79	193.02	233.38	179.81	165.93	179.64	146.68	209.35	134.37	184.71	169.38
APPL2	31.00	36.00	37.00	38.00	28.00	33.00	36.00	53.00	40.00	36.00	35.00	34.00	42.00	44.00	38.00	38.00	25.00	23.00	41.00	43.00	23.00	37.00	22.00	26.00	17.00	46.00	34.00	19.00	30.00	43.00	41.00	31.00	35.00	46.00	33.00	34.00	30.00	41.00	30.00	34.00	37.00	32.00	38.00	39.00	25.00	39.00	31.00	32.00	41.00
APRT	21.00	11.00	30.00	23.00	11.00	25.00	26.00	28.00	41.00	20.00	16.00	17.00	10.00	33.00	18.00	32.00	33.00	16.00	27.00	18.00	15.00	14.00	22.00	11.00	17.00	21.00	27.00	18.00	15.00	28.00	28.00	32.00	26.00	28.00	24.00	35.00	28.00	20.00	18.00	42.00	32.00	18.00	24.00	23.00	24.00	34.00	22.00	28.00	29.00
APTX	48.00	53.00	57.00	55.00	45.00	53.00	53.00	65.00	69.00	41.00	50.00	43.00	58.00	54.00	46.00	89.00	68.00	42.00	60.00	62.00	50.00	47.00	49.00	57.00	45.00	44.00	65.00	53.00	54.00	62.00	52.00	87.00	74.00	52.00	45.00	52.00	69.00	53.00	55.00	50.00	68.00	38.00	65.00	56.00	64.00	72.00	46.00	56.00	68.00
AQP1	0.00	0.00	0.00	0.00	0.00	0.00	0.00	0.00	0.00	0.00	0.00	0.00	0.00	0.00	0.00	0.00	0.00	0.00	0.00	0.00	0.00	0.00	0.00	0.00	0.00	0.00	0.00	0.00	0.00	0.00	0.00	0.00	0.00	0.00	0.00	0.00	0.00	0.00	0.00	0.00	0.00	0.00	0.00	0.00	0.00	0.00	0.00	0.00	0.00
AQP10	0.00	0.00	0.00	0.00	0.00	0.00	0.00	0.00	0.00	0.00	0.00	0.00	0.00	0.00	0.00	0.00	0.00	0.00	0.00	0.00	0.00	0.00	0.00	0.00	0.00	0.00	0.00	0.00	0.00	0.00	0.00	0.00	0.00	0.00	0.00	0.00	0.00	0.00	0.00	0.00	0.00	0.00	0.00	0.00	0.00	0.00	0.00	0.00	0.00
AQP11	0.00	0.00	1.00	0.00	0.00	0.00	1.00	0.00	0.00	0.00	0.00	0.00	0.00	0.00	1.00	1.00	0.00	0.00	2.00	0.00	1.00	1.00	0.00	1.00	0.00	2.00	0.00	2.00	0.00	0.00	0.00	1.00	1.00	1.00	0.00	0.00	0.00	1.00	1.00	0.00	1.00	0.00	1.00	1.00	0.00	0.00	0.00	0.00	0.00
AQP12A	0.00	0.00	0.00	0.00	0.00	0.00	0.00	0.00	0.00	0.00	0.00	0.00	0.00	0.00	0.00	0.00	0.00	0.00	0.00	0.00	0.00	0.00	0.00	0.00	0.00	0.00	0.00	0.00	0.00	0.00	0.00	0.00	0.00	0.00	0.00	0.00	0.00	0.00	0.00	0.00	0.00	0.00	0.00	0.00	0.00	0.00	0.00	0.00	0.00
AQP12B	0.00	0.00	0.00	0.00	0.00	0.00	0.00	0.00	0.00	0.00	0.00	0.00	0.00	0.00	0.00	0.00	0.00	0.00	0.00	0.00	0.00	0.00	0.00	0.00	0.00	0.00	0.00	0.00	0.00	0.00	0.00	0.00	0.00	0.00	0.00	0.00	0.00	0.00	0.00	0.00	0.00	0.00	0.00	0.00	0.00	0.00	0.00	0.00	0.00
AQP2	0.00	0.00	0.00	0.00	0.00	0.00	0.00	0.00	0.00	0.00	0.00	0.00	0.00	0.00	0.00	0.00	0.00	0.00	0.00	0.00	0.00	0.00	0.00	0.00	0.00	0.00	0.00	0.00	0.00	0.00	0.00	0.00	0.00	0.00	0.00	0.00	0.00	0.00	0.00	0.00	0.00	0.00	0.00	0.00	0.00	0.00	0.00	0.00	0.00
AQP3	6.00	4.00	4.00	4.00	4.00	3.00	6.00	2.00	5.00	4.00	7.00	7.00	6.00	5.00	5.00	3.00	3.00	5.00	3.00	2.00	3.00	2.00	3.00	6.00	3.00	2.00	0.00	1.00	1.00	4.00	7.00	1.00	5.00	2.00	5.00	3.00	7.00	3.00	3.00	3.00	5.00	2.00	4.00	3.00	2.00	2.00	7.00	1.00	3.00
AQP4	1.00	0.00	0.00	1.00	2.00	2.00	1.00	1.00	2.00	0.00	1.00	1.00	0.00	0.00	0.00	3.00	0.00	1.00	0.00	1.00	4.00	1.00	0.00	2.00	2.00	1.00	1.00	2.00	5.00	6.00	3.00	1.00	5.00	4.00	1.00	0.00	1.00	3.00	1.00	3.00	1.00	3.00	1.00	2.00	1.00	1.00	0.00	2.00	2.00
AQP5	0.00	0.00	0.00	0.00	0.00	0.00	0.00	0.00	0.00	0.00	0.00	1.00	0.00	0.00	0.00	1.00	0.00	0.00	0.00	0.00	0.00	0.00	0.00	0.00	0.00	0.00	1.00	1.00	1.00	0.00	0.00	1.00	0.00	0.00	0.00	1.00	2.00	0.00	0.00	1.00	0.00	0.00	1.00	0.00	1.00	0.00	0.00	1.00	0.00
AQP6	1.03	4.26	3.00	0.00	0.00	2.61	1.38	1.82	1.37	0.00	2.07	1.12	3.76	0.00	0.00	0.00	2.27	0.00	0.00	1.27	1.09	1.03	0.00	0.00	5.18	0.00	2.31	0.00	1.33	0.90	0.00	0.00	2.18	2.54	3.55	1.32	1.00	1.91	2.22	2.88	3.86	1.37	0.00	0.00	1.52	4.41	2.39	2.04	0.00
AQP7	0.00	0.00	0.00	0.00	0.00	0.00	0.00	0.00	0.00	0.00	0.00	0.00	0.00	0.00	0.00	0.00	0.00	0.00	0.00	0.00	0.00	0.00	0.00	0.00	0.00	0.00	0.00	0.00	0.00	0.00	0.00	0.00	0.00	0.00	0.00	0.00	0.00	0.00	0.00	0.00	0.00	0.00	0.00	0.00	0.00	0.00	0.00	0.00	0.00
AQP8	0.00	0.00	0.00	0.00	0.00	0.00	0.00	0.00	0.00	0.00	0.00	0.00	0.00	0.00	0.00	0.00	0.00	0.00	0.00	0.00	0.00	0.00	0.00	0.00	0.00	0.00	0.00	0.00	0.00	0.00	0.00	0.00	0.00	0.00	0.00	0.00	0.00	0.00	0.00	0.00	0.00	0.00	0.00	0.00	0.00	0.00	0.00	0.00	0.00
AQP9	0.00	0.00	0.00	0.00	0.00	0.00	0.00	0.00	0.00	0.00	0.00	0.00	0.00	0.00	0.00	0.00	0.00	0.00	0.00	0.00	0.00	0.00	0.00	0.00	0.00	0.00	0.00	0.00	0.00	0.00	0.00	0.00	0.00	0.00	0.00	0.00	0.00	0.00	0.00	0.00	0.00	0.00	0.00	0.00	0.00	0.00	0.00	0.00	0.00
AQPEP	0.00	0.00	0.00	0.00	0.00	0.00	0.00	2.00	0.00	0.00	0.00	0.00	0.00	0.00	0.00	0.00	0.00	0.00	0.00	0.00	0.00	0.00	0.00	0.00	0.00	0.00	0.00	0.00	0.00	0.00	0.00	0.00	0.00	0.00	0.00	0.00	0.00	0.00	0.00	0.00	0.00	0.00	1.00	0.00	0.00	0.00	0.00	0.00	1.00
AQR	103.00	95.00	106.00	110.00	113.00	110.00	113.00	166.00	137.00	127.00	123.00	120.00	120.00	125.00	105.00	203.00	131.00	116.00	135.00	130.00	108.00	88.00	107.00	141.00	102.00	125.00	124.00	121.00	124.00	157.00	112.00	156.00	137.00	119.00	133.00	116.00	118.00	153.00	108.00	149.00	138.00	109.00	135.00	137.00	107.00	158.00	107.00	144.00	132.00
AR	21.00	20.00	23.00	23.00	28.00	29.00	28.00	37.00	25.00	38.00	24.00	19.00	31.00	26.00	27.00	39.00	23.03	21.01	21.00	33.00	20.00	17.09	23.00	29.00	19.00	20.00	27.00	19.00	9.00	17.99	14.00	28.00	31.00	19.05	23.00	24.00	27.00	17.01	17.08	13.00	34.00	24.00	25.07	18.00	18.00	22.10	19.00	18.00	23.00
ARAF	14.00	16.00	21.00	17.00	17.00	13.00	12.00	13.00	20.00	9.00	14.00	11.00	13.00	9.00	15.00	24.00	18.00	17.00	12.00	19.00	10.00	11.00	7.00	18.00	8.00	8.00	12.00	5.00	15.00	13.00	12.00	17.00	11.00	18.00	12.00	18.00	18.00	8.00	13.00	20.00	24.00	10.00	11.00	8.00	19.00	15.00	6.00	25.00	18.00
ARAP1	65.00	36.00	62.00	60.00	34.00	50.00	62.00	66.00	66.00	40.00	52.00	57.00	44.00	69.00	52.00	79.00	87.00	38.00	62.00	59.00	39.00	42.00	38.00	64.00	41.00	58.00	46.00	43.00	58.00	72.00	49.00	64.00	51.00	59.00	54.00	62.00	48.00	54.00	59.00	76.00	65.00	51.00	54.00	52.00	52.00	58.00	51.00	82.00	87.00
ARAP2	2.00	1.00	3.00	3.00	1.00	10.00	4.00	5.00	2.00	5.00	5.00	10.00	2.00	5.00	8.00	6.00	7.00	3.00	4.00	5.00	6.00	1.00	4.00	6.00	3.00	4.00	2.00	1.00	1.00	8.00	8.00	3.00	6.00	2.00	4.00	6.00	3.00	8.00	5.00	5.00	2.00	3.00	4.00	4.00	3.00	2.00	6.00	7.00	6.00
ARAP3	39.00	36.00	28.00	43.00	20.00	48.00	35.00	45.00	55.00	28.00	40.00	35.00	41.00	37.00	42.00	57.00	46.00	39.00	51.00	45.00	25.00	24.00	34.00	47.00	28.00	46.00	48.00	38.00	51.00	55.00	33.00	55.00	43.00	41.00	41.00	60.00	37.00	56.00	45.00	55.00	55.00	42.00	36.00	38.00	37.00	55.00	48.00	48.00	61.00
ARC	7.00	4.00	5.00	4.00	3.00	3.00	4.00	1.00	9.00	3.00	5.00	2.00	2.00	6.00	5.00	6.00	10.00	5.00	5.00	1.00	0.00	1.00	4.00	8.00	4.00	0.00	3.00	2.00	2.00	4.00	6.00	2.00	6.00	5.00	5.00	3.00	7.00	2.00	1.00	4.00	5.00	2.00	6.00	5.00	5.00	4.00	3.00	2.00	4.00
ARCN1	338.76	554.08	476.78	414.19	494.34	533.35	506.70	556.50	438.31	440.66	494.75	404.16	515.09	499.75	464.50	575.76	450.17	415.00	442.50	436.06	408.61	361.91	407.60	415.27	484.74	393.32	364.18	270.99	392.91	392.76	401.30	472.66	537.31	369.97	320.79	350.79	370.64	409.99	345.45	458.01	511.27	314.10	361.85	350.91	290.92	402.39	264.57	335.30	496.03
AREG	0.00	0.00	0.00	0.00	0.00	0.00	0.00	0.00	0.00	0.00	0.00	0.00	0.00	0.00	0.00	0.00	0.00	0.00	0.00	0.00	0.00	0.00	0.00	0.00	0.00	0.00	0.00	0.00	0.00	0.00	0.00	0.00	0.00	0.00	0.00	0.00	0.00	0.00	0.00	0.00	0.00	0.00	0.00	0.00	0.00	0.00	0.00	0.00	0.00
ARF1	359.00	442.00	543.00	417.00	485.00	469.00	540.00	528.00	464.00	462.00	452.00	386.00	432.00	424.00	436.00	619.00	414.00	339.00	503.00	398.00	347.00	299.00	378.00	397.00	491.00	372.00	352.00	293.00	409.00	408.00	351.00	524.00	507.00	347.00	375.00	332.00	367.00	345.00	344.00	404.00	439.00	311.00	324.00	293.00	269.00	344.00	248.00	332.00	428.00
ARF3	166.00	148.00	185.00	144.00	159.00	194.00	218.00	266.00	242.00	172.00	177.00	143.00	173.00	186.00	202.00	257.00	198.00	185.00	202.00	212.00	149.00	149.00	147.00	201.00	139.00	178.00	176.00	153.00	175.00	217.00	170.00	250.00	196.00	187.00	206.00	197.00	176.00	175.00	184.00	223.00	209.00	172.00	172.00	169.00	154.00	183.00	160.00	179.00	240.00
ARF4	163.00	203.00	234.00	175.00	207.00	222.00	196.00	258.00	219.00	202.00	227.00	204.00	204.00	195.00	225.00	301.00	218.00	170.00	238.00	199.00	166.00	125.00	185.00	209.00	177.00	165.00	152.00	158.00	166.00	180.00	172.00	251.00	237.00	171.00	184.00	170.00	181.00	171.00	147.00	179.00	202.00	145.00	171.00	174.00	144.00	165.00	137.00	204.00	216.00
ARF5	100.00	88.00	93.00	85.00	77.00	102.00	97.00	124.00	116.00	86.00	108.00	86.00	107.00	87.00	80.00	125.00	97.00	76.00	134.00	74.00	90.00	73.00	76.00	85.00	87.00	77.00	74.00	74.00	95.00	98.00	63.00	118.00	117.00	83.00	88.00	99.00	78.00	84.00	90.00	79.00	83.00	63.00	90.98	91.00	68.00	71.00	62.00	81.00	90.99
ARF6	155.00	197.00	230.00	182.00	250.00	241.00	239.00	269.00	265.00	205.00	220.00	147.00	227.00	226.00	246.00	269.00	209.00	187.00	249.00	228.00	196.00	165.00	186.00	211.00	176.00	185.00	190.00	138.00	208.00	247.00	227.00	247.00	244.00	196.00	198.00	193.00	198.00	206.00	185.00	206.00	246.00	150.00	197.00	188.00	165.00	209.00	174.00	223.00	233.00
ARFGAP1	141.00	192.00	172.00	140.00	162.00	148.00	150.00	213.00	163.00	114.00	138.00	139.00	160.00	142.00	129.00	218.00	159.00	107.00	169.00	117.00	138.00	111.00	117.00	157.00	153.00	143.00	126.00	76.00	122.00	128.00	119.00	166.00	179.00	132.00	124.00	110.00	112.00	127.00	123.00	140.00	164.00	87.00	125.00	96.00	105.00	128.00	104.00	134.00	187.00
ARFGAP2	70.00	74.00	89.00	72.00	67.00	89.00	84.00	101.00	131.00	82.00	70.00	68.00	97.00	84.00	80.00	93.00	97.00	62.00	100.00	86.00	79.00	66.00	54.00	87.00	62.00	80.00	73.00	71.00	86.00	88.00	80.00	97.00	77.00	90.00	96.00	78.00	76.00	76.00	83.00	107.00	101.00	83.00	93.00	79.00	66.00	110.00	64.00	105.00	74.00
ARFGAP3	26.00	42.00	51.00	28.00	29.00	25.00	32.00	58.00	39.00	27.00	44.00	39.00	40.00	41.00	38.00	44.00	36.00	36.00	43.00	41.00	46.00	18.00	36.00	37.00	34.00	40.00	35.00	31.00	47.00	31.00	42.00	37.00	32.00	40.00	35.00	30.00	36.00	33.00	27.00	25.00	51.00	41.00	44.00	36.00	33.00	49.00	36.00	24.00	42.00
ARFGEF1	307.00	374.00	353.00	335.00	350.00	377.00	405.00	473.00	392.00	354.00	364.00	356.00	396.00	390.00	346.00	484.00	359.00	331.00	372.00	384.00	327.00	306.00	342.00	351.00	318.00	382.00	325.00	313.00	384.00	410.00	340.00	436.00	411.00	358.00	346.00	363.00	362.00	346.00	326.00	385.00	450.00	323.00	366.00	324.00	323.00	369.00	297.00	397.00	397.00
ARFGEF2	81.00	102.00	102.00	86.00	106.00	98.00	103.00	136.00	105.00	107.00	112.00	90.00	115.00	115.00	85.00	133.00	91.00	85.00	88.00	91.00	74.00	83.00	73.00	87.00	73.00	81.00	72.00	63.00	72.00	94.00	93.00	101.00	105.00	87.00	92.00	75.00	90.00	84.00	92.00	99.00	116.00	72.00	88.00	92.00	81.00	96.00	66.00	91.00	95.00
ARFIP1	51.00	126.00	117.00	70.00	109.00	125.00	97.00	150.00	89.00	104.00	113.00	96.00	106.00	121.00	115.00	118.00	98.00	89.00	116.00	97.00	90.00	72.00	95.00	108.00	108.00	94.00	74.81	65.00	94.00	95.00	93.00	113.00	126.00	99.00	105.00	87.00	91.00	79.00	97.00	88.00	84.00	77.00	91.00	96.00	76.00	102.00	78.00	92.00	99.00
ARFIP2	37.57	18.77	29.12	22.11	27.97	32.28	30.18	28.55	40.17	17.03	27.81	27.13	31.47	29.14	23.96	42.08	33.58	19.36	27.46	34.43	18.89	19.54	21.13	32.09	30.03	27.18	34.35	23.46	29.89	25.76	21.94	32.63	31.32	31.38	28.57	28.93	38.00	23.53	39.00	32.25	37.23	28.51	37.32	28.21	27.10	43.77	22.73	42.86	30.12
ARFRP1	7.00	13.00	23.00	18.00	9.00	15.00	16.00	15.00	15.00	8.00	16.00	10.00	12.00	19.00	14.00	21.00	15.00	9.00	21.00	21.00	14.00	7.00	10.00	12.00	2.00	8.00	7.00	18.00	19.00	12.00	13.00	18.00	11.00	13.00	11.00	19.00	17.00	16.00	19.00	22.00	27.00	10.00	20.00	11.00	12.00	15.00	12.00	26.00	22.00
ARG1	0.00	0.00	0.00	0.00	0.00	0.00	0.00	0.00	0.00	0.00	0.00	0.00	0.00	0.00	0.00	0.00	0.00	0.00	0.00	0.00	0.00	0.00	0.00	0.00	0.00	0.00	0.00	1.00	0.00	0.00	0.00	0.00	0.00	0.00	0.00	0.00	0.00	0.00	0.00	0.00	0.00	0.00	0.00	0.00	0.00	0.00	0.00	0.00	0.00
ARG2	25.00	14.00	20.00	31.00	16.00	22.00	23.00	26.00	36.00	31.00	25.00	34.00	25.00	18.00	30.00	49.00	37.00	24.00	31.00	39.00	18.00	20.00	26.00	24.00	21.00	24.00	17.00	19.00	40.00	39.00	20.00	45.00	37.00	30.00	22.00	29.00	28.00	25.00	24.00	32.00	33.00	22.00	29.00	29.00	18.00	25.00	20.00	25.00	29.00
ARGFX	2.18	0.00	4.22	1.49	4.02	1.95	1.39	1.07	2.29	3.06	3.30	3.30	6.02	1.04	2.10	6.17	3.37	1.61	0.00	0.00	4.07	1.41	5.99	6.75	0.00	5.66	1.49	2.49	4.44	3.19	1.37	0.01	0.00	3.73	4.62	5.26	3.61	1.91	1.99	3.59	2.75	3.24	6.45	4.59	1.09	1.24	1.09	4.39	10.26
ARGLU1	289.00	292.00	352.00	318.00	360.00	412.00	448.00	464.00	522.00	336.00	421.00	341.00	332.00	343.00	354.00	503.00	442.00	300.00	408.00	381.00	309.00	292.00	343.00	408.00	299.00	365.00	350.00	303.00	370.00	367.00	334.00	489.00	427.00	357.00	383.00	440.00	378.00	365.00	403.00	450.00	446.00	396.00	437.00	377.00	334.00	393.00	317.00	376.00	422.00
ARHGAP1	47.19	43.19	47.91	36.58	31.94	36.20	48.82	50.62	60.73	33.71	34.30	34.33	31.23	36.49	25.48	52.41	36.89	36.19	39.90	26.68	36.52	20.66	23.90	32.23	27.86	19.81	29.63	21.74	28.75	32.83	44.30	45.94	52.15	40.19	33.22	37.84	25.51	37.69	32.65	25.76	44.67	25.76	36.56	37.34	21.23	40.40	24.10	40.67	30.43
ARHGAP10	22.00	12.00	15.00	15.00	19.00	14.00	13.00	14.00	22.00	24.00	26.00	15.00	16.00	16.00	19.00	15.00	18.00	8.00	9.00	10.00	14.00	13.00	14.00	8.00	7.00	14.00	12.00	14.00	9.00	12.00	17.00	20.00	15.00	19.00	19.00	18.00	17.00	17.00	13.00	13.00	15.00	8.00	16.00	15.00	14.00	14.00	10.00	14.00	16.00
ARHGAP11A	220.84	235.75	240.28	273.26	238.56	272.06	292.22	354.81	382.01	243.10	299.19	277.08	294.58	300.35	268.94	358.83	337.10	245.12	309.77	377.30	277.31	266.43	289.30	255.40	158.36	298.38	347.51	311.71	414.26	348.18	328.95	448.78	232.71	375.57	348.62	451.57	431.09	413.36	376.54	376.35	501.18	377.83	457.15	462.25	385.84	492.00	304.26	347.80	356.54
ARHGAP11B	1.39	1.32	0.00	0.00	1.23	0.00	0.00	2.73	1.01	1.27	0.00	1.29	0.00	0.00	1.17	0.00	0.00	1.38	1.40	0.00	0.00	0.00	0.00	0.00	0.00	0.00	2.39	1.08	1.17	0.00	0.00	1.23	1.21	0.00	1.33	2.20	0.00	0.00	1.08	2.34	0.00	1.03	2.42	0.00	0.00	1.15	0.00	0.00	0.00
ARHGAP12	82.00	81.00	86.00	77.00	76.00	102.00	91.00	100.00	73.00	74.00	69.00	69.00	64.00	75.00	84.00	132.00	86.00	68.00	111.00	105.00	74.00	63.00	55.00	89.00	62.00	77.00	88.00	65.00	90.00	92.00	79.00	96.00	110.00	87.00	77.00	86.00	75.00	64.00	65.00	110.00	102.00	73.00	87.00	79.00	62.00	90.00	72.00	101.00	89.00
ARHGAP15	0.00	0.00	0.00	0.00	0.00	0.00	0.00	0.00	0.00	0.00	1.00	0.00	0.00	0.00	0.00	0.00	0.00	0.00	0.00	0.00	0.00	0.00	0.00	0.00	0.00	0.00	0.00	0.00	0.00	0.00	0.00	0.00	0.00	0.00	0.00	0.00	0.00	0.00	0.00	0.00	0.00	0.00	0.00	0.00	0.00	0.00	0.00	0.00	0.00
ARHGAP17	40.00	38.00	61.00	61.00	37.00	58.00	43.00	54.00	74.00	57.00	35.00	46.00	63.00	45.00	44.00	79.00	82.00	51.00	65.00	47.00	39.00	47.00	47.00	54.00	38.00	40.00	59.00	55.00	65.00	73.00	49.00	64.00	61.00	56.00	63.00	59.00	68.00	59.00	42.00	72.00	62.00	59.00	60.00	57.00	53.00	72.00	61.00	63.00	64.00
ARHGAP18	14.00	17.00	23.00	16.00	11.00	19.00	16.00	11.00	15.00	21.00	18.00	24.00	25.00	14.00	19.00	30.00	23.00	25.00	35.00	24.00	19.00	15.00	17.00	20.00	26.00	25.00	16.00	21.00	13.00	20.00	16.00	30.00	23.00	27.00	25.00	18.00	25.00	21.00	15.00	23.00	24.00	22.00	24.00	15.00	12.00	18.00	20.00	16.00	31.00
ARHGAP19	99.00	146.00	154.00	134.00	152.00	161.00	162.00	186.00	164.00	143.00	151.00	151.00	178.00	158.00	183.00	198.00	135.00	125.00	156.00	150.00	127.00	115.00	131.00	137.00	146.00	129.00	112.00	89.00	145.00	144.00	134.00	164.00	156.00	138.00	130.00	131.00	140.00	154.00	126.00	124.00	156.00	106.00	140.00	121.00	131.00	168.00	105.00	116.00	153.00
ARHGAP20	0.00	0.00	0.00	1.00	1.00	0.00	0.00	0.00	0.00	1.00	0.00	0.00	0.00	0.00	0.00	0.00	2.00	1.00	0.00	0.00	0.00	0.00	4.00	0.00	0.00	2.00	0.00	1.00	2.00	0.00	0.00	0.00	0.00	0.00	0.00	0.00	1.00	0.00	0.00	0.00	0.00	0.00	1.00	1.00	1.00	0.00	0.00	0.00	0.00
ARHGAP21	59.00	54.00	51.00	51.00	63.00	67.00	60.00	87.00	77.00	56.00	67.00	47.73	67.00	74.00	74.00	88.00	85.00	48.00	63.00	68.00	44.00	53.00	60.00	63.00	37.00	58.00	62.00	67.00	69.00	79.00	68.00	90.00	71.00	87.00	71.00	70.00	55.00	66.00	73.00	66.00	69.00	59.00	70.00	60.00	58.00	89.00	53.00	94.00	76.00
ARHGAP22	19.00	27.00	28.00	24.00	24.00	20.00	28.00	27.00	32.00	16.00	27.00	21.00	24.00	23.00	22.00	38.00	23.00	24.00	35.00	11.00	16.00	19.00	15.00	17.00	19.00	21.00	14.00	13.00	15.00	21.00	22.00	23.00	17.00	29.00	18.00	12.00	19.00	16.00	16.00	20.00	25.00	18.00	12.00	15.00	17.00	24.00	12.00	25.00	21.00
ARHGAP23	46.00	34.00	40.00	27.00	25.00	31.00	34.00	48.00	45.00	48.00	44.00	41.00	34.00	38.00	27.00	57.00	43.00	35.00	34.00	27.00	28.00	32.00	17.00	32.00	27.00	37.00	36.00	36.00	39.00	34.00	39.00	42.00	41.00	33.00	37.00	38.00	52.00	39.00	34.00	46.00	34.00	43.00	52.00	33.00	22.00	33.00	41.00	38.00	46.00
ARHGAP24	0.00	0.00	0.00	0.00	0.00	0.00	0.00	0.00	0.00	0.00	0.00	0.00	0.00	0.00	1.00	1.00	0.00	0.00	0.00	1.00	0.00	0.00	0.00	1.00	4.00	0.00	0.00	0.00	0.00	0.00	0.00	0.00	0.00	0.00	0.00	0.00	1.00	0.00	1.00	1.00	0.00	0.00	0.00	0.00	0.00	1.00	0.00	0.00	1.00
ARHGAP25	1.00	0.00	1.00	1.00	0.00	0.00	1.00	2.00	0.00	1.00	0.00	1.00	2.00	0.00	2.00	0.00	1.00	0.00	1.00	1.00	0.00	1.00	0.00	0.00	0.00	0.00	0.00	0.00	0.00	1.00	0.00	3.00	1.00	0.00	0.00	0.00	0.00	0.00	0.00	1.00	0.00	0.00	0.00	3.00	0.00	0.00	0.00	0.00	0.00
ARHGAP26	22.65	30.14	25.71	26.61	23.59	25.11	31.84	35.41	29.26	27.60	23.81	24.40	25.90	29.86	30.87	41.86	56.09	18.59	20.10	31.52	26.19	19.23	19.15	34.25	26.86	15.58	34.29	17.19	26.38	28.05	31.48	31.39	29.45	30.18	36.77	24.26	34.25	28.78	36.29	53.56	35.61	21.90	30.88	32.98	25.07	24.84	25.86	20.96	42.92
ARHGAP27	4.00	17.00	11.00	14.00	9.00	12.00	13.00	16.00	13.00	11.00	9.00	4.00	9.00	11.00	9.00	12.00	9.00	8.00	15.00	10.00	10.00	13.00	8.00	8.00	11.00	13.00	12.00	10.00	12.00	14.00	16.00	17.00	5.00	9.00	14.00	17.00	7.00	11.00	6.00	12.00	7.00	7.00	6.00	11.00	6.00	10.00	14.00	10.00	11.00
ARHGAP28	14.00	11.00	17.00	19.00	14.00	11.00	13.00	22.00	15.00	12.00	17.00	13.00	10.00	14.00	21.00	13.00	8.00	6.00	18.00	13.00	11.00	7.00	6.00	14.00	8.00	8.00	12.00	4.00	12.00	16.00	10.00	17.00	9.00	16.00	13.00	14.00	15.00	19.00	8.00	24.00	16.00	6.00	9.00	10.00	15.00	12.00	11.00	9.00	11.00
ARHGAP29	6.00	7.00	7.00	4.00	12.00	9.00	12.00	17.00	7.00	8.00	8.00	11.00	6.00	8.00	17.00	14.00	13.00	9.00	10.00	4.00	14.00	6.00	10.00	10.00	8.00	9.00	5.00	13.00	8.00	7.00	7.00	9.70	9.00	7.00	10.00	8.00	8.00	13.00	6.00	11.00	8.00	6.00	4.00	6.00	10.00	6.00	5.00	12.00	5.00
ARHGAP30	1.00	1.00	0.00	0.00	0.00	0.00	0.00	2.00	2.00	2.00	0.00	1.00	1.00	0.00	1.00	0.00	0.00	1.00	1.00	1.00	1.00	0.00	1.00	1.00	0.00	1.00	0.00	3.00	1.00	1.00	0.00	0.00	1.00	1.00	2.00	1.00	2.00	0.00	1.00	0.00	1.00	3.00	3.00	4.00	2.00	3.00	2.00	1.00	0.00
ARHGAP31	5.00	3.00	7.00	5.00	4.00	3.00	3.54	7.00	4.09	3.00	6.01	8.00	4.00	6.00	3.00	8.90	10.00	3.00	8.00	8.00	6.00	2.00	4.00	4.90	3.00	4.99	5.00	6.07	6.90	8.00	1.00	5.03	4.03	14.00	11.02	5.00	7.00	5.02	3.00	9.00	4.00	6.04	5.34	9.00	3.00	6.00	4.68	4.00	4.00
ARHGAP32	13.00	14.00	15.00	20.00	19.00	15.00	20.00	27.00	24.00	16.00	21.00	27.00	16.00	17.00	18.00	32.00	27.00	20.00	15.00	34.00	9.00	17.00	24.00	18.00	14.00	24.00	17.00	20.00	21.00	20.00	19.00	24.00	21.00	26.00	20.00	19.00	27.00	14.00	20.00	20.00	21.00	14.00	23.00	15.00	16.00	10.00	18.00	12.00	19.00
ARHGAP33	4.00	5.00	8.00	5.00	6.00	2.00	7.00	4.00	10.00	1.00	5.00	6.00	10.00	4.00	2.00	8.00	4.00	4.00	10.00	7.00	0.00	5.00	2.00	2.00	1.00	2.00	3.00	4.00	6.00	5.00	5.00	7.00	7.00	5.00	3.00	1.00	3.00	4.00	2.00	9.00	5.00	2.00	1.00	2.00	2.00	6.00	3.00	3.00	6.00
ARHGAP35	72.32	92.00	118.00	63.00	91.12	91.01	97.01	128.07	125.19	79.00	115.00	84.00	79.00	94.19	77.00	139.01	100.00	81.21	95.00	97.03	98.03	68.21	83.00	109.05	83.00	83.29	79.00	79.01	86.06	92.02	96.00	97.01	113.03	109.00	84.88	88.00	87.00	114.27	79.05	110.00	110.00	84.02	99.01	75.00	79.00	86.01	83.00	92.08	101.01
ARHGAP36	0.00	0.00	2.00	0.00	0.00	3.00	0.00	0.00	0.00	1.00	0.00	1.00	1.00	0.00	0.00	1.00	0.00	0.00	0.00	0.00	0.00	0.00	0.00	0.00	0.00	1.00	0.00	1.00	0.00	0.00	0.00	0.00	0.00	1.00	0.00	0.00	1.00	0.00	1.00	0.00	0.00	0.00	0.00	3.00	0.00	0.00	0.00	0.00	0.00
ARHGAP39	7.00	5.00	5.00	7.00	7.00	9.00	8.00	16.00	8.00	13.00	8.00	6.00	5.00	8.00	5.00	10.00	8.00	4.00	7.00	7.00	6.00	4.00	9.00	6.00	5.00	4.00	7.00	6.00	9.00	5.00	10.00	9.00	3.00	11.00	8.00	12.00	6.00	10.00	7.00	5.00	7.00	3.00	7.00	3.00	5.00	9.00	10.00	9.00	14.00
ARHGAP4	15.00	12.00	20.00	17.00	8.00	12.00	11.00	20.00	34.00	17.00	14.00	24.00	16.00	18.00	18.00	24.00	27.00	10.00	23.00	24.00	15.00	14.00	18.00	22.00	19.00	19.00	24.00	12.00	27.00	22.00	26.00	27.00	14.00	15.00	16.00	20.00	15.00	21.00	20.00	19.00	24.00	13.00	23.00	17.00	22.00	26.00	12.00	15.00	22.00
ARHGAP40	0.00	0.00	0.00	0.00	0.00	0.00	0.00	1.00	0.00	0.00	0.00	0.00	0.00	0.00	0.00	0.00	1.00	0.00	1.00	0.00	0.00	0.00	1.00	0.00	0.00	0.00	0.00	0.00	0.00	1.00	0.00	0.00	0.00	0.00	0.00	0.00	0.00	0.00	0.00	0.00	1.00	0.00	0.00	0.00	0.00	0.00	0.00	0.00	0.00
ARHGAP42	22.00	20.00	33.00	24.00	20.00	22.00	16.00	31.00	40.00	30.00	23.00	19.00	19.00	38.00	26.00	40.00	31.00	12.00	26.00	31.00	29.00	20.00	27.00	39.00	25.00	28.00	25.00	19.00	27.00	38.00	25.00	26.00	26.00	26.00	27.00	27.00	24.00	23.00	27.00	38.00	32.00	34.00	24.00	31.00	18.00	26.00	24.00	32.00	44.00
ARHGAP44	8.00	18.00	13.00	14.00	10.00	17.00	24.00	15.00	19.00	11.00	20.00	17.00	12.00	12.00	16.00	24.00	19.00	21.00	23.00	19.00	19.00	10.00	13.00	25.00	21.00	18.00	15.00	17.00	23.00	25.00	12.00	32.00	30.00	20.00	16.00	29.00	14.00	22.00	28.00	25.00	21.00	9.00	11.00	12.00	18.00	34.00	12.00	20.00	27.00
ARHGAP5	62.00	102.00	81.00	74.00	98.00	93.00	102.00	116.00	105.00	103.00	98.00	89.00	105.00	98.00	98.00	169.00	105.00	67.00	92.00	101.00	85.00	87.00	72.00	80.00	84.00	80.00	93.00	78.00	96.00	95.00	89.00	107.00	121.00	83.00	103.00	95.00	91.00	113.00	78.00	81.00	127.00	92.00	99.00	89.00	87.00	109.00	80.00	118.00	103.00
ARHGAP6	0.00	0.00	0.00	0.00	0.00	1.00	0.00	0.00	0.00	0.00	0.00	0.00	0.00	0.00	0.00	0.00	0.00	0.00	1.00	0.00	0.00	0.00	0.00	0.00	0.00	0.00	0.00	0.00	0.00	0.00	0.00	0.00	1.00	0.00	0.00	0.00	0.00	0.00	0.00	0.00	0.00	0.00	0.00	0.00	0.00	0.00	1.00	1.00	1.00
ARHGAP8	8.00	3.00	12.00	5.00	6.00	14.00	13.00	7.00	11.00	5.00	10.00	9.00	11.00	3.00	9.00	10.00	14.00	9.00	12.00	9.00	10.00	7.00	5.00	9.00	2.00	6.81	11.00	9.00	10.00	6.00	9.00	16.00	8.00	13.00	8.00	8.00	13.82	8.00	6.65	14.00	8.00	4.00	4.00	8.00	6.53	6.00	6.00	11.00	7.00
ARHGAP9	1.00	1.00	6.00	5.00	2.00	2.00	1.00	7.00	5.00	2.00	3.00	6.00	1.00	0.00	4.00	3.00	2.00	2.00	5.00	2.00	4.00	2.00	5.00	5.00	0.00	5.00	1.00	4.00	2.00	5.00	4.00	6.00	3.00	2.00	5.00	4.00	2.00	4.00	3.00	3.00	3.00	4.00	1.00	0.00	4.00	2.00	4.00	5.00	4.00
ARHGDIA	93.00	52.00	107.00	79.00	55.00	78.00	89.00	103.00	124.00	73.00	100.00	83.00	79.00	84.00	48.00	118.00	133.00	73.00	96.00	93.00	59.00	58.00	71.00	86.00	38.00	66.00	85.00	62.00	98.00	107.00	90.00	117.00	85.00	81.00	84.00	114.00	82.00	90.00	89.00	104.00	103.00	97.00	102.00	101.00	91.00	108.00	71.00	125.00	107.00
ARHGDIB	0.00	0.00	0.00	1.00	0.00	1.00	0.00	0.00	0.00	0.00	0.00	0.00	0.00	0.00	0.00	1.00	0.00	0.00	2.00	0.00	1.00	0.00	1.00	0.00	1.00	0.00	0.00	1.00	0.00	0.00	0.00	0.00	0.00	0.00	1.00	0.00	0.00	0.00	0.00	0.00	0.00	1.00	0.00	0.00	0.00	0.00	0.00	0.00	0.00
ARHGDIG	0.00	0.00	2.00	0.00	0.00	2.00	0.00	0.00	0.00	1.00	0.00	1.00	0.00	1.00	0.00	1.00	0.00	0.00	0.00	0.00	0.00	1.00	0.00	1.00	1.00	0.00	0.00	0.00	0.00	0.00	0.00	1.00	0.00	0.00	1.00	0.00	0.00	0.00	1.00	0.00	0.00	0.00	0.00	0.00	1.00	0.00	1.00	0.00	0.00
ARHGEF1	23.00	20.00	34.00	10.00	13.00	16.00	20.00	29.00	32.00	12.00	30.00	13.00	16.00	18.00	17.00	22.00	20.00	17.00	32.00	30.00	25.00	22.00	22.00	23.00	8.00	18.00	32.00	21.00	16.00	23.00	23.00	27.00	19.00	18.00	33.00	22.00	27.00	14.00	24.00	37.00	36.00	28.00	27.00	30.00	28.00	43.00	9.00	26.00	21.00
ARHGEF10	63.00	57.00	84.00	64.00	49.00	78.00	60.00	75.00	85.00	75.00	76.00	68.00	58.00	58.00	59.00	104.00	90.00	45.00	58.00	87.00	59.00	57.00	37.00	68.00	45.00	67.00	73.00	53.00	64.00	69.00	56.00	90.00	68.00	78.00	75.00	73.00	59.00	73.00	43.00	83.00	82.00	70.00	62.00	68.00	74.00	81.00	51.00	92.00	85.00
ARHGEF10L	34.00	28.00	38.00	28.00	29.00	23.00	32.00	36.00	34.00	24.00	38.00	18.00	25.00	23.00	26.00	37.00	28.00	27.00	26.00	22.00	26.00	24.00	24.00	34.00	21.00	19.00	36.00	21.00	29.00	32.00	28.00	42.00	33.00	32.00	20.00	21.00	25.00	30.00	28.00	21.00	57.00	25.00	44.00	27.00	19.00	19.00	26.00	37.00	25.00
ARHGEF11	47.00	60.00	57.00	46.00	56.00	63.00	60.00	91.00	58.00	64.00	75.00	53.00	69.00	72.00	55.00	72.00	65.00	50.00	65.00	42.00	53.00	51.00	48.00	68.00	60.00	53.00	64.00	50.00	57.00	47.00	47.00	72.00	56.00	53.00	57.00	42.00	52.00	58.00	51.00	73.00	66.00	51.00	54.00	48.00	60.00	54.00	52.00	64.00	53.00
ARHGEF12	65.00	85.00	90.00	54.00	70.00	86.00	84.00	73.00	97.00	70.00	73.00	73.00	106.00	90.00	82.00	96.00	84.00	67.00	78.00	57.00	80.00	66.00	54.00	70.00	59.00	80.00	74.00	76.00	102.00	87.00	71.00	92.00	82.00	81.00	85.00	78.00	80.00	88.00	86.00	67.00	106.00	66.00	95.00	72.00	77.00	78.00	52.00	85.00	95.00
ARHGEF15	0.00	0.00	0.00	0.00	0.00	0.00	0.00	0.00	1.00	2.00	1.00	0.00	0.00	0.00	3.00	1.00	0.00	0.00	0.00	1.00	0.00	0.00	1.00	0.00	0.00	0.00	2.00	0.00	1.00	2.00	1.00	0.00	1.00	0.00	0.00	1.00	0.00	2.00	1.00	0.00	0.00	0.00	0.00	0.00	0.00	1.00	0.00	0.00	0.00
ARHGEF16	13.00	10.00	19.00	13.00	5.00	16.00	11.00	8.00	9.00	7.00	11.00	10.00	13.00	14.00	9.00	17.00	13.00	6.00	16.00	12.00	8.00	7.00	9.00	13.00	2.00	10.00	6.00	8.00	8.00	12.00	8.00	17.00	13.00	21.00	12.00	11.00	12.00	11.00	15.00	15.00	14.00	12.00	11.00	12.00	5.00	9.00	10.00	14.00	12.00
ARHGEF17	3.00	5.00	9.00	3.00	1.00	4.00	3.00	4.00	6.00	6.00	4.00	3.00	4.00	5.00	3.00	4.00	5.00	4.00	3.00	4.00	6.00	1.00	2.00	6.00	1.00	7.00	6.00	0.00	4.00	3.00	1.00	1.00	3.00	7.00	2.00	2.00	3.00	0.00	3.00	7.00	9.00	5.00	5.00	2.00	2.00	5.00	8.00	5.00	10.00
ARHGEF18	15.00	18.00	20.00	14.00	23.00	22.00	25.00	26.00	37.00	22.00	25.00	12.00	24.00	29.00	27.00	33.00	23.00	18.00	36.00	28.00	22.00	25.00	16.00	27.00	13.00	12.00	19.00	17.00	26.00	28.00	31.00	31.00	26.00	29.00	24.00	29.00	43.00	29.00	24.00	24.00	32.00	36.00	25.00	16.00	22.00	33.00	14.00	37.00	33.00
ARHGEF19	26.00	18.00	25.00	21.00	23.00	25.00	20.00	33.00	33.00	24.00	20.00	27.00	24.00	25.00	19.00	34.00	27.00	22.00	37.00	26.00	22.00	25.00	27.00	26.00	8.00	30.00	31.00	22.00	30.00	30.00	23.00	32.00	23.00	34.00	30.00	31.00	17.00	27.00	24.00	25.00	38.00	22.00	25.00	26.00	25.00	30.00	29.00	32.00	31.00
ARHGEF2	40.00	56.00	51.00	30.00	46.00	49.00	57.00	58.00	70.00	41.00	43.00	50.00	42.00	47.00	50.00	61.00	53.00	38.00	46.00	66.00	46.00	50.00	54.00	57.00	34.00	56.00	46.00	42.00	48.00	50.00	36.00	61.00	44.00	41.00	57.00	43.00	41.00	46.00	36.00	47.00	70.00	43.00	47.00	51.00	39.00	58.00	39.00	50.00	46.00
ARHGEF25	0.00	0.00	6.00	3.00	3.00	1.00	2.00	1.00	5.00	2.00	2.00	1.00	4.00	3.00	6.00	1.00	5.00	2.00	5.00	5.00	4.00	1.00	5.00	4.00	3.00	5.00	2.00	5.00	1.00	2.00	1.00	9.00	0.00	4.00	5.00	4.00	0.00	1.00	5.00	1.00	3.00	2.00	5.00	2.00	3.00	0.00	2.00	0.00	2.00
ARHGEF26	35.01	22.13	35.01	29.02	24.01	34.60	34.02	45.90	41.95	29.08	34.01	35.95	26.21	28.00	20.02	43.08	34.08	29.00	40.15	28.00	23.02	22.32	22.10	27.00	29.01	31.01	30.02	33.01	24.00	42.19	38.02	36.49	30.24	42.02	26.00	33.01	48.66	30.00	30.02	31.00	39.07	32.04	32.05	34.75	28.00	24.00	27.02	26.01	33.52
ARHGEF3	8.00	0.00	2.00	4.00	2.00	4.00	3.00	5.00	6.00	3.00	6.00	4.00	3.00	4.00	6.00	5.00	6.00	4.00	1.00	4.00	3.00	3.00	1.00	6.00	3.00	5.00	4.00	4.00	4.00	4.00	2.00	9.00	5.00	6.00	1.00	5.00	6.00	4.00	1.00	3.00	6.00	1.00	4.00	1.00	3.00	0.00	4.00	1.00	4.00
ARHGEF33	0.00	3.00	0.00	1.00	0.00	0.00	1.00	0.00	0.00	2.00	0.00	3.00	2.00	0.00	1.00	1.00	0.00	1.00	0.00	0.00	0.00	0.00	1.00	0.00	1.00	0.00	0.00	1.00	0.00	5.00	1.00	2.00	1.00	0.00	0.00	3.00	1.00	0.00	1.00	1.00	1.00	0.00	0.00	0.00	0.00	0.00	0.00	0.00	1.00
ARHGEF35	76.78	62.93	69.71	91.86	65.57	78.66	73.27	87.65	101.70	50.49	90.02	86.18	91.37	120.41	72.91	119.95	93.60	65.12	95.89	159.63	102.85	87.60	74.21	60.21	37.41	100.82	120.33	121.03	160.67	159.69	113.09	137.58	81.70	162.45	169.37	197.84	197.12	156.34	134.12	101.45	174.37	186.19	222.09	219.25	186.23	234.59	148.34	118.44	109.02
ARHGEF37	0.00	0.00	0.00	0.00	0.00	0.00	0.00	0.00	0.00	0.00	0.00	0.00	0.00	2.00	0.00	0.00	0.00	0.00	0.00	0.00	1.00	0.00	0.00	0.00	0.00	0.00	0.00	0.00	0.00	0.00	1.00	0.00	0.00	0.00	0.00	0.00	0.00	0.00	0.00	0.00	0.00	0.00	1.00	0.00	0.00	0.00	1.00	0.00	0.00
ARHGEF38	0.00	0.00	0.00	0.00	0.00	0.00	0.00	0.00	0.00	0.00	0.00	0.00	0.00	0.00	0.00	0.00	0.00	0.00	0.00	0.00	0.00	0.00	0.00	0.00	0.00	0.00	0.00	0.00	0.00	0.00	0.00	0.00	0.00	0.00	0.00	1.00	0.00	1.00	0.00	0.00	0.00	0.00	0.00	0.00	0.00	1.00	0.99	0.00	0.00
ARHGEF4	4.00	1.00	3.00	3.00	1.00	7.00	3.00	5.00	5.00	2.00	0.00	5.00	2.00	8.00	4.00	4.00	5.00	1.00	5.00	3.00	4.00	0.00	5.00	6.00	1.00	3.00	2.00	6.00	2.00	3.00	2.00	3.00	0.00	2.00	3.00	5.00	4.00	4.00	0.00	0.00	3.00	6.00	2.00	1.00	1.00	3.00	1.00	6.00	2.00
ARHGEF40	31.00	34.00	40.00	33.00	25.00	44.00	39.00	43.00	39.00	33.00	35.00	18.00	33.00	41.00	29.00	53.00	54.00	25.00	41.00	32.00	23.00	29.00	30.00	37.00	33.00	43.00	42.00	33.00	43.00	50.00	27.00	46.00	36.00	44.00	26.00	43.00	42.00	32.00	35.00	57.00	49.00	33.00	40.00	35.00	34.00	38.00	40.00	48.00	43.00
ARHGEF5	44.22	21.07	34.29	33.14	40.43	49.34	36.73	39.35	48.30	28.51	43.98	46.82	26.63	26.59	26.09	52.05	62.40	39.88	55.11	59.37	23.15	22.40	16.79	45.79	12.59	30.18	49.67	34.97	52.33	42.31	46.91	53.42	52.30	44.55	63.63	52.16	56.88	53.66	30.88	33.55	72.63	30.81	68.91	41.75	38.77	45.41	34.66	40.56	37.98
ARHGEF6	7.00	4.00	4.01	10.00	4.00	11.00	5.99	13.22	12.06	9.00	9.00	8.00	12.00	7.79	7.00	12.00	9.16	9.02	5.36	6.99	6.91	6.00	6.23	7.00	7.01	4.99	7.00	2.00	7.83	8.99	5.09	7.00	10.12	7.00	2.00	11.01	10.13	6.11	4.09	10.07	10.00	7.35	3.02	6.00	6.00	10.00	12.00	8.05	2.03
ARHGEF7	29.00	40.00	53.00	41.00	44.00	51.00	53.00	51.00	60.00	45.00	57.00	45.00	44.00	36.00	42.00	63.00	37.00	34.00	52.00	70.00	47.00	33.00	26.00	39.00	42.00	40.00	45.00	36.00	32.00	48.00	48.00	46.00	43.00	58.00	43.00	52.00	63.00	50.00	33.00	53.00	54.00	58.00	46.00	62.00	32.00	53.00	48.00	46.00	56.00
ARHGEF9	30.02	22.00	19.01	20.01	28.00	34.97	36.00	29.05	34.03	23.94	36.00	20.85	34.67	30.39	26.02	51.35	28.06	23.02	30.00	34.60	23.26	17.34	23.99	15.11	18.00	42.93	22.16	18.01	35.19	31.93	20.01	25.02	25.55	22.99	22.11	29.13	26.01	36.08	25.01	33.14	35.12	24.12	29.04	34.36	26.27	29.09	23.01	33.16	29.76
ARID1A	156.00	155.00	170.00	162.00	147.00	149.00	173.00	204.00	220.00	149.00	181.00	159.00	175.00	162.00	160.00	229.00	209.00	147.00	156.00	170.00	146.00	129.00	156.00	165.00	134.00	165.00	173.00	143.00	136.00	186.00	186.00	231.00	178.00	165.00	190.00	189.00	182.00	204.00	144.00	225.00	177.00	143.00	184.00	171.00	157.00	198.00	123.00	184.00	191.00
ARID1B	63.00	58.00	85.00	63.00	84.00	76.00	80.00	102.00	94.00	72.00	66.00	80.00	74.99	64.00	72.01	98.00	91.01	64.00	91.00	74.00	69.00	53.00	64.00	77.00	49.00	62.00	82.00	55.00	72.29	71.00	74.00	105.00	86.00	84.00	85.00	79.14	76.00	92.00	59.00	95.00	96.00	45.00	66.00	80.00	67.00	77.00	59.00	94.04	77.00
ARID2	77.00	96.00	113.00	107.00	111.00	110.00	105.00	126.00	112.00	96.00	102.00	97.00	129.00	95.00	108.00	173.00	101.00	88.00	113.00	112.00	110.00	86.00	89.00	107.00	131.00	100.00	72.00	85.00	128.00	120.00	122.00	153.00	110.00	111.00	91.00	95.00	89.00	101.00	110.00	106.00	112.00	100.00	88.00	99.00	97.00	107.00	89.00	117.00	120.00
ARID3A	32.00	48.00	29.00	34.00	41.81	40.00	50.00	46.00	31.00	35.00	31.00	32.00	47.00	37.00	45.00	48.00	32.00	30.00	42.00	50.00	35.00	27.00	26.00	37.00	30.00	32.00	35.01	28.00	38.00	39.00	31.00	50.00	40.00	35.19	32.00	30.00	32.00	33.00	36.01	35.00	35.00	34.00	42.00	32.00	26.00	34.00	28.00	35.00	43.00
ARID3B	133.00	106.00	127.00	112.00	109.00	143.00	137.00	177.00	148.00	112.00	122.00	108.00	113.00	138.02	117.00	164.00	171.00	114.00	169.00	133.00	81.00	89.00	99.00	117.00	101.00	113.00	118.00	89.00	139.00	130.00	118.00	165.00	152.00	119.00	132.00	115.00	141.00	130.00	128.00	141.00	136.00	101.00	141.00	109.00	114.00	146.00	113.00	143.00	172.00
ARID3C	0.00	0.00	0.00	0.00	0.00	0.00	0.00	0.00	0.00	0.00	0.00	0.00	0.00	0.00	0.00	0.00	0.00	0.00	0.00	0.00	0.00	0.00	0.00	0.00	0.00	0.00	0.00	0.00	0.00	0.00	0.00	0.00	0.00	0.00	0.00	0.00	0.00	0.00	0.00	0.00	0.00	0.00	0.00	0.00	0.00	0.00	0.00	0.00	0.00
ARID4A	42.00	65.00	39.00	45.00	56.00	68.00	58.00	67.00	57.00	55.00	78.00	58.00	44.00	71.00	59.00	65.00	60.00	43.00	66.00	78.00	62.00	41.00	52.00	48.00	36.00	52.00	48.00	77.00	61.00	76.00	54.00	71.00	46.00	40.00	67.00	69.00	83.00	52.00	51.00	74.00	66.00	39.00	71.00	59.00	63.00	79.00	35.00	57.00	52.00
ARID4B	160.00	133.00	152.00	164.00	143.00	131.00	138.00	223.00	158.00	139.00	169.00	127.00	141.00	150.00	174.00	182.08	145.00	132.00	199.00	172.00	126.00	137.00	148.00	190.00	115.00	154.00	154.00	131.00	162.00	207.00	161.00	204.00	152.00	144.18	180.00	172.00	184.00	143.00	158.00	166.95	223.00	166.00	157.00	168.00	158.00	177.00	173.00	191.00	189.00
ARID5A	3.00	1.00	2.00	2.00	3.00	3.00	0.00	5.00	3.00	2.00	3.00	2.00	0.00	1.00	3.00	1.00	4.00	2.00	6.00	7.00	1.00	3.00	4.00	1.00	0.00	4.00	3.00	3.00	4.00	5.00	1.00	4.00	2.00	3.00	6.00	1.00	6.00	5.00	4.00	3.00	3.00	1.00	1.00	2.00	7.00	5.00	3.00	6.00	5.00
ARID5B	2.00	6.00	1.00	0.00	0.00	4.00	0.00	1.00	4.00	1.00	2.00	2.00	3.00	2.00	0.00	3.00	2.00	0.00	1.00	2.00	1.00	1.00	0.00	0.00	3.00	0.00	0.00	2.00	1.00	0.00	1.00	1.00	2.00	0.00	1.00	2.00	2.00	4.00	0.00	0.00	5.00	1.00	1.00	2.00	2.00	1.00	1.00	3.00	1.00
ARIH1	98.00	85.00	111.00	104.00	77.00	82.00	105.00	117.00	92.00	92.00	90.00	76.00	94.00	98.00	87.00	135.00	106.00	85.00	91.00	88.00	80.00	77.00	57.00	94.00	61.00	81.00	100.00	83.00	73.00	89.00	92.00	113.00	111.00	85.00	83.00	91.00	89.00	89.00	79.00	119.00	123.00	71.00	86.00	94.00	76.00	71.00	77.00	91.00	91.00
ARIH2	124.00	83.00	120.00	101.00	82.00	113.00	116.00	155.00	135.00	104.00	114.00	117.00	86.00	114.00	94.00	133.00	147.00	101.00	134.00	161.00	82.00	86.00	106.00	124.00	87.00	137.00	113.00	96.00	124.00	152.00	102.00	150.00	102.00	137.00	140.00	147.00	140.00	133.00	111.00	143.00	128.00	123.00	166.00	138.00	104.00	142.00	119.00	143.00	125.00
ARL1	95.00	123.00	142.00	126.00	125.00	162.00	162.00	153.00	147.00	111.00	133.00	122.00	112.00	125.00	125.00	147.00	129.00	120.00	150.00	120.00	101.00	100.00	106.00	144.00	113.00	123.00	119.00	104.00	118.00	124.00	122.00	169.00	131.00	118.00	150.00	124.00	126.00	124.00	132.00	120.00	157.00	107.00	162.00	111.00	124.00	137.00	72.00	133.00	159.00
ARL10	3.00	1.00	4.00	4.00	7.00	3.00	1.00	12.00	3.00	7.00	3.00	1.00	8.00	2.00	5.00	7.00	5.00	3.00	2.00	6.00	6.00	7.00	1.00	4.00	6.00	9.00	4.00	3.00	0.00	5.00	6.00	7.00	9.00	3.00	7.00	6.00	6.00	6.00	6.00	9.00	6.00	0.00	3.00	3.00	7.00	7.00	5.00	3.00	6.00
ARL11	5.08	1.00	0.00	2.02	4.03	6.58	2.02	0.00	1.04	1.02	2.02	1.05	0.00	1.68	1.01	3.01	3.42	2.99	1.05	3.83	0.00	0.00	0.00	3.86	0.00	2.02	0.00	1.01	3.08	2.00	0.00	4.09	4.00	2.06	1.00	1.03	1.78	0.00	0.89	0.73	1.02	0.68	1.02	1.12	3.03	3.08	0.00	1.07	3.01
ARL13A	0.00	0.00	0.00	0.00	0.00	0.00	0.00	0.00	0.00	0.00	0.00	0.00	0.00	0.00	0.00	0.00	0.00	0.00	0.00	0.00	0.00	0.00	0.00	0.00	0.00	0.00	0.00	0.00	0.00	0.00	0.00	0.00	0.00	0.00	0.00	0.00	0.00	0.00	0.00	0.00	0.00	0.00	0.00	0.00	0.00	0.00	0.00	0.00	0.00
ARL13B	15.00	17.00	20.00	11.00	11.00	14.00	13.00	20.00	18.00	11.00	20.00	10.00	17.00	13.00	11.00	24.00	18.00	13.00	15.00	17.00	19.00	11.00	17.00	22.00	13.00	28.00	9.00	19.00	17.00	18.00	11.00	27.00	22.00	23.00	12.00	27.00	17.00	20.00	15.00	12.00	21.00	13.00	18.00	20.00	29.00	26.00	12.00	20.00	20.00
ARL14	0.00	0.00	0.00	0.00	0.00	0.00	0.00	0.00	0.00	0.00	0.00	0.00	0.00	0.00	0.00	0.00	0.00	0.00	0.00	0.00	0.00	0.00	0.00	0.00	0.00	0.00	0.00	0.00	0.00	0.00	0.00	0.00	0.00	0.00	0.00	0.00	0.00	0.00	0.00	0.00	0.00	0.00	0.00	0.00	0.00	0.00	0.00	0.00	0.00
ARL15	13.00	10.00	9.00	9.00	18.00	17.00	15.00	15.00	16.00	11.00	15.00	18.00	18.00	14.00	23.00	27.00	12.00	13.00	13.00	14.00	15.00	17.00	15.00	14.00	15.00	16.00	23.00	12.00	19.00	16.00	15.00	20.00	17.00	13.00	11.00	30.00	15.00	17.00	14.00	10.00	21.00	15.00	13.00	11.00	17.00	17.00	6.00	7.00	18.00
ARL16	14.00	20.46	20.00	20.00	13.96	16.57	14.28	9.19	24.00	8.05	19.07	22.77	9.06	11.15	13.00	24.00	28.97	15.11	23.88	17.91	16.00	11.94	8.89	20.95	13.05	16.09	15.18	17.16	11.77	11.52	10.56	23.43	14.72	13.31	20.54	20.47	15.45	19.68	20.68	10.25	31.29	19.50	22.87	22.53	23.21	16.18	20.30	18.18	31.99
ARL17A	20.12	28.57	21.45	25.74	26.13	34.07	29.19	48.54	25.63	33.36	29.06	25.61	26.85	19.68	34.67	42.70	23.28	21.82	27.21	19.24	23.80	17.81	13.89	33.32	25.52	24.54	16.70	18.91	21.12	37.51	22.03	23.60	33.66	15.64	29.40	21.23	29.92	22.37	31.19	23.29	33.93	14.16	25.97	19.96	15.52	26.27	25.61	21.03	29.36
ARL17B	3.22	0.47	8.03	4.73	3.69	2.30	1.42	4.63	4.91	6.03	0.00	1.74	1.29	3.29	0.94	4.12	0.00	0.00	0.00	0.00	1.88	3.43	3.15	4.42	0.72	3.82	9.52	5.32	7.10	2.83	3.06	6.75	5.36	4.61	1.40	6.41	7.88	4.92	0.00	7.94	8.01	4.06	9.68	1.22	5.62	1.38	4.49	10.10	3.94
ARL2	28.00	11.00	28.00	25.00	19.00	33.00	29.00	35.00	38.00	12.00	32.00	29.00	15.00	24.00	14.00	45.00	48.00	17.00	34.00	31.00	15.00	14.00	20.00	33.00	17.00	29.00	18.00	12.00	34.00	31.00	32.00	28.00	33.00	17.00	29.00	34.00	26.00	30.00	17.00	29.00	37.00	33.00	36.00	34.00	34.00	30.00	38.00	51.00	30.00
ARL2BP	9.00	12.00	10.00	8.00	7.00	19.00	15.00	12.00	12.00	16.00	12.00	16.00	7.00	16.00	11.00	19.00	13.00	6.00	15.00	7.00	10.00	6.00	11.00	10.00	4.00	15.00	19.00	17.00	12.00	9.00	14.00	14.00	13.00	10.00	14.00	15.00	16.00	17.00	10.00	8.00	14.00	6.00	9.00	13.00	3.00	11.00	3.00	6.00	11.00
ARL3	21.00	27.00	47.00	33.00	30.00	31.00	23.00	50.00	52.00	22.00	38.00	22.00	36.00	22.00	46.00	44.00	35.00	34.00	39.00	40.00	29.00	19.00	34.00	42.00	15.00	36.00	29.00	25.00	29.00	35.00	39.00	49.00	42.00	36.00	49.00	37.00	45.00	46.00	44.00	35.00	35.00	37.00	36.00	35.00	30.00	33.00	36.00	31.00	42.00
ARL4A	54.00	66.00	43.00	58.00	47.00	47.00	63.00	53.00	52.00	45.00	58.00	58.00	49.00	54.00	39.00	76.00	68.00	42.00	53.00	46.00	39.00	48.00	37.00	47.00	46.00	34.00	34.00	30.00	54.00	48.00	45.00	46.00	45.00	32.00	55.00	51.00	48.00	45.00	38.00	37.00	63.00	38.00	45.00	29.00	39.00	58.00	28.00	47.00	52.00
ARL4C	27.00	33.00	34.00	31.00	34.00	38.00	46.00	42.00	45.95	42.00	38.00	34.00	34.00	27.00	38.00	68.00	40.00	34.00	39.00	39.00	34.00	27.00	25.00	40.00	28.00	39.00	32.00	27.00	44.00	44.00	42.00	51.00	42.00	47.00	44.00	49.00	49.00	39.00	38.00	49.00	39.00	29.00	58.99	40.00	42.00	51.00	38.00	45.00	52.00
ARL4D	11.00	20.00	9.00	19.00	15.00	14.00	14.00	18.00	13.00	14.00	18.00	17.00	18.00	9.00	18.00	17.00	17.00	16.00	17.00	6.00	13.00	9.00	14.00	18.00	16.00	17.00	8.00	7.00	9.00	13.00	11.00	15.00	23.00	13.00	15.00	6.00	15.00	14.00	18.00	16.00	23.00	9.00	9.00	10.00	10.00	14.00	10.00	13.00	22.00
ARL5A	124.00	123.00	136.00	123.00	130.00	147.00	140.00	180.00	161.00	147.00	152.00	122.00	139.00	150.00	138.00	202.00	154.00	144.00	143.00	188.00	126.00	153.00	111.00	154.00	87.00	142.00	168.00	139.00	165.00	176.00	148.00	194.00	146.00	178.00	179.00	179.00	182.00	193.00	148.00	165.00	194.00	155.00	202.00	173.00	161.00	245.00	136.00	169.00	215.00
ARL5B	76.00	98.00	99.00	92.00	108.00	105.00	105.00	134.00	115.00	96.00	114.00	81.00	123.00	126.00	112.00	127.00	91.00	70.00	99.00	96.00	85.00	62.00	75.00	72.00	100.00	86.00	78.00	78.00	112.00	86.00	92.00	132.00	84.00	98.00	69.00	75.00	75.00	85.00	69.00	102.00	103.00	73.00	95.00	81.00	86.00	95.00	67.00	77.00	126.00
ARL5C	0.00	0.00	0.00	0.00	0.00	0.00	0.00	0.00	0.00	0.00	0.00	0.00	0.00	0.00	0.00	0.00	0.00	0.00	0.00	0.00	0.00	0.00	0.00	0.00	0.00	0.00	0.00	0.00	0.00	0.00	0.00	0.00	0.00	0.00	0.00	0.00	0.00	0.00	0.00	0.00	0.00	0.00	0.00	0.00	0.00	0.00	0.00	0.00	0.00
ARL6	2.00	2.00	3.00	3.00	4.00	1.00	6.00	2.00	6.00	4.00	1.00	3.00	7.00	5.00	6.00	9.00	6.00	4.00	6.00	3.00	3.00	6.00	2.00	3.00	2.00	8.00	4.00	3.00	3.00	4.00	1.00	2.00	7.00	6.00	10.00	5.00	4.00	1.00	2.00	6.00	10.00	4.00	4.00	11.00	8.00	3.00	8.00	3.00	6.00
ARL6IP1	290.00	363.00	384.00	368.00	322.00	388.00	393.00	410.00	393.00	355.00	351.00	320.00	371.00	341.00	364.00	464.00	317.00	265.00	328.00	289.00	249.00	244.00	293.00	318.00	330.00	317.00	263.00	228.00	271.00	273.00	283.00	397.00	356.00	280.00	285.00	275.00	263.00	276.00	268.00	332.00	382.00	261.00	256.00	277.00	231.00	268.00	244.00	283.00	336.00
ARL6IP4	70.00	50.00	105.00	90.00	68.00	86.00	82.00	100.00	139.00	73.00	109.00	93.00	69.00	83.00	75.00	95.00	111.00	64.99	114.00	100.99	69.00	70.00	85.00	99.00	50.00	89.00	92.00	69.00	72.00	75.00	77.00	115.00	68.00	89.00	93.00	66.00	75.00	75.00	73.00	102.00	94.00	83.00	83.00	91.00	97.00	98.00	85.00	91.00	115.99
ARL6IP5	24.00	40.00	27.00	42.00	35.00	27.00	35.00	52.00	29.00	19.00	42.00	19.00	39.00	26.00	30.00	46.00	42.00	35.00	50.00	36.00	24.00	26.00	23.00	34.00	42.00	38.00	28.00	35.00	35.00	30.00	29.00	55.00	32.00	36.00	44.00	33.00	32.00	32.00	29.00	37.00	31.00	33.00	31.00	33.00	31.00	26.00	20.00	29.00	28.00
ARL6IP6	26.00	35.00	47.00	44.00	25.00	53.00	40.00	53.00	46.00	42.00	41.00	33.00	49.00	45.00	32.00	58.00	40.00	32.00	41.00	31.00	20.00	30.00	22.00	37.00	33.00	37.00	32.00	31.00	36.00	42.00	33.00	30.00	39.00	35.00	44.00	27.00	33.00	34.00	34.00	53.00	45.00	22.00	32.00	27.00	31.00	30.00	25.00	37.00	43.00
ARL8A	12.00	14.00	10.00	12.00	12.00	13.00	12.00	9.00	11.00	14.00	9.00	11.00	7.00	15.00	14.00	16.00	17.93	9.00	16.00	11.00	13.00	9.00	11.00	8.00	8.00	9.00	10.00	7.00	8.00	13.00	7.00	16.00	14.00	10.00	8.00	10.00	10.00	10.00	12.00	11.00	13.00	15.00	15.00	10.00	12.00	18.00	10.00	15.00	13.00
ARL8B	82.00	84.00	104.00	74.00	90.00	92.00	106.00	87.00	95.00	82.00	65.00	58.00	104.00	98.00	95.00	103.00	77.07	78.00	83.00	81.00	72.00	50.00	64.00	81.00	121.00	67.00	54.00	50.00	79.00	76.00	54.00	88.00	102.00	65.00	61.00	69.00	75.00	75.00	46.00	85.00	87.00	61.00	65.00	56.00	67.00	71.00	52.00	62.00	65.00
ARL9	0.00	0.00	0.00	0.00	0.00	0.00	0.00	0.00	0.00	0.00	0.00	0.00	0.00	0.00	0.00	0.00	0.00	0.00	0.00	0.00	0.00	0.00	0.00	0.00	0.00	0.00	0.00	0.00	0.00	0.00	0.00	0.00	0.00	0.00	0.00	0.00	0.00	0.00	0.00	0.00	0.00	0.00	0.00	0.00	0.00	0.00	0.00	0.00	0.00
ARMC1	69.00	88.00	106.00	87.00	76.00	88.00	87.00	113.00	97.00	91.00	84.00	82.00	90.00	80.00	97.00	124.00	86.00	62.00	118.00	78.00	73.00	62.00	72.00	73.00	88.00	73.00	78.00	56.00	68.00	90.00	72.00	97.00	72.00	81.00	70.00	72.00	76.00	67.00	64.00	64.00	105.00	45.00	82.00	59.00	57.00	72.00	61.00	83.00	80.00
ARMC10	45.85	42.95	52.03	50.89	39.63	42.59	40.53	60.33	70.02	29.03	42.30	39.56	36.54	38.15	43.79	67.24	51.61	42.62	56.46	46.96	37.86	27.83	30.56	46.16	41.43	46.13	54.03	35.80	42.84	37.64	54.79	72.57	46.24	42.69	56.33	43.05	46.56	46.44	47.47	54.42	47.52	50.30	50.34	54.26	50.79	62.93	36.83	71.12	67.58
ARMC12	0.00	0.00	0.00	0.00	0.00	0.00	0.00	0.00	0.00	0.00	1.00	0.00	0.00	0.00	0.00	0.00	0.00	0.00	0.00	0.00	0.00	0.00	0.00	0.00	0.00	0.00	0.00	0.00	0.00	0.00	0.00	0.00	0.00	0.00	0.00	0.00	0.00	1.00	0.00	0.00	0.00	0.00	0.00	0.00	0.00	0.00	0.00	0.00	0.00
ARMC2	1.00	0.00	0.00	1.00	1.00	1.00	0.00	0.00	3.00	1.00	0.00	2.00	3.00	0.00	1.00	2.00	1.00	1.00	0.00	2.00	2.00	0.00	2.00	1.00	0.00	0.00	1.00	0.00	1.00	0.00	1.00	2.00	2.00	3.00	2.00	1.00	4.00	0.00	3.00	1.00	3.00	3.00	0.00	3.00	1.00	2.00	1.00	1.00	0.00
ARMC3	0.00	0.00	0.00	0.00	0.00	0.00	0.00	0.00	0.00	0.00	0.00	0.00	0.00	0.00	0.00	0.00	1.00	0.00	0.00	0.00	0.00	0.00	0.00	1.00	0.00	0.00	1.00	0.00	0.00	0.00	0.00	0.00	0.00	1.00	0.00	0.00	0.00	0.00	1.00	0.00	0.00	0.00	0.00	0.00	0.00	1.00	0.00	0.00	0.00
ARMC4	9.00	3.00	2.00	3.00	2.00	6.00	10.00	7.00	7.00	3.00	8.00	11.00	5.00	3.00	4.00	9.00	9.00	3.00	5.00	8.00	4.00	2.00	8.00	9.00	2.00	9.00	5.00	5.00	4.00	5.00	5.00	11.00	4.00	9.00	8.00	5.00	5.00	6.00	0.00	6.00	6.00	5.00	8.00	5.00	9.00	3.00	7.00	6.00	6.00
ARMC5	25.00	18.00	14.00	11.00	14.00	17.00	10.00	25.00	21.00	19.00	22.00	19.00	10.00	9.00	13.00	20.00	25.00	15.00	21.00	19.00	14.00	10.00	17.00	10.00	11.00	25.00	17.00	20.00	14.00	18.00	19.00	20.00	18.00	19.00	20.00	16.00	18.00	15.00	15.00	11.00	25.00	16.00	13.00	12.00	12.00	20.00	13.00	20.00	16.00
ARMC6	39.00	33.00	45.00	38.00	31.00	34.00	46.00	62.00	72.00	34.00	56.00	40.00	22.00	31.00	44.00	74.00	60.00	40.00	45.00	48.00	30.00	38.00	36.00	55.00	35.00	37.00	56.00	30.00	38.00	35.00	33.00	55.00	34.00	62.00	57.00	59.00	58.00	55.00	37.00	55.00	40.00	34.00	45.00	48.00	38.00	52.00	43.00	42.00	43.00
ARMC7	10.00	4.00	2.00	5.00	7.00	6.00	3.00	10.00	6.00	9.00	3.00	3.00	5.00	5.00	10.00	8.00	9.00	4.00	6.00	4.00	7.00	6.00	4.00	7.00	5.00	7.00	2.00	2.00	5.00	3.00	6.00	6.00	7.00	7.00	4.00	8.00	9.00	7.00	5.00	5.00	4.00	3.00	5.00	8.00	6.00	2.00	5.00	8.00	5.00
ARMC8	59.00	93.00	108.00	74.00	86.00	81.00	101.00	100.00	97.00	77.00	78.00	72.00	77.00	86.00	88.00	106.00	65.00	63.00	105.00	74.00	58.00	65.00	55.00	78.00	91.00	79.00	67.00	51.00	70.00	73.00	57.00	81.00	94.00	71.00	84.00	63.00	58.00	78.00	73.00	77.00	93.00	56.00	67.00	68.00	59.00	78.00	57.00	75.00	84.00
ARMC9	32.00	17.00	14.00	25.00	13.00	22.00	23.00	21.00	31.00	21.00	23.00	22.00	20.00	20.00	16.00	23.00	21.00	23.00	34.00	19.00	26.00	18.00	20.00	35.00	15.00	37.00	30.00	31.00	23.00	30.00	21.00	36.00	21.00	21.00	27.00	23.00	39.00	27.00	23.00	29.00	35.00	10.00	29.00	37.00	28.00	34.00	35.00	35.00	39.00
ARMCX1	52.00	37.00	61.00	38.00	36.00	46.00	40.00	51.00	52.00	46.00	51.00	48.00	42.00	48.00	55.00	63.00	50.00	31.00	58.00	38.00	38.00	25.00	34.00	55.00	41.00	47.00	31.00	39.00	40.00	40.00	46.00	56.00	41.00	46.00	37.00	56.00	45.00	44.00	44.00	47.00	49.00	40.00	38.00	44.00	36.00	46.00	33.00	38.00	51.00
ARMCX2	82.00	78.00	102.00	98.00	68.00	72.00	67.00	85.00	106.00	85.00	86.00	91.00	81.00	79.00	72.00	111.00	110.00	61.00	110.00	106.00	73.00	67.00	63.00	105.00	63.00	101.00	98.00	106.00	107.00	99.00	76.00	129.00	83.00	103.00	115.00	109.00	112.00	118.00	101.00	122.00	105.00	93.00	126.00	102.00	135.00	148.00	91.00	124.00	100.00
ARMCX3	83.00	131.00	112.00	97.00	102.00	127.00	114.00	143.00	109.00	99.00	101.00	104.00	115.00	117.00	103.00	152.00	117.00	82.00	116.00	109.00	85.00	80.00	107.00	100.00	131.00	107.00	88.00	76.00	114.00	116.00	93.00	125.00	117.00	106.00	100.00	83.00	104.00	84.00	95.00	107.00	165.00	82.00	88.00	85.00	81.00	93.00	59.00	101.00	105.00
ARMCX4	30.00	22.00	33.00	23.00	18.00	30.00	18.00	32.00	29.00	19.00	30.00	19.00	28.00	26.00	33.00	43.00	21.00	30.00	47.00	37.00	24.00	24.00	29.00	22.00	17.00	33.00	38.00	24.00	23.00	27.00	25.00	34.00	27.00	44.00	39.00	30.00	32.00	37.00	35.00	45.00	48.00	32.00	36.00	37.00	37.00	42.00	24.00	37.00	34.00
ARMCX5	10.00	14.00	15.59	10.11	13.00	18.00	12.13	19.92	19.39	11.00	16.36	15.57	13.96	23.01	12.00	22.64	21.07	9.56	21.00	33.81	13.95	17.00	15.23	16.22	12.00	21.00	17.00	13.66	24.45	16.89	16.00	35.00	16.63	10.91	18.00	25.99	15.48	18.88	18.72	19.00	14.51	15.00	27.00	23.90	15.00	30.71	11.00	18.80	14.39
ARMCX5-GPRASP2	0.00	0.00	15.53	11.93	4.24	0.00	13.32	10.50	5.88	16.21	11.31	17.07	0.47	11.10	0.00	18.97	9.45	10.52	0.00	1.98	10.71	0.00	5.67	14.71	8.19	0.00	4.81	24.61	13.83	7.02	0.00	0.00	14.32	11.41	0.00	9.29	24.23	16.02	10.72	0.00	19.87	6.29	0.00	0.91	0.00	11.37	0.00	6.75	9.20
ARMCX6	17.00	32.00	48.00	22.00	20.00	34.00	23.00	40.00	41.00	31.00	42.00	33.00	27.00	29.00	25.00	41.00	35.00	33.00	55.00	32.00	17.00	29.00	27.00	38.00	21.00	36.00	26.00	20.00	35.00	40.00	32.00	54.00	32.00	36.00	30.00	27.00	27.00	41.00	27.00	40.00	37.00	34.00	38.00	16.00	26.00	36.00	26.00	34.00	29.00
ARMS2	0.00	0.00	0.00	0.00	0.00	0.00	0.00	0.00	0.00	0.00	0.00	0.00	0.00	0.00	0.00	0.00	0.00	0.00	0.00	0.00	0.00	0.00	0.00	0.00	0.00	0.00	0.00	0.00	0.00	0.00	0.00	0.00	0.00	0.00	0.00	0.00	0.00	0.00	0.00	0.00	0.00	0.00	0.00	0.00	0.00	0.00	0.00	0.00	0.00
ARNT	49.17	52.05	66.00	50.16	50.00	89.08	68.00	83.01	72.13	70.00	90.00	57.12	77.08	71.00	72.00	88.00	66.23	56.00	66.17	72.00	55.00	52.00	59.29	62.00	59.00	62.00	79.23	47.00	59.06	67.00	67.00	72.13	73.00	64.00	52.00	64.00	71.41	60.19	82.00	84.55	92.00	63.00	59.35	62.40	62.00	70.00	53.00	65.02	67.15
ARNT2	14.00	20.00	11.00	10.00	13.00	15.00	14.00	22.00	22.00	14.00	17.00	18.00	12.00	14.00	14.00	19.00	27.00	15.00	17.00	21.00	11.00	15.00	11.00	21.00	13.00	11.00	12.00	7.00	19.00	23.00	11.00	19.00	13.00	17.00	8.00	13.00	16.00	19.00	30.00	19.00	11.00	23.00	10.00	18.00	11.00	21.00	13.00	17.00	32.00
ARNTL	16.00	12.00	7.00	8.00	4.98	6.00	14.00	11.00	12.00	5.00	9.00	8.00	10.00	13.00	8.00	9.00	7.00	4.00	10.00	12.00	11.00	8.00	5.00	7.00	7.00	13.00	6.00	5.00	12.00	15.00	8.00	16.00	4.00	12.00	9.00	11.00	7.00	3.00	9.00	8.00	13.00	13.00	14.00	9.00	7.00	11.00	9.00	10.00	11.00
ARNTL2	23.69	19.57	26.69	18.04	25.77	25.31	15.82	35.57	26.25	17.21	32.12	18.24	14.72	19.55	23.07	34.36	27.91	18.21	32.69	20.62	23.69	12.07	29.34	26.26	15.17	13.91	24.24	21.99	16.57	24.45	30.52	32.42	18.69	29.52	20.61	29.85	22.86	32.03	21.41	25.18	22.24	23.07	31.89	31.32	21.10	32.42	18.98	29.98	24.57
ARPC1A	72.00	92.00	122.00	86.00	84.00	113.00	108.00	105.00	94.00	90.00	106.00	94.00	97.00	106.00	91.00	113.00	127.00	72.00	116.00	116.00	68.00	67.00	83.00	101.00	91.00	89.00	87.00	75.00	94.00	90.00	71.00	107.00	99.00	100.00	93.00	93.00	95.00	95.00	80.00	114.00	105.00	86.00	92.00	90.00	85.00	99.00	88.00	97.00	101.00
ARPC1B	23.00	18.00	24.00	21.00	20.00	22.00	26.00	33.00	31.00	31.00	28.00	20.00	13.00	17.00	15.00	27.00	22.00	19.00	29.00	24.00	14.00	21.00	20.00	22.00	13.00	19.00	17.00	17.00	12.00	25.00	19.00	36.00	26.00	9.00	21.00	20.00	25.00	14.00	23.00	29.00	28.00	20.00	23.00	28.00	34.00	28.00	15.00	30.00	26.00
ARPC2	148.00	106.00	130.00	130.00	84.00	123.00	125.00	157.00	174.00	104.00	135.00	110.00	100.00	109.00	112.00	172.00	156.00	100.00	134.00	131.00	88.00	94.00	104.00	148.00	81.00	121.00	121.00	115.00	121.00	150.00	126.00	175.00	128.00	138.00	127.00	140.00	111.00	118.00	112.00	181.00	170.00	112.00	140.00	132.00	135.00	142.00	114.00	158.00	153.00
ARPC3	136.00	93.00	154.00	128.00	102.00	145.00	147.00	158.00	183.00	106.00	140.00	150.00	116.00	122.00	125.00	179.00	200.00	112.00	168.00	160.00	136.00	114.00	129.00	143.00	105.00	150.00	171.00	154.00	158.00	180.00	167.00	213.00	122.00	183.00	183.00	175.00	176.00	206.00	153.00	196.00	181.00	150.00	197.00	180.00	161.00	205.00	134.00	179.00	177.00
ARPC4	108.00	104.58	113.00	117.74	128.00	127.00	114.00	122.00	123.00	91.79	128.00	107.72	117.78	138.00	108.00	176.00	119.74	121.00	148.77	125.00	85.00	84.00	84.77	111.48	99.00	99.00	100.00	81.90	86.52	90.00	96.00	160.00	110.73	98.00	115.00	111.00	103.00	108.00	118.00	126.00	115.00	102.73	91.00	64.00	85.00	94.00	83.00	103.70	107.00
ARPC4-TTLL3	0.00	2.42	0.00	1.26	0.00	0.00	0.00	0.00	0.00	1.21	0.00	1.28	1.22	0.00	0.00	0.00	1.26	0.00	1.23	0.00	0.00	0.00	1.23	2.52	0.00	0.00	0.00	1.11	2.48	0.00	0.00	0.00	1.27	0.00	0.00	0.00	0.00	0.00	0.00	0.00	0.00	1.27	0.00	0.00	0.00	0.00	0.00	1.30	0.00
ARPC5	75.00	71.00	101.00	62.00	65.00	91.00	78.00	106.00	105.00	79.00	104.00	82.00	64.00	67.00	66.00	119.00	104.00	91.00	129.00	98.00	76.00	71.00	66.00	100.00	66.00	95.00	92.00	62.00	84.00	87.00	75.00	124.00	84.98	106.00	81.00	113.00	97.00	91.00	93.00	114.00	116.00	82.00	114.00	95.00	62.00	98.00	71.00	101.00	114.00
ARPC5L	107.00	95.00	102.00	91.00	87.00	128.00	123.00	127.00	117.00	105.00	113.00	110.00	104.00	120.00	100.00	153.00	140.01	96.00	129.00	121.00	96.00	90.00	97.00	122.00	82.00	106.00	109.00	120.00	102.00	123.00	122.00	151.00	109.00	133.00	140.00	133.00	140.00	128.00	109.00	96.00	156.00	113.00	137.00	133.00	118.00	137.00	101.00	112.00	127.00
ARPM1	13.00	12.00	7.00	8.00	17.00	14.00	24.00	16.00	16.00	8.00	12.00	13.00	18.00	6.00	20.00	14.00	17.00	6.00	14.00	14.00	9.00	6.00	5.00	14.00	12.00	18.00	15.00	7.00	22.00	17.00	16.00	20.00	19.00	17.00	15.00	14.00	12.00	13.00	12.00	15.00	18.00	12.00	16.00	13.00	6.00	15.00	13.00	18.00	18.00
ARPP19	299.72	422.65	458.71	378.84	473.50	457.57	511.23	532.28	396.79	463.16	449.10	351.93	499.08	492.22	442.90	583.44	363.68	370.72	421.93	386.78	356.49	334.39	390.43	385.83	392.77	391.11	328.06	318.44	374.88	428.08	351.10	424.41	437.94	350.20	349.39	343.12	404.90	386.57	353.54	393.55	456.62	312.79	372.16	328.56	331.53	405.54	295.83	372.81	435.12
ARPP21	0.00	0.00	0.00	0.00	0.00	0.00	0.00	0.00	0.00	0.00	0.00	0.00	0.00	0.00	0.00	0.00	0.00	0.00	1.00	0.00	0.00	0.00	0.00	0.00	0.00	0.00	0.00	0.00	0.00	0.00	0.00	0.00	0.00	0.00	0.00	0.00	0.00	0.00	0.00	0.00	0.00	0.00	0.00	0.00	0.00	0.00	0.00	0.00	0.00
ARR3	0.00	0.00	0.00	0.00	0.00	0.00	0.00	0.00	0.00	0.00	0.00	0.00	0.00	0.00	0.00	0.00	0.00	0.00	0.00	0.00	0.00	0.00	0.00	0.00	0.00	0.00	0.00	0.00	0.00	0.00	0.00	0.00	0.00	0.00	0.00	0.00	0.00	0.00	0.00	0.00	0.00	0.00	0.00	0.00	0.00	0.00	0.00	0.00	0.00
ARRB1	10.01	12.02	13.02	11.03	11.02	16.04	15.01	20.03	22.04	10.03	14.71	17.03	7.00	11.02	24.03	13.04	25.01	14.01	9.00	17.05	11.02	11.01	7.01	15.02	9.01	10.02	17.05	13.01	15.02	11.36	11.02	16.01	14.02	13.16	9.04	16.01	20.02	13.03	14.01	26.02	20.01	15.14	20.03	12.01	7.00	21.02	11.01	11.02	16.07
ARRB2	36.00	25.00	34.00	34.00	26.00	20.00	19.00	36.00	43.00	22.00	28.00	24.00	20.00	32.00	31.00	33.00	27.00	16.00	22.00	30.00	18.00	20.00	21.00	27.00	24.00	27.00	23.00	24.00	31.00	32.00	20.00	42.00	31.00	29.00	28.00	25.00	39.00	26.00	23.00	45.00	39.00	21.00	38.00	29.00	28.00	24.00	26.00	31.00	32.00
ARRDC1	4.00	3.00	3.00	7.00	4.00	4.00	4.00	5.00	2.00	4.00	3.00	3.00	3.00	1.00	1.00	5.00	6.00	4.00	6.00	2.00	2.00	4.00	3.00	5.00	5.00	3.00	6.00	2.00	3.00	5.00	2.00	4.00	3.00	6.00	5.00	3.00	3.00	5.00	3.00	9.00	2.00	1.00	3.00	6.00	3.00	1.00	1.00	5.00	3.00
ARRDC2	2.00	8.00	5.00	5.00	3.00	3.00	6.00	4.00	8.00	6.00	4.00	4.00	4.00	4.00	6.00	5.00	7.00	4.00	10.00	9.00	5.00	4.00	4.00	6.00	1.00	2.00	3.00	0.00	2.00	5.00	6.00	5.00	7.00	6.00	3.00	5.00	5.00	4.00	2.00	5.00	10.00	2.00	6.00	5.00	7.00	3.00	1.00	8.00	4.00
ARRDC3	37.00	64.00	56.00	43.00	71.00	71.00	83.00	63.00	48.00	62.00	54.00	45.00	71.00	49.00	51.00	55.00	56.00	45.00	65.00	52.00	63.00	30.00	38.00	36.00	55.00	34.00	39.00	39.00	50.00	49.00	45.00	46.00	56.00	44.00	43.00	60.00	47.00	56.00	47.00	48.00	53.00	24.00	49.00	36.00	38.00	38.00	30.00	38.00	57.00
ARRDC4	14.00	8.00	9.00	11.00	9.00	13.00	17.00	15.00	16.00	9.00	13.00	14.00	18.00	8.00	10.00	16.00	11.00	17.00	18.00	20.00	9.00	17.00	10.00	11.00	5.00	12.00	8.00	17.00	16.00	14.00	13.00	17.00	13.00	19.00	20.00	14.00	10.00	14.00	20.00	13.00	19.00	9.00	15.00	16.00	13.00	11.00	12.00	14.00	12.00
ARRDC5	0.00	0.00	0.00	0.00	0.00	0.00	0.00	0.00	0.00	0.00	0.00	0.00	0.00	0.00	0.00	0.00	0.00	0.00	0.00	0.00	0.00	0.00	0.00	0.00	0.00	0.00	1.00	0.00	0.00	0.00	0.00	0.00	0.00	0.00	0.00	1.00	0.00	0.00	0.00	0.00	0.00	0.00	0.00	0.00	0.00	0.00	0.00	0.00	0.00
ARSA	1.81	3.58	2.88	1.05	4.24	2.01	5.04	1.11	0.00	1.96	4.39	2.05	10.33	0.00	4.30	7.37	3.44	0.93	8.25	6.34	2.11	2.20	2.02	3.39	4.23	3.75	1.09	0.00	1.83	1.82	1.03	3.47	4.93	5.92	4.14	6.13	3.95	1.03	2.31	4.47	2.11	3.17	2.16	2.93	6.27	3.96	1.04	1.89	3.01
ARSB	13.90	14.09	23.86	13.98	10.96	13.71	16.04	8.40	13.42	13.47	21.10	17.54	32.97	22.85	13.66	27.15	24.17	7.11	21.24	13.48	18.79	7.05	13.17	7.62	15.50	11.57	9.07	5.77	8.06	22.10	19.17	15.70	13.02	17.78	14.12	14.67	9.03	11.37	9.08	11.14	7.05	11.31	11.12	18.03	8.13	11.37	10.57	23.40	14.63
ARSD	4.01	2.05	4.02	2.01	1.01	1.02	1.01	3.00	0.00	2.02	3.00	2.00	2.13	6.62	2.00	6.43	1.00	3.02	8.01	1.01	0.00	4.00	3.96	1.00	2.50	1.01	3.08	1.00	2.01	3.01	7.04	6.49	0.00	0.00	2.00	6.04	1.01	3.03	3.87	2.04	4.00	5.04	3.06	2.00	3.00	4.01	1.02	2.08	6.00
ARSE	1.00	1.00	0.00	0.00	1.00	2.00	0.00	2.00	1.00	1.00	0.00	2.00	1.00	1.00	0.00	3.00	0.00	2.00	1.00	0.00	1.00	1.00	1.00	1.00	1.00	2.00	1.00	1.00	1.00	3.00	0.00	0.00	1.00	0.00	0.00	1.00	1.00	0.00	3.00	1.00	0.00	0.00	0.00	0.00	0.00	1.00	0.00	0.00	2.00
ARSF	0.00	0.00	0.00	0.00	0.00	0.00	0.00	0.00	0.00	0.00	0.00	0.00	0.00	0.00	0.00	0.00	0.00	0.00	0.00	0.00	0.00	0.99	0.00	0.00	0.00	0.00	1.00	0.00	0.00	0.00	0.00	0.00	0.00	0.00	0.00	0.00	0.00	0.00	0.00	0.00	0.00	0.00	0.00	0.00	0.00	0.00	0.00	0.00	0.00
ARSG	0.00	1.00	0.00	0.00	0.00	2.00	2.00	2.00	1.00	2.00	3.00	2.00	0.00	2.00	0.00	0.00	1.00	0.00	1.00	1.00	1.00	0.00	0.00	1.00	2.00	1.00	2.00	0.00	2.00	2.00	0.00	4.00	0.00	0.00	1.00	0.00	3.00	0.00	0.00	2.00	1.00	0.00	0.00	0.00	1.00	2.00	1.00	1.00	1.00
ARSH	0.00	0.00	0.00	0.00	0.00	0.00	0.00	0.00	0.00	0.00	0.00	0.00	0.00	0.00	0.00	0.00	0.00	0.00	0.00	0.00	0.00	0.00	0.00	0.00	0.00	0.00	0.00	0.00	0.00	0.00	0.00	0.00	0.00	0.00	0.00	0.00	0.00	0.00	0.00	0.00	0.00	0.00	0.00	0.00	0.00	0.00	0.00	0.00	0.00
ARSI	0.00	0.00	0.00	1.00	1.00	1.00	0.00	0.00	3.00	0.00	2.00	1.00	1.00	0.00	2.00	0.00	0.00	1.00	0.00	3.00	1.00	2.00	1.00	0.00	0.00	2.00	0.00	0.00	1.00	2.00	0.00	0.00	1.00	2.00	0.00	0.00	1.00	1.00	3.00	2.00	2.00	0.00	1.00	0.00	2.00	2.00	0.00	2.00	0.00
ARSJ	1.00	5.00	7.00	8.00	2.00	3.00	7.00	7.00	4.00	9.00	3.00	9.00	4.00	4.00	4.00	13.00	11.00	6.00	3.00	4.00	5.00	3.00	5.00	9.00	2.00	8.00	2.00	4.00	9.00	6.00	3.00	11.00	6.00	7.00	9.00	3.00	7.00	6.00	5.00	8.00	10.00	5.00	7.00	3.00	6.00	3.00	4.00	4.00	1.00
ARSK	5.45	15.06	16.05	20.09	13.93	14.04	15.02	20.58	15.03	10.18	8.39	18.68	28.94	11.11	19.72	17.20	25.07	8.00	12.12	20.04	19.69	8.06	15.08	15.05	6.05	20.15	18.03	11.27	19.27	16.08	14.03	22.79	20.10	18.19	19.03	17.62	8.04	13.04	12.70	16.42	19.77	21.66	17.44	20.15	13.27	15.42	14.28	14.12	19.10
ART1	0.00	0.00	0.00	0.00	0.00	0.00	0.00	0.00	0.00	0.00	0.00	0.00	0.00	0.00	0.00	0.00	0.00	0.00	0.00	0.00	0.00	0.00	0.00	0.00	0.00	0.00	0.00	0.00	0.00	0.00	0.00	0.00	0.00	0.00	0.00	0.00	0.00	0.00	0.00	0.00	0.00	0.00	0.00	0.00	0.00	0.00	0.00	0.00	0.00
ART3	0.00	0.00	1.00	1.00	0.00	0.00	0.00	0.00	1.00	1.00	0.00	0.00	0.00	0.00	1.00	1.00	0.00	0.00	0.00	0.00	0.00	2.00	2.00	0.00	0.00	1.00	0.00	0.00	0.00	0.00	0.00	3.00	0.00	0.00	0.00	1.00	1.00	0.00	0.00	1.00	2.00	0.00	1.00	0.00	0.00	0.00	0.00	0.00	0.00
ART4	0.00	0.00	0.00	0.00	0.00	0.00	0.00	0.00	0.00	0.00	0.00	0.00	0.00	0.00	0.00	0.00	0.00	0.00	0.00	0.00	0.00	0.00	0.00	0.00	0.00	0.00	0.00	0.00	0.00	0.00	0.00	0.00	0.00	0.00	0.00	0.00	0.00	0.00	0.00	0.00	0.00	0.00	0.00	0.00	0.00	0.00	0.00	0.00	0.00
ART5	3.00	3.00	1.00	1.00	2.00	4.00	2.00	5.00	8.00	2.00	3.00	3.00	1.00	1.00	2.00	6.00	2.00	0.00	5.00	7.00	6.00	4.00	3.00	5.00	3.00	1.00	4.00	5.00	3.00	4.00	4.00	2.00	8.00	4.00	3.00	3.00	7.00	6.00	4.00	4.00	5.00	4.00	6.00	2.00	5.00	4.00	4.00	1.00	2.00
ARTN	3.00	2.00	0.00	1.00	1.00	0.00	0.00	0.00	5.00	0.00	0.00	2.00	1.00	3.00	0.00	4.00	3.00	2.00	3.00	2.00	2.00	2.00	4.00	2.00	0.00	3.00	2.00	0.00	2.00	1.00	0.00	5.00	0.00	1.00	5.00	3.00	0.00	0.00	1.00	4.00	4.00	0.00	2.00	2.00	1.00	1.00	1.00	2.00	3.00
ARV1	4.00	7.00	7.00	12.00	4.00	15.00	6.00	15.00	20.00	10.00	9.00	4.00	10.00	3.00	6.00	17.00	13.00	9.00	8.00	11.00	8.00	4.00	6.00	9.00	7.00	12.00	7.00	9.00	9.00	4.00	7.00	16.00	7.00	11.00	10.00	11.00	11.00	7.00	11.00	8.00	12.00	7.00	7.00	14.00	7.00	8.00	10.00	8.00	5.00
ARVCF	11.00	11.00	24.00	20.00	13.00	20.00	15.00	22.00	31.00	13.00	18.00	12.00	20.00	12.00	19.00	21.00	28.00	19.00	21.00	30.00	19.00	19.00	16.00	19.00	17.00	9.00	16.00	19.00	19.00	22.00	14.00	33.00	15.00	20.00	26.00	26.00	26.00	20.00	11.00	28.00	17.00	12.00	21.00	17.00	30.00	19.00	15.00	18.00	29.00
ARX	0.00	0.00	0.00	0.00	0.00	0.00	0.00	0.00	0.00	0.00	0.00	0.00	0.00	0.00	0.00	0.00	0.00	0.00	0.00	0.00	0.00	0.00	0.00	0.00	0.00	0.00	0.00	0.00	0.00	0.00	0.00	0.00	0.00	0.00	0.00	0.00	0.00	0.00	0.00	0.00	0.00	0.00	0.00	0.00	0.00	0.00	0.00	0.00	0.00
AS3MT	45.44	42.32	52.54	54.29	49.36	57.76	72.70	81.56	55.63	54.80	82.70	60.31	51.26	60.26	59.09	89.77	63.27	44.00	69.91	70.67	45.33	42.60	54.57	64.74	41.93	40.51	56.26	50.88	65.54	63.67	58.53	81.65	57.76	75.53	76.08	90.49	49.05	77.71	71.35	64.84	70.55	54.05	52.13	78.21	59.82	93.76	52.88	56.43	86.64
ASAH1	40.00	64.00	47.00	50.00	59.00	59.00	42.00	62.00	67.00	51.00	78.00	54.00	63.00	53.00	52.00	83.00	60.00	51.00	71.00	71.00	34.00	41.00	47.00	44.00	51.00	56.00	64.00	30.00	52.00	59.00	42.00	62.00	74.00	57.00	54.00	56.00	54.00	56.00	47.00	49.00	67.00	41.00	48.00	56.00	46.00	46.00	46.00	77.00	60.00
ASAH2	1.25	0.00	0.00	0.00	0.00	2.73	0.00	0.00	1.36	0.00	0.00	1.26	1.36	1.36	4.08	1.23	0.00	1.24	3.24	2.71	0.00	1.36	0.00	2.55	0.00	0.00	1.26	2.72	1.36	2.72	1.26	0.00	1.36	2.73	1.36	0.00	0.00	1.23	0.00	0.00	5.44	1.00	2.72	0.00	4.09	2.72	0.00	2.72	1.35
ASAH2B	11.75	7.00	13.00	6.00	5.00	4.27	7.00	10.00	1.64	6.00	7.00	4.74	5.64	5.64	0.92	6.77	2.00	3.76	2.76	3.29	5.00	2.64	6.00	5.45	0.00	8.00	4.74	0.28	3.64	7.28	4.74	8.00	6.64	2.27	2.64	9.00	5.00	6.77	3.00	7.00	5.56	2.00	6.28	2.00	2.91	3.28	8.00	1.28	1.65
ASAP1	51.00	56.00	48.00	60.00	31.00	43.00	62.00	69.00	47.00	48.00	50.00	32.00	44.00	47.00	48.00	67.00	53.00	46.00	55.00	42.00	45.00	45.00	33.00	54.00	51.00	41.00	48.00	44.00	47.00	49.00	48.00	60.00	53.00	40.00	53.00	53.00	63.00	35.00	55.00	49.00	54.00	46.00	37.00	56.00	41.00	49.00	38.00	57.00	62.00
ASAP2	46.00	38.00	47.00	41.78	38.00	59.00	58.00	59.00	54.00	34.00	50.00	37.00	59.00	43.00	52.99	65.00	50.00	33.00	42.00	50.00	41.00	37.00	39.00	51.00	38.00	46.00	40.00	25.00	49.00	32.00	44.00	60.00	35.00	49.00	53.00	52.00	44.00	49.00	21.00	49.00	40.00	45.00	42.00	35.00	32.00	45.00	26.00	50.00	58.00
ASAP3	22.00	23.00	24.00	26.00	14.00	17.00	30.00	24.00	40.00	29.00	28.00	23.00	18.00	26.00	19.00	45.00	38.00	13.00	35.00	24.00	17.00	19.00	13.00	31.00	14.00	25.00	20.00	24.00	35.00	21.00	26.00	35.00	19.00	31.00	45.00	35.00	32.00	25.00	24.00	26.00	35.00	15.00	29.00	24.00	28.00	37.00	20.00	40.00	34.00
ASB1	53.00	75.00	83.00	47.00	83.00	69.00	75.00	86.00	82.00	81.00	92.00	63.00	87.00	68.00	74.00	107.00	87.00	63.00	101.00	87.00	82.00	56.00	58.00	80.00	72.00	74.00	69.00	68.00	55.00	70.00	55.00	99.00	84.00	77.00	60.00	80.00	61.00	54.00	60.00	72.00	81.00	66.00	65.00	75.00	68.00	69.00	48.00	85.00	77.00
ASB10	0.00	0.00	0.00	0.00	0.00	0.00	0.00	0.00	0.00	0.00	0.00	0.00	0.00	0.00	0.00	0.00	0.00	0.00	0.00	0.00	0.00	0.00	0.00	0.00	0.00	0.00	0.00	0.00	0.00	0.00	0.00	0.00	0.00	0.00	0.00	0.00	0.00	0.00	0.00	0.00	0.00	0.00	0.00	0.00	0.00	0.00	0.00	0.00	0.00
ASB11	1.84	1.97	0.00	1.01	0.00	0.00	0.47	0.00	0.00	0.00	1.00	0.00	0.00	3.07	1.97	0.00	0.00	0.00	0.91	0.00	0.00	0.00	0.00	0.26	0.00	0.75	1.01	1.01	0.00	2.22	1.44	1.06	0.00	0.00	2.04	0.00	0.00	0.00	0.00	0.00	0.00	1.02	0.16	0.00	0.00	1.14	1.96	0.00	0.00
ASB12	0.00	0.00	0.00	0.00	0.00	0.00	0.00	0.00	0.00	0.00	0.00	0.00	0.00	0.00	0.00	0.00	0.00	0.00	0.00	0.00	0.00	1.00	0.00	0.00	0.00	0.00	0.00	0.00	0.00	0.00	0.00	0.00	0.00	0.00	1.00	0.00	0.00	1.00	0.00	0.00	0.00	0.00	0.00	0.00	0.00	0.00	0.00	0.00	0.00
ASB13	15.00	5.00	14.00	17.00	10.00	9.00	10.00	10.00	16.00	19.00	11.00	10.00	8.00	10.00	19.00	12.00	7.00	7.00	12.00	13.00	8.00	7.00	5.00	9.00	10.00	8.00	11.00	10.00	7.00	10.00	10.00	17.00	7.00	8.00	11.00	9.11	9.00	11.00	13.00	16.00	12.00	7.00	11.00	9.00	7.00	9.00	10.00	13.00	20.00
ASB14	0.00	0.00	0.00	0.00	0.00	0.00	0.00	1.00	0.00	0.00	0.00	0.00	0.00	0.00	0.00	0.00	0.00	0.00	0.00	0.00	0.00	0.00	0.00	0.00	0.00	0.00	0.00	0.00	0.00	0.00	0.00	0.00	0.00	0.00	0.00	0.00	0.00	0.00	0.00	0.00	0.00	0.00	0.00	0.00	0.00	0.00	0.00	0.00	0.00
ASB15	0.00	0.00	0.00	0.00	0.00	0.00	0.00	0.00	0.00	0.00	0.00	0.00	0.00	0.00	0.00	0.00	0.00	0.00	0.00	0.00	0.00	0.00	0.00	0.00	0.00	0.00	0.00	0.00	0.00	0.00	0.00	0.00	0.00	0.00	0.00	0.00	0.00	0.00	0.00	0.00	0.00	0.00	0.00	0.00	0.00	0.00	0.00	0.00	0.00
ASB16	0.00	0.00	0.00	0.00	0.00	1.01	0.00	0.00	0.00	0.00	0.00	0.00	2.00	0.44	0.00	1.26	0.00	0.00	1.00	0.00	1.00	0.00	0.00	0.00	0.59	0.00	1.00	0.00	0.00	1.00	0.97	0.00	0.47	0.00	0.97	0.00	0.00	0.00	0.00	0.00	0.00	0.00	0.00	0.00	0.00	1.00	0.00	0.00	1.02
ASB17	0.00	0.00	0.00	0.00	0.00	0.00	0.00	0.00	0.00	0.00	0.00	0.00	0.00	0.00	0.00	0.00	0.00	0.00	0.00	0.00	0.00	0.00	0.00	0.00	0.00	0.00	0.00	0.00	0.00	0.00	0.00	0.00	0.00	0.00	0.00	0.00	0.00	0.00	0.00	0.00	0.00	0.00	0.00	0.00	0.00	0.00	0.00	0.00	0.00
ASB18	0.00	0.00	0.00	0.00	0.00	0.00	0.00	0.00	0.00	0.00	0.00	0.00	0.00	0.00	0.00	0.00	0.00	0.00	0.00	0.00	0.00	0.00	0.00	0.00	0.00	0.00	0.00	0.00	0.00	0.00	0.00	0.00	0.00	0.00	0.00	0.00	0.00	0.00	0.00	0.00	0.00	0.00	0.00	0.00	0.00	0.00	0.00	0.00	0.00
ASB2	1.00	0.00	1.00	0.00	0.00	0.00	0.00	0.00	2.00	0.00	0.00	0.00	0.00	0.00	0.00	1.00	1.00	0.00	2.00	0.00	0.00	0.00	0.00	1.00	0.00	0.00	0.00	0.00	0.00	1.00	0.00	2.00	0.00	0.00	1.00	1.00	0.00	0.00	0.00	0.00	2.00	0.00	0.00	3.00	0.00	2.00	1.00	0.00	0.00
ASB3	28.59	30.00	41.00	41.00	34.00	24.85	36.37	42.59	39.58	33.00	35.72	28.58	29.00	35.00	48.00	46.16	36.00	30.00	35.00	45.00	32.00	40.00	24.57	44.00	15.92	26.91	40.00	33.00	33.08	25.17	35.00	40.00	37.00	26.04	32.56	29.00	28.00	37.00	36.00	39.00	39.00	29.00	40.00	31.00	34.00	35.71	14.29	34.00	30.00
ASB4	0.00	0.00	0.00	0.00	2.00	0.00	0.00	0.00	1.03	0.00	0.00	0.00	0.00	0.00	0.00	1.00	0.00	0.00	0.00	0.00	0.00	0.00	0.00	0.00	1.00	0.00	0.00	0.00	0.00	0.00	0.00	0.00	0.00	0.00	0.00	0.00	0.00	0.00	0.00	1.00	0.00	0.00	0.00	1.00	0.00	0.00	0.00	1.00	0.00
ASB5	0.00	0.00	0.00	0.00	0.00	0.00	0.00	0.00	0.00	0.00	0.00	0.00	0.00	0.00	0.00	0.00	0.00	0.00	0.00	0.00	0.00	0.00	0.00	0.00	0.00	0.00	0.00	0.00	0.00	0.00	0.00	0.00	0.00	0.00	0.00	0.00	0.00	0.00	0.00	0.00	0.00	0.00	0.00	0.00	0.00	0.00	0.00	0.00	0.00
ASB6	16.57	11.32	22.40	15.74	13.20	26.26	19.24	27.95	23.29	22.94	15.97	12.44	11.80	12.56	17.02	15.04	29.44	12.47	17.27	16.54	12.79	16.08	11.83	12.33	7.93	26.87	19.63	16.14	13.56	22.47	13.40	23.73	12.24	19.25	16.33	17.09	13.48	18.88	14.07	22.88	13.34	15.75	4.70	12.68	14.78	19.53	17.54	21.93	26.83
ASB7	17.00	22.00	21.00	29.00	16.00	21.00	24.00	20.00	25.00	18.00	30.00	23.00	26.00	19.00	29.00	29.00	17.00	22.00	18.00	15.00	16.00	21.00	16.00	20.00	16.00	18.00	23.00	14.00	15.00	23.00	15.00	26.00	19.00	10.00	28.00	11.00	20.00	22.00	14.00	20.00	18.00	17.00	11.00	14.00	19.00	15.00	17.00	20.00	21.00
ASB8	6.02	16.28	13.96	22.39	8.01	17.42	21.05	16.06	12.12	15.40	17.16	12.01	16.15	22.09	10.01	21.31	14.61	12.04	16.95	19.88	6.48	9.02	16.03	9.09	18.72	7.04	6.14	7.02	18.95	11.00	11.32	15.25	14.57	12.10	19.76	13.29	9.02	18.61	12.19	13.71	14.41	20.60	15.60	6.42	13.44	14.14	14.27	7.75	13.06
ASB9	0.00	3.01	3.00	2.00	1.00	3.01	3.01	2.00	2.02	2.01	1.00	1.00	3.00	1.00	5.01	3.00	0.00	1.00	4.01	2.00	4.00	1.00	2.01	1.00	2.01	3.51	3.00	1.00	1.00	1.00	4.00	1.01	0.00	0.00	0.00	4.00	1.00	1.00	0.00	2.00	3.00	0.00	3.01	0.00	2.00	1.65	1.00	0.00	3.00
ASCC1	30.00	25.00	32.00	31.00	12.00	29.12	14.00	28.02	28.00	26.23	27.14	25.00	25.00	25.99	34.61	35.00	32.00	23.00	21.00	34.00	24.00	15.00	21.00	24.00	17.00	29.00	36.13	22.00	34.24	39.00	26.00	28.09	19.00	26.00	33.04	30.81	14.00	30.00	24.05	27.57	43.00	25.00	34.00	31.17	21.00	37.00	20.92	47.13	39.00
ASCC2	28.00	10.00	15.00	17.00	25.00	31.00	28.00	29.00	30.00	20.00	25.00	24.00	11.00	35.00	15.00	56.00	33.00	16.00	23.00	25.00	25.00	24.00	18.00	29.00	14.00	25.00	23.00	15.00	23.00	31.00	26.00	34.00	30.00	28.00	24.00	21.00	23.00	28.00	21.00	38.00	28.00	28.00	26.00	27.00	24.00	27.00	19.00	30.00	35.00
ASCC3	120.76	137.95	152.00	166.00	155.00	158.00	171.00	181.00	183.00	153.00	198.00	150.00	147.00	150.71	166.01	220.00	168.02	135.00	176.00	165.00	150.09	116.00	122.16	151.00	121.00	159.00	153.00	120.00	138.00	163.00	153.00	208.00	172.00	139.00	155.00	152.00	184.00	182.01	160.00	172.00	200.00	158.00	170.00	151.00	145.00	179.00	123.00	175.00	169.00
ASCL1	0.00	0.00	0.00	0.00	0.00	0.00	0.00	0.00	0.00	0.00	0.00	0.00	0.00	0.00	0.00	0.00	0.00	0.00	0.00	0.00	0.00	0.00	0.00	0.00	0.00	0.00	0.00	0.00	0.00	0.00	0.00	0.00	0.00	0.00	0.00	0.00	0.00	0.00	0.00	0.00	0.00	0.00	0.00	0.00	0.00	0.00	0.00	0.00	0.00
ASCL2	1.00	0.00	0.00	0.00	0.00	1.00	1.00	1.00	1.00	0.00	0.00	0.00	0.00	1.00	0.00	0.00	0.00	0.00	0.00	0.00	0.00	0.00	0.00	0.00	0.00	1.00	0.00	0.00	0.00	0.00	0.00	0.00	0.00	1.00	0.00	0.00	0.00	0.00	0.00	0.00	0.00	0.00	0.00	1.00	0.00	0.00	0.00	0.00	0.00
ASCL3	0.00	0.00	0.00	0.00	0.00	0.00	0.00	0.00	0.00	0.00	0.00	0.00	0.00	0.00	0.00	0.00	0.00	0.00	0.00	0.00	0.00	0.00	0.00	0.00	0.00	0.00	0.00	0.00	0.00	0.00	0.00	0.00	0.00	0.00	0.00	0.00	0.00	0.00	0.00	0.00	0.00	0.00	0.00	0.00	0.00	0.00	0.00	0.00	0.00
ASCL4	0.00	0.00	0.00	0.00	0.00	0.00	0.00	0.00	0.00	0.00	0.00	0.00	0.00	0.00	0.00	0.00	0.00	0.00	0.00	0.00	0.00	0.00	0.00	0.00	0.00	0.00	0.00	0.00	0.00	0.00	0.00	0.00	0.00	0.00	0.00	0.00	0.00	0.00	0.00	0.00	0.00	0.00	0.00	0.00	0.00	0.00	0.00	0.00	0.00
ASF1A	76.00	85.00	91.00	66.00	80.00	81.00	90.00	82.00	74.00	79.00	93.00	66.00	84.00	72.00	79.00	98.00	61.00	53.00	84.00	73.00	74.00	54.00	63.00	60.00	71.00	80.00	67.00	54.00	76.00	72.00	58.00	76.00	74.00	52.00	68.00	74.00	66.00	80.00	52.00	53.00	89.00	50.00	60.00	70.00	64.00	69.00	55.00	51.00	77.00
ASF1B	10.00	6.00	7.00	7.00	2.00	2.00	7.00	10.00	11.00	5.00	6.00	4.00	5.00	9.00	4.00	18.00	4.00	8.00	7.00	9.00	9.00	4.00	6.00	5.00	4.00	6.00	11.00	5.00	5.00	5.00	11.00	14.00	3.00	4.00	9.00	10.00	6.00	9.00	9.00	10.00	7.00	9.00	9.00	8.00	6.00	9.00	8.00	10.00	7.00
ASGR1	3.00	1.00	0.00	2.00	2.00	1.00	4.00	1.00	2.00	0.00	0.00	1.00	3.00	0.00	0.00	2.00	3.00	2.00	0.00	4.00	3.00	1.00	0.00	3.00	3.00	4.00	1.00	4.00	2.00	4.00	3.00	3.00	0.00	2.00	3.00	2.00	0.00	2.00	3.00	6.00	4.00	2.00	2.00	7.00	5.00	5.00	1.00	1.00	3.00
ASGR2	0.00	0.00	0.00	0.00	0.00	0.00	0.00	0.00	0.00	0.00	0.00	0.00	0.00	0.00	1.00	0.00	0.00	0.00	0.00	0.00	0.00	0.00	0.00	0.00	0.00	0.00	0.00	0.00	0.00	0.00	0.00	0.00	0.00	0.00	0.00	0.00	0.00	0.00	0.00	0.00	0.00	0.00	0.00	0.00	0.00	0.00	0.00	0.00	0.00
ASH1L	21.00	29.01	27.00	27.00	41.00	38.00	31.00	41.04	31.00	45.00	34.00	24.00	38.31	33.35	29.02	33.00	28.00	23.00	22.00	35.00	31.00	32.00	24.00	29.00	32.00	36.00	29.00	26.00	40.00	34.00	24.00	47.00	36.00	19.00	26.00	35.00	27.00	23.00	30.00	29.00	41.00	41.00	32.00	30.00	26.00	23.00	27.00	45.00	39.00
ASH2L	83.00	63.00	91.00	69.00	61.00	80.00	70.00	93.00	100.00	51.00	77.00	83.00	79.00	72.00	68.00	92.00	89.00	59.00	86.00	83.00	55.00	59.00	65.00	96.00	50.00	66.00	84.00	75.00	80.00	83.00	93.00	114.00	94.00	70.00	84.00	88.00	94.00	93.00	69.00	89.00	93.00	68.00	96.00	82.00	90.00	86.00	72.00	91.00	117.00
ASIC1	1.00	0.00	0.00	0.00	0.00	0.00	2.00	0.00	1.00	0.00	1.00	0.00	0.00	0.00	0.00	3.00	1.00	1.00	1.00	1.00	1.00	1.00	2.00	0.00	0.00	1.00	0.00	0.00	3.00	2.00	1.00	2.00	0.00	0.00	1.00	0.00	0.00	1.00	1.00	0.00	1.00	1.00	1.00	0.00	1.00	0.00	2.00	2.00	2.00
ASIC2	0.00	0.00	0.00	1.00	1.00	1.00	1.00	0.00	2.00	0.00	0.00	0.00	1.00	1.00	0.00	0.00	2.00	0.00	3.00	0.00	0.00	0.00	1.00	0.00	0.00	2.00	0.00	0.00	2.00	2.00	0.00	0.00	0.00	0.00	0.00	1.00	0.00	1.00	1.00	1.00	0.00	0.00	0.00	2.00	1.00	0.00	3.00	1.00	1.00
ASIC3	0.00	0.00	0.00	1.00	0.00	0.00	0.00	0.00	0.00	1.00	0.00	0.00	0.00	0.00	0.00	0.00	0.00	0.00	0.00	0.00	0.00	0.00	1.00	0.00	0.00	1.00	0.00	0.00	0.00	0.00	0.00	0.00	0.00	0.00	0.00	0.00	0.00	0.00	0.00	0.00	0.00	0.00	0.00	0.00	0.00	0.00	0.00	0.00	0.00
ASIC4	0.00	0.00	2.00	0.00	0.00	0.00	0.00	0.00	0.00	0.00	0.00	0.00	0.00	0.00	0.00	0.00	0.00	0.00	0.00	0.00	0.00	0.00	0.00	0.00	0.00	0.00	0.00	0.00	0.00	0.00	1.00	0.00	0.00	0.00	2.00	0.00	0.00	0.00	0.00	0.00	0.00	0.00	0.00	0.00	0.00	0.00	0.00	0.00	0.00
ASIC5	0.00	0.00	0.00	0.00	0.00	0.00	0.00	0.00	0.00	0.00	0.00	0.00	0.00	0.00	0.00	0.00	0.00	0.00	0.00	0.00	0.00	0.00	0.00	0.00	0.00	0.00	0.00	0.00	0.00	0.00	0.00	0.00	0.00	0.00	0.00	0.00	0.00	0.00	0.00	0.00	0.00	0.00	0.00	0.00	0.00	0.00	0.00	0.00	0.00
ASIP	0.00	0.00	0.00	0.00	0.00	0.00	0.00	0.00	0.00	0.00	0.00	0.00	0.00	0.00	0.00	0.00	0.00	0.00	0.00	0.00	0.00	0.00	0.00	0.00	0.00	0.00	0.00	0.00	0.00	0.00	0.00	0.00	0.00	0.00	0.00	0.00	0.00	0.00	0.00	0.00	0.00	0.00	0.00	0.00	0.00	0.00	0.00	0.00	0.00
ASL	19.00	18.00	22.00	18.00	5.00	13.00	14.00	15.00	22.00	9.00	20.00	14.00	12.00	13.00	12.00	25.00	16.00	13.00	17.00	12.00	15.00	11.00	10.00	19.00	8.04	13.00	14.00	18.00	11.00	23.00	10.00	36.00	19.00	16.00	20.00	20.00	14.00	16.00	16.00	26.00	20.00	14.00	18.00	13.00	16.00	16.00	17.00	15.00	14.00
ASMT	1.13	0.00	1.35	0.00	1.00	0.00	0.00	1.38	1.19	0.00	0.00	0.00	0.00	0.00	0.00	0.00	0.00	0.00	0.00	0.00	0.00	3.57	0.00	1.33	0.00	0.00	0.00	1.03	0.00	0.00	0.00	2.23	1.21	0.00	0.00	0.00	0.00	0.00	0.00	0.00	0.00	0.00	0.00	2.00	1.31	0.00	0.00	0.00	0.00
ASMTL	64.00	36.00	55.00	42.00	43.00	42.00	47.00	51.00	69.00	39.00	44.00	50.00	27.00	47.00	24.00	51.00	66.00	46.00	79.00	49.00	36.00	28.00	41.00	44.00	29.00	37.00	46.00	39.00	46.00	50.00	45.00	76.00	38.00	39.00	57.00	60.00	40.00	52.00	41.00	62.00	59.00	49.00	59.00	50.00	52.00	63.00	34.00	52.00	59.00
ASNA1	20.00	11.00	17.00	17.00	10.00	16.00	19.00	21.00	23.00	11.00	14.00	25.00	13.00	7.00	14.00	28.00	23.00	17.00	22.00	21.00	13.00	6.00	8.00	16.00	20.00	8.00	13.00	18.00	7.00	16.00	13.00	29.00	17.00	14.00	20.00	24.00	15.00	22.00	12.00	22.00	19.00	12.00	20.00	21.00	17.00	16.00	11.00	26.00	20.00
ASNS	135.00	103.00	168.00	143.00	101.00	154.00	158.00	186.00	179.00	142.00	152.00	135.00	109.00	155.00	123.00	197.00	138.00	110.00	157.00	156.00	120.00	106.00	116.00	172.00	115.00	152.00	165.00	118.00	104.00	170.00	106.00	168.00	144.00	142.00	152.00	144.00	148.00	135.00	131.00	164.00	185.00	138.00	142.00	131.00	124.00	149.00	133.00	169.00	173.00
ASNSD1	86.00	89.00	85.00	88.00	72.00	85.00	118.00	117.00	117.00	90.00	87.00	75.00	81.00	90.00	88.00	117.00	105.00	81.00	111.00	92.00	90.00	77.00	71.00	76.00	62.00	68.00	83.00	77.00	93.00	123.00	67.00	102.00	99.00	90.00	108.00	81.00	95.00	88.00	83.00	107.00	97.00	65.00	110.00	90.00	96.00	102.00	76.00	95.00	93.00
ASPA	0.00	0.00	0.00	0.00	0.00	0.00	0.00	0.00	0.00	0.00	0.00	0.00	0.00	0.00	0.00	0.00	0.00	0.00	0.00	0.00	0.00	0.00	0.00	0.00	0.00	0.00	0.00	0.00	0.00	0.00	0.00	1.00	0.00	0.00	0.00	0.00	0.00	0.00	0.00	0.00	0.00	0.00	0.00	0.00	0.00	0.00	0.00	0.00	0.00
ASPDH	0.00	0.00	0.00	0.00	0.00	0.00	0.00	0.00	0.00	0.00	0.00	0.00	0.00	0.00	0.00	0.00	0.00	0.00	0.00	0.00	0.00	0.00	0.00	0.00	0.00	0.00	0.00	0.00	0.00	0.00	0.00	0.00	0.00	0.00	0.00	0.00	0.00	0.00	0.00	0.00	0.00	0.00	0.00	0.00	0.00	0.00	0.00	0.00	0.00
ASPG	0.00	0.00	0.00	0.00	0.00	0.00	0.00	0.00	0.00	0.00	0.00	0.00	0.00	0.00	0.00	1.00	0.00	0.00	0.00	0.00	0.00	0.00	0.00	0.00	0.00	0.00	0.00	0.00	0.00	0.00	0.00	0.00	0.00	0.00	0.00	0.00	0.00	0.00	0.00	0.00	0.00	0.00	0.00	0.00	0.00	0.00	1.00	0.00	0.00
ASPH	98.00	135.00	136.00	139.00	121.00	117.00	164.00	165.00	133.00	132.00	151.00	132.00	144.00	121.00	145.00	182.00	169.00	108.00	135.00	133.00	123.00	96.00	107.00	137.00	133.00	131.00	119.00	87.00	112.00	131.00	133.00	164.00	150.00	123.00	149.00	129.00	119.00	120.00	114.00	128.00	151.00	101.00	97.00	119.00	124.00	127.00	99.00	131.00	133.00
ASPHD1	0.00	1.00	3.00	2.00	2.00	3.00	4.00	1.00	4.00	3.00	2.00	1.00	1.00	0.00	4.00	2.00	5.00	2.00	3.00	3.00	1.00	3.00	1.00	4.00	2.00	2.00	2.00	1.00	1.00	2.00	1.00	7.00	1.00	3.00	3.00	3.00	2.00	5.00	4.00	2.00	4.00	2.00	4.00	2.00	1.00	3.00	0.00	1.00	1.00
ASPHD2	13.00	12.00	18.00	8.00	17.00	15.00	17.00	16.00	17.00	11.00	12.00	13.00	15.00	11.00	7.00	20.00	8.00	7.00	23.00	8.00	13.00	6.00	6.00	8.00	12.00	14.00	8.00	9.00	6.00	8.00	13.97	15.00	15.00	4.00	12.00	14.00	12.00	9.00	12.00	6.00	16.00	11.00	13.00	11.00	16.00	9.00	7.00	20.00	12.00
ASPM	91.00	80.00	110.00	86.00	93.00	80.00	101.00	139.00	124.00	100.00	88.00	100.00	84.00	121.00	108.00	133.00	115.00	85.00	115.00	134.00	85.00	93.00	72.00	102.00	63.00	109.00	91.00	100.00	116.00	122.00	108.00	144.00	109.00	135.00	116.00	156.00	121.00	116.00	89.00	140.00	158.00	101.00	109.00	128.00	122.00	141.00	98.00	118.00	122.00
ASPN	0.00	0.00	0.00	0.00	0.00	0.00	0.00	0.00	0.00	0.00	0.00	0.00	0.00	0.00	1.00	0.00	0.00	0.00	0.00	0.00	0.00	0.00	0.00	0.00	0.00	0.00	0.00	0.00	0.00	0.00	0.00	0.00	0.00	0.00	0.00	0.00	0.00	0.00	0.00	0.00	0.00	0.00	0.00	0.00	0.00	0.00	0.00	0.00	0.00
ASPRV1	0.00	1.00	0.00	2.02	0.00	0.00	1.00	1.01	1.01	0.00	0.00	0.00	1.00	0.00	1.00	0.00	1.00	0.00	1.00	3.01	1.01	0.00	0.00	0.00	0.00	0.00	1.00	1.00	1.01	0.00	0.00	0.00	0.00	0.00	0.00	0.00	0.00	0.00	3.01	0.00	1.00	1.00	1.00	0.00	0.00	0.00	0.00	0.00	2.00
ASPSCR1	17.00	8.00	10.00	11.00	6.00	15.00	5.00	14.00	16.00	13.00	15.00	9.00	17.00	17.00	6.00	12.00	18.00	12.00	22.00	9.00	9.00	4.00	10.00	10.00	8.00	15.00	18.00	11.00	14.00	13.00	17.00	18.00	19.00	10.00	16.00	10.00	10.00	9.00	15.00	14.00	21.00	9.00	11.00	13.00	9.00	14.00	16.00	14.00	6.00
ASRGL1	13.00	9.00	17.00	5.00	7.00	11.01	6.00	17.00	16.00	10.00	17.00	9.00	4.00	10.00	5.00	19.00	16.00	6.00	13.00	13.00	6.00	5.00	4.00	15.00	6.00	11.00	6.00	9.00	11.00	9.00	11.00	13.00	13.00	3.00	12.00	16.00	13.00	21.00	12.00	15.00	14.00	8.00	12.00	14.00	4.00	12.00	12.00	15.00	15.00
ASS1	28.00	33.00	29.00	39.00	23.00	33.00	36.00	30.00	36.00	17.00	32.00	26.00	19.00	27.00	15.00	53.00	38.00	20.00	35.00	38.00	20.00	30.00	28.00	37.00	26.00	33.00	37.00	21.00	27.00	35.00	29.00	29.00	29.00	24.00	30.00	31.00	31.00	35.00	30.00	33.00	30.00	22.00	32.00	30.00	36.00	39.00	18.00	37.00	37.00
ASTE1	9.00	7.00	6.00	4.00	2.00	6.00	7.00	6.00	5.00	2.00	3.00	12.00	3.00	3.00	4.00	8.00	6.00	5.00	8.00	5.00	5.00	6.00	5.00	7.00	4.00	6.00	6.00	1.00	9.00	7.00	7.00	10.00	10.00	7.00	6.00	13.00	9.00	3.00	8.00	6.00	9.00	2.00	11.00	10.00	4.00	5.00	4.00	8.00	4.00
ASTL	0.00	0.00	1.00	1.00	0.00	1.00	0.00	1.00	0.00	0.00	1.00	0.00	0.00	0.00	0.00	0.00	0.00	0.00	1.00	0.00	0.00	0.00	0.00	0.00	0.00	0.00	1.00	0.00	0.00	0.00	0.00	0.00	0.00	0.00	0.00	0.00	0.00	0.00	0.00	0.00	0.00	1.00	0.00	0.00	0.00	1.00	0.00	0.00	0.00
ASTN1	3.00	5.00	6.00	4.00	4.00	7.00	3.00	8.00	3.00	5.00	7.00	4.00	3.00	2.00	4.00	5.00	6.00	7.00	1.00	2.00	3.00	6.00	6.00	6.00	3.00	1.00	2.00	6.00	5.00	5.00	4.00	6.00	3.00	3.00	6.00	2.00	2.00	6.00	3.00	6.00	9.00	3.00	1.00	2.00	4.00	8.00	1.00	8.00	5.00
ASTN2	124.84	233.11	189.66	156.49	238.77	242.06	259.79	274.14	196.99	212.95	212.87	172.75	232.97	206.12	218.29	265.70	166.95	169.04	178.04	191.73	195.06	177.16	196.95	161.00	230.50	178.17	122.27	116.99	210.85	177.89	218.23	190.46	232.42	173.53	150.94	158.49	179.12	183.43	170.96	142.34	206.89	113.00	155.96	132.31	136.75	181.71	130.25	141.87	189.63
ASUN	113.00	122.00	171.00	163.00	135.00	141.00	160.00	177.00	182.00	144.00	162.00	157.00	155.00	137.00	147.00	209.00	179.00	132.00	176.00	159.00	127.00	134.00	130.00	153.00	123.00	142.00	147.00	125.00	160.00	123.00	141.00	207.00	174.00	156.00	155.00	146.00	157.00	185.00	145.00	153.00	189.00	140.00	178.00	149.00	147.00	156.00	113.00	158.00	180.00
ASXL1	17.00	20.00	22.00	26.00	21.00	24.00	21.00	20.00	33.00	16.00	13.00	12.00	31.00	22.00	11.00	26.00	31.00	21.00	25.00	14.00	22.00	16.00	10.00	22.00	31.00	21.00	15.00	18.00	21.00	15.00	19.00	30.00	27.00	30.00	19.00	27.00	20.00	21.00	20.00	29.00	22.00	15.00	18.00	23.00	24.00	22.00	16.00	27.00	24.00
ASXL2	54.00	58.00	52.00	53.00	53.00	71.00	68.00	71.00	58.00	55.00	75.00	71.00	77.00	72.00	60.00	82.00	70.00	53.00	77.00	57.00	53.00	53.00	50.00	65.00	57.00	67.00	54.00	42.00	78.00	55.00	62.00	106.00	71.00	93.00	71.00	67.00	74.00	70.00	55.00	71.00	97.00	57.00	75.00	72.00	57.00	83.00	43.00	76.00	59.00
ASXL3	1.00	0.00	0.00	0.00	0.00	0.00	1.00	2.00	2.00	0.00	1.00	2.00	0.00	0.00	0.00	0.00	2.00	0.00	0.00	1.00	0.00	0.00	0.00	2.00	0.00	0.00	1.00	1.00	0.00	1.00	0.00	0.00	0.00	2.00	0.00	1.00	1.00	1.00	1.00	0.00	0.00	1.00	2.00	0.00	1.00	0.00	1.00	1.00	1.00
ASZ1	0.00	0.00	0.00	0.00	0.00	0.00	0.00	0.00	0.00	0.00	0.00	0.00	0.00	0.00	0.00	0.00	0.00	0.00	0.00	0.00	0.00	0.00	0.00	0.00	0.00	0.00	0.00	0.00	0.00	0.00	0.00	0.00	0.00	0.00	0.00	0.00	0.00	0.00	0.00	0.00	0.00	0.00	0.00	0.00	0.00	0.00	0.00	0.00	0.00
ATAD1	197.00	225.00	310.00	220.00	269.00	288.00	287.00	299.00	234.00	265.00	227.00	215.00	306.00	267.00	294.00	349.00	231.00	213.00	271.00	259.00	270.00	206.00	231.00	212.00	222.00	227.00	188.00	173.00	245.00	270.00	246.00	295.00	304.00	252.00	230.00	219.00	207.00	214.00	234.00	211.00	286.00	218.00	216.00	179.00	178.00	236.00	185.00	222.00	247.00
ATAD2	70.00	100.00	96.00	92.99	83.92	108.00	107.00	122.02	134.00	100.16	125.15	100.00	100.00	114.00	102.00	144.01	118.00	85.17	108.00	130.00	88.00	52.00	102.00	128.43	87.00	100.00	103.00	75.00	112.50	105.00	109.00	134.00	123.01	89.00	96.00	122.83	96.00	98.00	95.09	101.00	118.00	95.00	90.86	104.00	106.01	91.00	95.00	111.01	123.00
ATAD2B	56.00	57.00	68.00	77.00	64.00	105.00	77.00	95.00	83.00	76.00	79.00	58.00	61.00	77.00	74.00	119.00	73.00	50.00	84.00	67.00	70.00	59.00	40.00	64.00	72.00	70.00	48.00	54.00	67.00	81.00	47.00	93.00	77.00	78.00	56.00	80.00	70.00	64.00	59.00	56.00	76.00	57.00	67.00	73.00	41.95	77.00	46.00	68.00	74.00
ATAD3A	54.56	21.46	65.51	38.96	39.04	56.35	42.84	69.56	76.59	55.99	62.63	44.18	46.28	40.07	40.51	66.26	73.22	54.38	70.24	52.81	36.36	35.97	42.28	47.09	33.02	65.19	64.52	49.95	43.32	54.55	57.57	81.95	35.41	40.20	63.85	58.98	71.05	51.88	55.75	67.88	60.90	49.29	62.67	68.82	55.33	79.30	48.07	69.44	58.17
ATAD3B	34.44	47.38	56.27	34.69	20.96	36.36	47.86	48.10	79.03	29.59	20.19	38.82	19.21	62.16	37.12	70.74	51.35	28.14	65.39	34.19	38.64	36.58	41.20	57.91	23.98	39.32	44.23	42.78	35.89	50.45	49.79	63.56	37.33	40.02	53.82	56.02	37.49	40.22	36.03	57.12	52.10	40.62	56.19	32.72	39.41	54.92	40.93	60.34	73.67
ATAD3C	0.00	6.47	1.49	4.79	0.00	2.44	3.05	2.41	3.50	2.26	2.04	0.00	5.42	5.91	2.09	0.00	2.95	3.36	5.08	0.00	0.00	4.21	2.96	0.00	0.00	3.91	2.63	3.07	4.40	0.00	6.25	8.29	1.51	7.77	3.14	0.00	3.87	6.11	1.75	0.00	0.00	1.55	8.98	3.26	2.66	7.43	0.00	1.32	1.27
ATAD5	28.00	40.00	48.00	46.00	46.00	44.00	48.00	64.00	69.00	50.00	58.00	32.00	56.00	53.00	51.00	67.00	51.00	51.00	50.00	54.00	42.00	39.00	39.00	43.00	30.00	48.00	49.00	33.00	46.00	60.00	41.00	66.00	57.00	39.00	45.00	60.00	59.00	51.00	43.00	54.00	66.00	29.00	54.00	40.00	46.00	51.00	48.00	64.00	56.00
ATAT1	7.00	5.00	2.00	4.00	5.00	3.00	3.00	1.00	2.00	4.00	5.00	6.00	2.00	1.00	2.00	6.00	6.00	4.00	2.00	8.00	2.00	3.00	2.00	5.00	0.00	4.00	2.00	2.00	5.00	2.00	4.00	10.00	1.00	6.00	3.00	4.00	7.00	2.00	8.00	3.00	3.00	5.00	3.00	4.00	1.00	9.00	3.00	10.00	7.00
ATCAY	23.25	12.26	19.99	13.02	16.48	24.26	23.60	21.81	28.69	25.05	19.99	11.78	16.76	9.94	15.00	33.77	22.06	22.32	29.54	25.21	10.93	15.01	21.10	24.85	12.55	16.42	27.76	22.79	26.40	37.38	19.18	34.49	19.31	27.55	23.13	32.02	24.33	24.63	25.03	23.47	31.18	18.96	29.38	28.29	17.87	23.10	23.32	28.86	15.99
ATE1	19.00	28.00	17.00	15.00	23.00	19.00	29.00	33.00	23.00	23.00	23.00	11.00	25.00	14.00	20.00	33.00	25.00	13.00	16.00	24.00	9.00	20.00	19.00	25.00	19.00	15.00	14.00	5.00	17.00	21.00	31.00	24.00	22.00	18.00	17.00	24.00	26.00	15.00	19.00	17.00	24.00	17.00	15.00	12.00	14.00	23.00	14.00	20.00	18.00
ATF1	64.00	71.00	91.00	65.00	81.00	83.00	98.00	89.00	83.00	92.00	79.00	87.00	106.00	77.00	74.00	120.00	93.00	70.00	92.00	68.00	57.00	64.00	59.00	71.00	88.00	62.00	61.00	45.00	72.00	73.00	60.00	73.00	100.00	88.00	64.00	68.00	77.00	76.00	55.00	66.00	80.00	46.00	102.00	79.00	57.00	78.00	43.00	67.00	69.00
ATF2	40.00	46.00	59.00	49.00	49.00	54.00	50.00	58.00	51.00	58.00	44.00	43.00	54.00	66.00	65.00	64.00	47.00	31.00	47.00	43.00	36.00	47.00	37.00	44.00	41.00	39.00	35.00	38.00	46.00	56.00	45.00	56.00	42.00	41.00	52.00	50.00	43.00	33.00	39.00	42.00	48.00	24.00	40.00	38.00	41.00	45.00	34.00	47.00	52.00
ATF3	17.00	29.00	40.00	16.00	35.00	27.00	22.00	37.00	30.00	26.00	26.00	30.00	20.00	40.00	29.00	36.00	36.00	22.00	25.00	28.00	19.00	21.00	30.00	32.00	21.00	35.00	22.00	18.00	19.00	28.00	21.00	40.00	37.00	29.00	32.00	24.00	29.00	23.00	20.00	27.00	38.00	23.00	29.00	28.00	19.00	27.00	28.00	27.00	30.00
ATF4	313.00	261.00	348.00	303.00	247.00	258.00	299.00	408.00	483.00	271.00	352.00	287.00	245.00	278.00	240.00	419.00	405.00	232.00	419.00	347.00	220.00	223.00	258.00	349.00	194.00	312.00	332.00	249.00	305.00	359.00	295.00	425.00	278.00	372.00	426.00	371.00	342.00	346.00	346.00	411.00	388.00	313.00	372.00	355.00	364.00	445.00	276.00	417.00	413.00
ATF5	17.00	7.00	18.62	11.83	11.53	12.00	14.00	13.00	26.12	12.00	16.00	7.72	9.00	15.00	12.16	9.00	22.02	9.17	14.02	32.39	7.00	14.03	6.00	7.00	12.00	12.22	10.01	16.01	22.00	19.04	9.00	20.89	12.00	10.01	16.01	22.01	24.00	13.00	11.00	25.00	28.04	12.01	20.00	12.08	12.28	21.31	14.01	20.00	15.17
ATF6	17.60	10.27	33.65	18.38	17.86	23.46	22.65	27.56	33.26	23.76	21.38	20.66	27.18	15.78	15.29	33.93	22.85	21.65	25.68	34.94	22.77	16.81	24.84	33.82	20.64	23.93	12.32	19.14	26.43	45.11	25.92	34.02	21.71	22.88	20.67	22.89	21.62	27.99	20.73	30.86	30.03	23.86	24.83	30.29	19.79	37.28	23.76	18.75	29.02
ATF6B	13.00	15.00	15.00	17.00	17.00	10.00	17.00	21.00	26.00	14.00	11.00	14.00	18.00	15.00	19.00	20.00	18.00	14.00	23.00	14.00	15.00	13.00	18.00	19.00	19.00	22.00	18.00	14.00	16.00	19.00	16.00	26.00	23.00	11.00	14.00	17.00	9.00	11.00	12.00	23.00	29.00	12.00	18.00	15.00	18.00	20.00	14.00	21.00	15.00
ATF7	22.00	11.00	15.00	13.00	21.00	18.00	18.00	25.00	17.00	15.00	17.00	15.00	22.00	10.00	15.00	17.00	22.00	14.00	20.00	13.00	21.00	15.00	15.00	7.00	10.00	18.00	10.00	16.00	19.00	14.00	10.00	19.00	17.00	18.00	14.00	15.00	22.00	14.00	17.00	10.00	20.00	19.00	22.00	11.00	10.00	11.00	9.00	18.00	26.00
ATF7IP	100.00	94.00	108.00	97.00	101.00	127.00	120.00	121.00	129.00	98.00	130.00	112.00	121.00	121.00	109.00	142.00	118.00	92.00	102.00	129.00	75.00	97.00	102.00	110.00	69.00	112.00	112.00	96.00	118.00	119.00	111.00	157.00	115.00	108.00	107.00	134.00	126.00	128.00	121.00	130.00	156.00	108.00	139.00	118.00	95.00	134.00	110.00	123.00	141.00
ATF7IP2	9.00	12.06	11.00	23.00	13.00	20.00	16.00	28.01	10.00	15.05	13.00	16.01	17.00	12.00	11.96	21.04	12.00	3.01	11.62	15.03	8.00	11.11	7.00	16.06	12.01	16.00	16.00	10.00	11.00	14.00	17.02	17.00	18.00	17.00	10.01	10.02	13.87	11.89	4.00	12.00	9.01	12.92	10.00	12.00	7.00	10.00	15.99	10.00	17.00
ATG10	13.85	12.02	15.71	10.70	16.77	5.12	12.00	26.43	15.22	11.79	14.93	12.79	11.24	15.62	18.70	17.53	13.24	8.87	7.99	13.32	9.86	5.14	11.00	17.54	9.76	11.00	17.00	7.00	14.48	10.00	12.96	10.62	17.90	13.56	14.43	10.04	9.21	9.00	15.07	6.89	9.22	14.03	10.47	8.08	7.90	17.88	17.09	9.78	10.42
ATG12	55.66	70.72	55.42	62.16	62.68	65.58	78.00	97.58	84.67	58.21	63.62	74.69	71.53	61.58	63.28	93.44	52.58	69.98	71.92	56.89	60.88	49.93	54.23	59.11	60.86	70.52	55.35	43.53	49.95	62.69	57.45	75.40	70.30	95.93	49.70	67.97	74.94	49.67	40.71	52.21	86.27	57.21	51.84	59.25	53.18	61.64	44.80	68.70	72.43
ATG13	40.02	63.01	74.00	53.00	41.04	54.00	79.59	75.20	62.08	48.19	42.00	63.04	46.00	59.01	49.14	76.02	65.02	59.01	43.94	48.01	50.48	31.00	41.01	58.00	52.07	52.01	45.01	31.00	50.00	60.02	46.00	56.01	50.20	62.02	51.02	56.02	57.03	63.00	42.02	54.02	53.01	42.01	54.01	38.00	44.02	55.04	62.03	57.00	65.76
ATG14	48.27	68.51	51.97	49.40	68.72	54.09	62.70	88.14	64.82	55.35	76.07	57.11	85.34	67.34	55.85	96.43	67.90	74.51	62.90	73.32	62.41	45.41	54.10	71.88	76.73	80.43	64.07	45.37	81.00	74.41	58.26	83.86	67.33	61.46	76.53	60.90	85.35	77.63	67.24	60.47	78.54	51.91	67.15	56.57	49.91	75.81	41.92	54.31	62.48
ATG16L1	61.00	50.00	73.00	67.00	64.00	58.00	81.00	73.00	64.00	58.00	49.00	70.00	67.00	65.00	73.00	82.00	62.00	59.00	84.00	58.00	62.00	36.00	51.00	79.00	73.00	72.00	52.00	42.00	58.00	66.00	62.00	77.00	82.00	72.00	60.00	59.00	53.00	37.00	57.00	60.00	93.00	53.00	84.00	54.00	59.00	65.00	42.00	63.00	58.00
ATG16L2	2.00	1.00	1.00	1.00	2.00	2.00	2.00	1.00	3.00	0.00	2.00	1.00	0.00	1.00	3.00	1.00	3.00	0.00	1.00	3.00	0.00	1.00	2.00	2.00	0.00	0.00	0.00	4.00	1.00	2.00	4.00	1.00	3.00	2.00	5.00	1.00	0.00	3.00	0.00	2.00	2.00	2.00	6.00	1.00	2.00	0.00	5.00	1.00	3.00
ATG2A	12.00	10.00	11.00	10.00	14.00	9.00	12.00	22.00	17.00	16.00	14.00	13.00	13.00	11.00	20.00	25.00	17.00	11.00	16.00	15.00	14.00	15.00	3.00	11.00	7.00	11.00	17.00	9.00	9.00	15.00	12.00	19.00	11.00	22.00	17.00	7.00	11.00	11.00	9.00	11.00	24.00	12.00	11.00	11.00	7.00	11.00	8.00	23.00	18.00
ATG2B	25.00	38.00	29.00	35.00	37.00	40.00	37.00	45.00	30.00	40.00	33.00	32.00	35.00	40.00	43.00	51.00	33.00	28.00	32.00	34.00	35.00	24.00	37.00	32.00	32.00	37.00	28.00	35.00	36.00	34.00	40.00	33.00	41.00	43.00	30.00	33.00	41.00	35.00	34.00	46.00	44.00	38.00	28.00	38.00	23.00	42.00	36.00	41.00	42.00
ATG3	74.00	67.00	87.00	59.00	58.00	69.00	60.00	89.00	116.00	53.00	68.00	51.00	52.00	71.00	64.00	109.00	100.00	49.00	110.00	85.00	71.00	43.00	57.00	61.00	39.00	85.00	63.00	61.00	76.00	89.00	89.00	127.00	75.00	69.00	87.00	83.00	93.00	93.00	94.00	100.00	92.00	82.00	74.00	69.00	80.00	90.00	57.00	103.00	102.00
ATG4A	1.00	1.00	6.00	2.00	0.00	3.00	3.00	3.00	0.00	4.00	0.00	3.00	1.00	0.00	1.00	4.00	4.00	1.00	2.00	5.00	6.00	1.00	1.00	5.00	1.00	4.00	1.00	1.00	2.00	2.00	0.00	4.00	1.00	3.00	5.00	2.00	4.00	8.00	1.00	3.00	2.00	5.00	4.00	1.00	0.00	2.00	3.00	3.00	3.00
ATG4B	35.00	32.00	54.00	41.00	25.00	38.00	31.00	56.00	65.00	43.00	35.00	38.00	32.00	38.00	31.00	59.00	48.00	42.00	61.00	50.00	36.00	27.00	21.00	56.00	20.00	38.00	45.00	34.00	28.00	46.00	36.00	55.00	49.00	45.00	31.00	74.00	41.00	43.00	37.00	52.00	45.00	56.00	49.00	40.00	42.00	53.00	49.00	56.00	56.00
ATG4C	13.00	24.00	28.00	22.00	24.00	29.00	35.00	32.00	35.00	25.00	28.00	25.00	22.00	21.00	26.00	32.00	32.00	15.00	33.00	38.00	12.00	6.00	15.00	29.00	16.00	29.00	23.00	20.00	31.00	25.00	14.00	29.00	30.00	26.00	22.00	27.00	22.00	27.00	27.00	25.00	33.00	21.00	21.00	21.00	19.00	22.00	26.00	23.00	26.00
ATG4D	15.00	9.00	12.00	9.00	18.00	10.00	20.00	17.00	10.00	16.00	18.00	18.00	23.00	13.00	11.00	13.98	19.00	8.00	22.00	13.00	9.00	12.00	11.00	23.00	8.00	18.00	14.00	12.00	20.00	25.00	15.00	17.00	16.00	11.00	17.00	8.00	12.00	12.00	16.00	18.00	21.00	18.00	14.00	14.00	15.00	16.00	15.00	13.00	21.00
ATG5	26.00	28.00	39.00	34.00	44.00	35.00	33.00	47.00	52.00	35.00	35.00	34.00	44.00	49.00	31.00	69.00	36.00	38.00	51.00	64.00	34.00	27.00	30.00	47.00	32.00	36.00	40.00	46.00	42.00	44.00	46.00	65.00	32.00	53.00	48.00	40.00	47.00	35.00	39.00	48.00	47.00	29.00	46.00	53.00	37.00	48.00	37.00	31.00	49.00
ATG7	11.00	7.00	14.00	9.00	7.00	6.00	6.00	7.00	3.00	12.00	11.00	7.00	8.00	13.00	4.00	8.00	11.00	3.00	4.00	6.00	7.00	4.00	8.00	7.00	5.00	6.00	3.00	6.00	5.00	9.00	6.00	9.00	13.00	8.00	9.00	6.00	14.00	1.00	15.00	14.00	14.00	4.00	10.00	12.00	15.00	10.00	7.00	18.00	5.00
ATG9A	17.00	8.00	10.00	16.00	17.00	21.00	20.00	18.00	27.00	20.00	18.00	16.00	14.00	12.00	14.00	32.00	19.00	17.00	24.00	22.00	14.00	13.00	17.00	18.00	11.00	15.00	16.00	11.00	13.00	22.00	13.00	25.00	19.00	23.00	26.00	23.00	15.00	22.00	19.00	19.00	18.00	13.00	23.00	19.00	12.00	16.00	16.00	24.00	14.00
ATG9B	3.00	0.00	0.00	1.00	0.00	0.00	0.00	1.00	1.00	1.00	2.00	2.00	1.00	0.00	2.00	2.00	0.00	0.00	2.00	0.00	0.00	0.00	3.00	0.00	0.00	0.00	1.00	0.00	0.00	0.00	0.00	0.00	1.00	0.00	3.00	2.00	0.00	0.00	0.00	1.00	0.00	0.00	0.00	1.00	1.00	0.00	0.00	0.00	0.00
ATHL1	24.00	14.00	16.00	8.00	18.00	11.00	14.00	14.00	20.00	12.00	22.00	15.00	10.00	16.00	14.00	30.00	28.00	5.00	15.00	22.00	16.00	14.00	10.00	26.00	8.00	13.00	25.00	10.00	17.00	19.00	18.00	16.00	21.00	22.00	16.00	13.00	29.00	19.00	17.00	28.00	26.00	10.00	15.00	18.00	16.00	20.00	13.00	20.00	20.00
ATIC	161.00	100.00	175.00	165.00	106.00	160.00	134.00	189.00	215.00	134.00	157.00	142.00	117.00	143.00	142.00	215.00	211.00	121.00	203.00	171.00	121.00	114.00	123.00	164.00	93.00	152.00	178.00	125.00	160.00	158.00	151.00	199.00	147.00	157.00	199.00	183.00	169.00	195.00	172.00	185.00	201.00	158.00	176.00	168.00	192.00	178.00	142.00	171.00	194.00
ATL1	7.00	0.00	8.00	7.00	8.00	4.00	5.00	1.00	1.00	2.00	7.00	0.00	2.00	4.00	7.00	5.00	6.00	2.00	3.00	4.00	3.00	3.00	9.00	4.00	0.00	8.00	6.00	3.00	7.00	8.00	4.00	5.00	7.00	4.00	4.00	5.00	8.00	2.00	6.00	2.00	10.00	8.00	12.00	8.00	2.00	3.00	6.00	3.00	4.00
ATL2	79.00	83.00	126.00	107.00	106.00	119.00	106.00	133.00	111.00	116.00	115.00	115.00	118.00	111.00	144.00	155.00	133.00	103.00	96.00	122.00	114.00	104.00	95.00	122.00	85.00	126.00	115.00	85.00	124.00	128.00	110.00	120.00	110.00	131.00	109.00	120.00	117.00	134.00	101.00	132.00	120.00	103.00	145.00	102.00	110.00	123.00	93.00	125.00	141.00
ATL3	15.00	11.00	12.00	13.00	17.00	19.00	14.00	13.00	30.00	19.00	18.00	18.00	16.00	14.00	14.00	30.00	15.00	14.00	29.00	21.00	15.00	11.00	11.00	10.00	10.00	16.00	22.00	16.00	18.00	18.00	13.00	17.00	25.00	19.00	18.00	23.00	22.00	33.00	22.00	14.00	25.00	18.00	23.00	22.00	16.00	21.00	12.00	18.00	19.00
ATM	71.28	61.71	72.61	78.56	71.20	78.38	69.18	77.38	82.68	63.17	72.83	58.90	65.67	73.18	74.45	99.93	82.52	62.27	68.08	75.43	62.73	64.87	53.99	71.12	72.30	59.60	95.45	64.13	74.13	87.71	71.10	100.46	79.47	84.26	60.56	83.64	86.61	83.37	91.35	88.62	106.39	72.86	81.58	65.46	64.63	100.73	60.07	76.03	86.06
ATMIN	37.01	38.00	53.22	57.07	41.00	78.02	45.58	49.02	83.00	62.02	75.00	53.09	55.00	57.01	55.00	79.00	73.00	60.00	60.00	67.11	40.00	40.00	52.01	52.03	46.00	52.02	60.00	54.02	60.00	73.42	52.10	71.00	58.01	56.00	52.17	55.00	61.41	54.00	43.00	57.00	64.00	49.00	49.00	67.00	56.00	59.01	38.00	58.10	57.00
ATN1	76.25	52.00	50.54	42.20	43.20	60.00	66.46	75.00	99.09	46.07	70.00	56.97	41.00	48.00	52.35	85.00	94.00	51.08	68.23	58.00	36.10	34.31	53.43	59.34	37.00	45.20	61.00	41.15	51.39	64.39	51.08	74.00	76.02	62.00	62.06	64.11	48.00	51.47	45.29	80.54	67.01	42.00	65.08	56.36	47.00	48.29	52.01	69.00	89.41
ATOH1	0.00	0.00	0.00	0.00	0.00	0.00	0.00	0.00	0.00	1.00	0.00	0.00	0.00	0.00	0.00	1.00	0.00	0.00	0.00	0.00	0.00	0.00	0.00	0.00	0.00	0.00	0.00	0.00	0.00	0.00	0.00	0.00	0.00	0.00	0.00	0.00	0.00	0.00	0.00	0.00	0.00	0.00	0.00	0.00	0.00	0.00	0.00	0.00	0.00
ATOH7	0.00	1.00	0.00	0.00	0.00	0.00	0.00	1.00	0.00	2.00	1.00	1.00	0.00	0.00	0.00	0.00	0.00	0.00	0.00	0.00	1.00	2.00	0.00	0.00	1.00	3.00	0.00	1.00	0.00	0.00	0.00	0.00	1.00	1.00	0.00	0.00	0.00	0.00	1.00	1.00	1.00	0.00	2.00	0.00	0.00	0.00	0.00	0.00	0.00
ATOH8	1.00	0.00	0.00	2.00	0.00	1.00	0.00	0.00	1.00	0.00	2.00	0.00	0.00	0.00	0.00	0.00	0.00	0.00	0.00	1.00	0.00	0.00	0.00	0.00	0.00	0.00	0.00	1.00	0.00	0.00	0.00	0.00	0.00	0.00	0.00	0.00	0.00	0.00	0.00	1.00	0.00	1.00	0.00	1.00	0.00	0.00	0.00	0.00	0.00
ATOX1	2.00	0.00	5.00	5.00	0.00	2.00	1.00	4.00	8.00	5.00	5.00	2.00	1.00	2.00	2.00	4.00	4.00	6.00	7.00	4.00	5.00	1.00	1.00	5.00	0.00	8.00	2.00	5.00	4.00	3.00	1.00	4.00	6.00	4.00	4.00	2.00	8.00	4.00	8.00	8.00	3.00	1.00	5.00	1.00	5.00	2.00	7.00	5.00	7.00
ATP10A	4.00	0.00	2.00	4.00	4.00	2.00	5.00	2.00	2.00	1.00	2.00	2.00	2.00	2.00	6.00	8.00	1.00	1.00	2.00	3.00	4.00	2.00	3.00	1.00	1.00	3.00	5.00	2.00	4.00	3.00	2.00	7.00	3.00	3.00	5.00	4.00	0.00	1.00	4.00	2.00	3.00	1.00	8.00	3.00	3.00	2.00	4.00	4.00	4.00
ATP10B	0.00	0.00	1.00	0.00	1.00	0.00	0.00	0.00	0.00	0.00	0.00	0.00	0.00	0.00	0.00	0.00	0.00	0.00	0.00	0.00	1.00	0.00	1.00	0.00	0.00	0.00	0.00	0.00	0.00	0.00	0.00	0.00	1.00	1.00	2.00	0.00	0.00	0.00	0.00	1.00	0.00	0.00	1.00	0.00	0.00	0.00	0.00	0.00	0.00
ATP10D	3.00	6.00	8.00	11.00	6.00	11.00	7.00	11.00	15.00	7.00	2.00	7.00	7.00	8.00	5.00	4.00	10.00	5.00	15.00	6.00	8.00	4.00	6.00	4.00	9.00	14.00	11.00	7.00	8.00	9.00	8.00	6.00	10.00	9.00	3.00	8.00	5.00	14.00	6.00	8.00	6.00	7.00	8.00	6.00	9.00	8.00	10.00	8.00	9.00
ATP11A	86.00	79.00	93.00	88.00	95.00	116.00	107.00	109.00	132.00	98.00	118.00	94.00	106.00	104.00	98.00	133.00	107.00	88.00	84.00	98.00	74.00	64.00	93.00	100.00	83.00	99.00	86.00	67.00	81.00	97.00	81.00	101.00	108.00	101.00	94.00	76.00	86.00	81.00	81.00	98.00	116.00	91.00	80.00	81.00	76.00	89.00	58.00	93.00	107.00
ATP11B	30.00	39.00	38.00	40.00	34.00	38.00	56.00	64.00	33.00	52.00	37.00	29.00	39.00	36.00	43.00	43.00	34.00	48.00	43.00	27.00	35.00	25.00	35.00	53.00	33.00	33.00	43.00	31.00	38.00	39.00	45.00	48.00	39.00	33.00	30.00	35.00	36.00	30.00	33.00	39.00	54.00	34.00	22.00	31.00	26.00	38.00	40.00	33.00	29.00
ATP11C	104.00	160.00	171.00	126.00	149.00	160.00	150.00	185.00	141.00	133.00	143.00	151.00	167.00	136.00	165.00	203.00	120.00	139.00	158.00	149.00	104.00	101.00	129.00	129.00	149.00	118.00	111.00	112.00	128.00	137.00	109.00	166.00	152.00	163.00	121.00	150.00	149.00	150.00	125.00	128.00	173.00	109.00	146.00	127.00	109.00	120.00	95.00	151.00	164.00
ATP12A	0.00	0.00	1.00	0.00	1.00	0.00	2.00	2.00	2.00	1.00	0.00	0.00	1.00	1.00	0.00	1.00	2.00	0.00	1.00	1.00	0.00	0.00	1.00	0.00	1.00	0.00	0.00	2.00	0.00	1.00	3.00	1.00	0.00	0.00	0.00	0.00	1.00	1.00	1.00	1.00	1.00	0.00	0.00	1.00	0.00	0.00	1.00	1.00	2.00
ATP13A1	26.00	24.00	28.00	32.00	22.00	31.00	23.00	38.00	39.00	24.00	28.00	18.00	18.00	23.00	21.00	42.00	34.00	29.00	31.00	35.00	23.00	21.00	26.00	28.00	19.00	24.00	29.00	35.00	18.00	31.00	25.00	44.00	12.00	36.00	23.00	19.00	32.00	34.00	30.00	30.00	19.00	26.00	24.00	24.00	34.00	28.00	20.00	28.00	33.00
ATP13A2	25.00	21.00	23.00	28.00	21.00	21.00	23.00	39.00	35.00	22.00	30.00	19.00	28.00	16.00	19.00	38.00	37.00	27.00	41.00	25.00	11.00	29.00	14.00	39.00	13.00	30.00	21.00	27.00	32.00	34.00	20.00	42.00	27.00	19.00	24.00	29.00	20.00	29.00	30.00	44.00	31.00	28.00	32.00	27.00	28.00	32.00	24.00	39.00	43.00
ATP13A3	224.00	275.00	356.00	297.00	350.00	324.00	342.00	401.00	299.00	327.00	356.00	326.00	349.00	340.00	350.00	447.00	276.00	299.00	342.00	312.00	250.00	251.00	292.00	333.00	306.00	266.00	260.00	200.00	282.00	316.00	320.00	380.00	307.00	259.00	276.00	251.00	266.00	286.00	282.00	288.00	365.00	230.00	286.00	258.00	245.00	271.00	191.00	286.00	319.00
ATP13A4	0.00	0.00	0.00	0.00	0.00	0.00	0.00	0.00	0.00	0.00	0.00	0.00	0.00	0.00	0.00	0.00	0.00	0.00	0.00	0.00	0.00	0.00	0.00	0.00	0.00	0.00	0.00	0.00	0.00	0.00	0.00	0.00	0.00	0.00	0.00	0.00	0.00	0.00	1.00	0.00	0.00	0.00	0.00	0.00	0.00	0.00	0.00	0.00	0.00
ATP13A5	0.00	0.00	0.00	0.00	0.00	0.00	0.00	0.00	0.00	0.00	0.00	0.00	0.00	0.00	0.00	0.00	0.00	0.00	0.00	0.00	0.00	0.00	0.00	0.00	0.00	0.00	0.00	0.00	0.00	0.00	0.00	0.00	0.00	0.00	0.00	0.00	0.00	0.00	0.00	0.00	0.00	0.00	0.00	0.00	0.00	0.00	0.00	0.00	0.00
ATP1A1	410.00	276.00	369.00	340.00	273.00	345.95	363.00	454.00	476.00	326.00	360.00	363.00	338.00	394.00	337.00	480.00	459.00	315.00	431.00	448.00	277.00	319.00	292.00	383.00	242.00	403.00	419.00	339.00	412.00	471.00	331.00	481.00	356.00	419.00	442.00	501.00	403.00	460.00	395.00	468.00	494.00	353.00	464.00	455.00	399.00	505.00	319.00	447.00	471.00
ATP1A2	18.00	24.36	22.02	18.16	18.24	18.30	21.00	37.03	22.76	21.04	29.30	20.05	26.66	14.00	22.08	37.02	33.67	21.00	51.04	27.61	29.18	26.97	21.54	22.07	16.98	15.82	37.53	24.14	33.85	37.90	24.10	36.04	20.03	22.87	24.92	33.55	33.04	25.41	24.46	37.05	35.57	27.00	35.20	44.05	25.05	36.35	31.30	27.20	27.43
ATP1A3	24.00	17.00	26.00	12.00	21.00	18.05	20.00	32.00	19.00	24.00	16.00	20.00	13.00	29.00	22.00	36.00	42.00	18.00	38.00	35.00	18.00	12.00	12.48	22.00	18.00	22.00	18.43	18.00	24.00	27.00	19.00	33.00	24.00	18.00	21.00	23.00	21.00	19.00	19.00	34.00	20.48	21.00	17.00	14.00	20.00	25.00	25.00	17.00	18.00
ATP1A4	1.00	0.00	0.00	0.00	0.00	0.00	0.00	0.00	0.00	0.00	0.00	1.00	2.00	0.00	2.00	0.00	0.00	1.00	0.00	0.00	0.00	0.00	0.00	1.00	0.00	0.00	0.00	1.06	0.00	0.00	0.00	0.00	1.00	1.00	0.97	0.00	0.00	0.00	0.00	0.00	0.00	0.00	0.00	0.00	0.00	0.00	0.00	0.00	0.00
ATP1B1	76.00	87.00	106.00	88.00	109.00	96.00	114.00	108.00	98.00	91.00	101.00	93.00	98.00	105.00	122.00	120.00	85.00	82.00	92.00	93.00	98.00	51.00	70.00	95.00	94.00	83.00	83.00	73.00	100.00	88.00	84.00	118.00	122.00	86.00	80.00	92.00	73.00	88.00	79.00	87.00	95.00	89.00	81.00	73.00	58.00	66.00	60.00	89.00	107.00
ATP1B2	13.72	19.80	22.54	12.63	21.25	26.69	16.38	15.23	12.37	14.20	24.10	10.12	18.80	21.79	23.03	33.01	21.87	16.81	14.43	14.24	18.80	9.22	15.28	14.76	15.60	11.37	17.14	7.21	11.33	17.13	22.81	31.75	17.59	16.99	12.43	20.26	8.12	16.04	19.02	13.68	16.49	11.24	6.74	14.32	11.66	16.17	21.71	23.61	21.67
ATP1B3	277.00	288.00	341.00	282.00	306.00	340.00	357.00	395.00	401.00	324.00	312.00	273.00	290.00	347.00	273.00	414.00	354.00	278.00	385.00	313.00	231.00	219.00	284.00	314.00	254.00	283.00	280.00	229.00	277.00	334.00	290.00	359.00	327.00	306.00	345.00	289.00	274.00	283.00	297.00	326.00	366.00	262.00	306.00	283.00	260.00	288.99	229.00	291.00	370.00
ATP1B4	1.01	1.28	0.00	2.20	0.00	0.91	1.21	0.00	2.27	0.00	1.10	0.00	0.00	0.00	0.03	3.96	0.00	1.38	1.66	0.95	0.00	0.00	1.03	3.07	0.00	3.13	0.20	0.00	0.00	0.47	0.00	0.00	1.05	0.00	1.99	1.05	1.63	2.07	0.94	1.03	1.03	0.00	2.41	0.47	0.00	2.25	0.00	1.29	0.00
ATP2A1	1.00	1.00	0.00	0.00	0.00	1.00	1.00	2.00	1.00	0.00	2.00	0.00	1.00	1.00	1.00	0.00	3.00	3.00	0.00	1.00	0.00	0.00	1.00	0.00	0.00	0.00	0.00	0.00	0.00	3.00	1.00	0.00	1.00	0.00	1.00	4.00	0.00	1.00	0.00	0.00	1.00	0.00	1.00	0.00	1.00	0.00	0.00	3.00	1.00
ATP2A2	448.00	556.00	579.00	505.00	612.00	538.00	605.00	726.00	528.00	510.00	580.00	481.00	567.00	534.00	519.00	764.00	556.00	468.00	598.00	539.00	487.00	402.00	456.00	482.00	522.00	464.00	421.00	396.00	446.00	526.00	465.00	585.00	606.00	479.00	466.00	497.00	515.00	454.00	419.00	498.00	555.00	448.00	481.00	469.00	432.00	500.00	365.00	481.00	517.00
ATP2A3	18.00	11.00	20.00	20.00	11.00	14.00	7.00	21.00	20.00	13.00	24.00	9.00	13.00	15.00	15.00	22.00	22.00	15.00	24.00	19.00	8.00	13.00	12.00	21.00	13.00	11.00	18.00	10.00	19.00	22.00	11.00	26.00	18.00	21.00	15.00	21.00	13.00	14.00	15.00	18.00	16.00	18.00	15.00	8.00	15.00	22.00	16.00	19.00	29.00
ATP2B1	136.00	97.00	113.00	102.00	96.00	144.00	139.00	154.00	155.00	113.00	133.00	131.00	136.00	131.00	116.00	170.00	119.00	114.00	146.00	139.00	96.00	99.00	97.00	123.00	112.00	128.00	151.00	129.00	146.00	132.00	126.00	171.00	137.00	123.00	151.00	118.00	159.00	150.00	130.00	137.00	163.00	121.00	143.00	141.00	135.00	172.99	129.00	129.00	148.00
ATP2B2	0.00	0.00	0.00	0.00	0.00	0.00	0.00	0.00	0.00	0.00	0.00	2.00	0.00	0.00	0.00	0.00	1.00	0.00	0.00	0.00	3.00	0.00	1.00	0.00	0.00	0.00	0.00	0.00	0.00	0.00	0.00	0.00	0.00	0.00	1.00	0.00	1.00	0.00	0.00	0.00	1.00	0.00	0.00	0.00	1.00	0.00	1.00	0.00	0.00
ATP2B3	0.00	0.00	0.00	0.00	0.00	0.00	0.00	0.00	0.00	0.00	0.00	0.00	0.00	0.00	0.00	0.00	0.00	0.00	0.00	1.00	0.00	0.00	0.00	0.00	0.00	0.00	0.00	0.00	0.00	0.00	0.00	0.00	0.00	0.00	0.00	0.00	1.00	0.00	0.00	0.00	0.00	0.00	0.00	0.00	0.00	0.00	0.00	0.00	0.00
ATP2B4	19.00	20.00	18.00	25.00	24.00	24.00	37.00	32.00	31.00	26.00	32.00	26.00	29.00	24.00	20.00	27.00	30.00	28.00	28.00	28.00	16.00	19.00	13.00	21.00	20.00	37.00	15.00	17.00	20.00	26.00	26.00	25.00	30.00	25.00	24.00	35.00	20.00	32.00	26.00	23.00	27.00	24.00	23.00	13.00	16.00	26.00	20.00	25.00	20.00
ATP2C1	133.00	157.00	154.00	159.00	128.00	167.00	180.00	174.00	177.00	148.00	162.00	152.00	158.00	191.00	140.00	202.00	178.00	162.00	193.00	195.00	141.00	122.00	151.00	163.00	150.00	146.00	134.00	126.00	158.00	179.00	150.00	194.00	170.00	149.00	149.00	164.00	163.00	155.00	139.00	158.00	202.00	120.00	160.00	143.00	172.00	203.00	121.00	144.00	174.00
ATP2C2	2.00	2.00	5.00	4.00	1.00	0.00	2.00	3.00	2.00	2.00	2.00	1.00	1.00	0.00	0.00	3.00	4.00	2.00	10.00	8.00	1.00	4.00	0.00	3.00	3.00	2.00	4.00	2.00	1.00	5.00	3.00	4.00	3.00	4.00	2.00	4.00	1.00	1.00	4.00	1.00	4.00	2.00	3.00	6.00	3.00	1.00	1.00	3.00	2.00
ATP4A	0.00	0.00	1.00	0.00	0.00	1.00	0.00	0.00	2.00	0.00	1.00	0.00	1.00	2.00	0.00	0.00	0.00	0.00	0.00	0.00	0.00	0.00	0.00	0.00	0.00	0.00	0.00	0.00	1.00	0.00	0.00	1.00	0.00	0.00	0.00	0.00	0.00	0.00	0.00	0.00	0.00	2.00	0.00	0.00	0.00	0.00	0.00	2.00	1.00
ATP4B	0.00	0.00	0.00	0.00	0.00	0.00	0.00	0.00	0.00	0.00	0.00	0.00	0.00	0.00	0.00	0.00	0.00	0.00	0.00	0.00	0.00	0.00	0.00	0.00	0.00	0.00	0.00	0.00	0.00	0.00	0.00	0.00	0.00	0.00	0.00	0.00	0.00	0.00	0.00	0.00	0.00	0.00	0.00	0.00	0.00	0.00	0.00	0.00	0.00
ATP5A1	751.00	484.00	757.00	656.00	492.00	612.00	668.00	818.00	917.00	619.00	717.00	612.00	623.00	658.00	570.00	955.00	776.00	586.00	788.00	774.00	557.00	553.00	590.00	760.00	428.00	691.00	732.00	637.00	720.00	828.00	658.00	986.00	655.00	730.00	857.00	802.00	712.00	686.00	714.00	843.00	976.00	687.00	812.00	779.00	764.00	845.00	661.00	808.00	792.00
ATP5B	704.00	517.00	773.00	638.00	484.00	608.00	648.00	873.00	955.00	576.00	754.00	615.00	536.00	667.00	581.00	927.00	894.00	561.00	838.00	723.00	542.00	497.00	545.00	739.00	399.00	672.00	700.00	562.00	690.00	663.00	649.00	934.00	698.00	741.00	763.00	739.00	697.00	716.00	723.00	893.00	922.00	648.00	818.00	719.00	653.00	802.00	615.00	817.00	817.00
ATP5C1	112.00	90.00	116.00	119.00	93.00	110.00	126.00	123.00	164.00	87.00	131.00	108.00	114.00	105.00	109.00	190.00	143.00	99.00	138.00	120.00	72.00	91.00	94.00	95.00	88.00	119.00	127.00	98.00	101.00	113.00	110.00	171.00	114.00	109.00	138.00	121.00	113.00	141.00	111.00	138.00	155.00	106.00	136.00	135.00	112.00	144.00	106.00	126.00	145.00
ATP5D	15.00	7.00	6.00	12.00	1.00	12.00	11.00	5.00	9.00	4.00	7.00	6.00	5.00	7.00	7.00	6.00	15.00	6.00	6.00	7.00	11.00	5.00	9.00	19.00	5.00	6.00	5.00	2.00	1.00	10.00	6.00	10.00	6.00	8.00	18.00	6.00	8.00	4.00	7.00	13.00	11.00	8.00	5.00	5.00	5.00	7.00	11.00	11.00	12.00
ATP5E	25.00	20.00	27.00	16.00	15.00	28.00	21.00	21.00	48.00	22.00	14.00	21.00	10.00	18.00	19.00	26.00	34.00	14.00	44.00	20.00	8.00	20.00	11.00	32.00	8.00	18.00	31.00	24.00	25.00	20.00	20.00	42.00	17.00	21.00	33.00	30.00	29.00	18.00	22.00	34.00	31.00	12.00	41.00	26.00	31.00	42.00	28.00	51.00	18.00
ATP5F1	121.05	76.32	135.67	123.18	87.01	114.29	71.07	144.11	173.10	94.02	118.41	107.93	101.00	99.03	111.05	166.44	118.56	87.20	118.85	146.83	106.26	113.03	95.05	126.22	74.70	127.75	135.46	110.68	126.69	117.78	135.26	145.07	124.79	153.18	164.82	163.00	143.24	156.73	110.50	151.30	151.20	92.09	165.65	156.50	111.20	174.81	145.01	159.32	152.38
ATP5G1	3.00	1.00	6.00	2.00	8.00	8.00	4.00	4.00	6.00	5.00	3.00	8.00	2.00	5.00	4.00	10.00	6.00	5.00	8.00	7.00	2.00	1.00	2.00	5.00	2.00	10.00	9.00	11.00	8.00	12.00	4.00	9.00	3.00	2.00	4.00	12.00	2.00	6.00	4.00	8.00	10.00	6.00	6.00	4.00	1.00	5.00	7.00	6.00	11.00
ATP5G2	58.00	43.00	63.00	75.00	32.00	59.00	71.00	81.00	110.00	62.00	49.00	62.00	49.00	80.00	49.00	88.00	90.00	34.00	65.00	66.00	31.00	51.00	42.00	65.00	24.00	54.00	45.00	61.00	73.00	71.00	67.00	86.00	61.00	66.00	75.00	79.00	60.00	70.00	75.00	67.00	71.00	58.00	65.00	83.00	56.00	79.00	60.00	64.00	87.00
ATP5G3	191.00	200.00	244.00	192.00	209.00	209.00	237.00	284.02	245.00	234.00	227.00	175.00	172.00	199.00	210.00	312.00	212.00	166.00	245.00	172.00	156.00	111.00	176.00	187.00	229.00	173.00	151.00	136.00	148.00	168.00	168.00	242.00	254.00	142.00	173.00	154.00	163.00	166.00	173.00	207.00	209.00	147.00	181.00	149.00	165.00	159.00	119.00	170.00	234.00
ATP5H	60.00	56.00	83.00	76.00	45.00	77.00	63.00	82.00	99.00	61.00	70.00	84.00	64.00	77.00	60.00	118.00	100.00	50.00	87.00	95.00	59.00	61.00	67.00	101.00	51.00	84.00	78.00	69.00	94.00	79.00	64.00	79.00	85.00	73.00	89.00	93.00	75.00	79.00	84.00	103.00	101.00	81.00	101.00	84.00	91.00	119.00	72.00	82.00	107.00
ATP5I	63.00	26.00	47.00	36.00	32.00	39.00	44.00	37.00	87.00	32.00	47.00	35.00	25.00	43.00	36.00	58.00	100.00	24.00	61.00	35.00	31.00	32.00	46.00	49.00	23.00	32.00	49.00	39.00	36.00	51.00	32.00	84.00	48.00	45.00	56.00	68.00	43.00	43.00	37.00	65.00	52.00	35.00	42.00	43.00	66.00	46.00	46.00	59.00	67.00
ATP5J	52.00	29.00	50.00	40.00	45.00	49.00	40.00	32.00	62.00	31.00	41.00	39.00	30.00	52.00	34.00	48.00	64.00	33.00	60.00	49.00	33.00	33.00	26.00	45.00	27.00	37.00	51.00	46.00	39.00	55.00	40.00	62.00	46.00	51.00	62.00	62.00	42.00	57.00	40.00	60.00	73.00	47.00	64.00	51.00	51.00	63.00	45.00	72.00	43.00
ATP5J2	58.00	34.00	62.88	59.40	27.91	49.00	69.83	80.00	100.00	38.61	46.54	49.67	31.92	48.19	49.00	79.69	91.00	46.04	74.60	49.00	31.85	43.71	40.57	61.00	20.00	56.51	58.94	41.74	41.23	72.85	51.94	77.63	55.00	47.33	82.00	56.00	70.45	63.00	65.72	96.32	43.08	62.30	77.23	90.00	46.44	71.00	52.95	91.66	55.00
ATP5J2-PTCD1	0.00	0.00	17.92	26.16	1.45	0.00	2.70	0.00	0.00	6.14	23.65	20.87	17.01	28.41	0.00	5.48	0.00	15.98	6.92	0.00	2.47	4.50	6.59	0.00	0.00	23.96	32.33	20.99	13.33	2.72	16.65	37.18	0.00	10.50	0.00	0.00	8.79	0.00	4.67	26.66	31.09	26.60	26.91	0.00	9.16	0.00	17.80	5.46	0.00
ATP5L	107.00	164.00	184.00	141.00	116.00	153.00	148.00	185.00	185.00	145.00	138.00	145.00	124.00	125.00	142.00	215.00	135.00	103.00	147.00	114.00	106.00	98.00	103.95	126.00	137.00	122.00	91.00	84.00	111.00	138.00	115.00	126.00	124.95	106.00	104.00	107.00	127.00	131.00	97.00	113.00	131.00	108.00	126.00	88.00	98.00	116.00	85.98	116.00	127.00
ATP5L2	0.00	0.00	0.00	0.00	0.00	0.00	0.00	0.00	0.00	0.00	0.00	0.00	0.00	0.00	0.00	0.00	0.00	0.00	0.00	0.00	0.00	0.00	1.05	0.00	0.00	0.00	0.00	0.00	0.00	0.00	0.00	0.00	1.18	0.00	0.00	0.00	0.00	0.00	0.00	0.00	0.00	1.00	0.00	0.00	0.00	0.00	1.12	0.00	0.00
ATP5O	90.00	60.00	118.00	98.00	65.00	114.00	100.00	115.00	104.00	89.00	96.00	76.00	81.00	76.00	71.00	109.00	111.00	74.00	137.00	107.00	84.00	59.00	104.00	92.00	62.00	89.00	109.00	104.00	108.00	92.00	107.00	130.00	102.00	119.00	137.00	131.00	133.00	113.00	98.00	119.00	137.00	97.00	132.00	124.00	123.00	146.00	87.00	131.00	108.00
ATP5S	2.19	0.00	7.22	2.05	2.00	8.38	5.00	3.13	6.02	4.54	6.30	5.45	2.09	7.15	4.99	5.09	7.28	4.18	6.35	6.17	3.16	1.03	4.33	10.88	2.07	8.04	3.20	7.65	9.31	6.28	6.33	5.03	2.00	1.06	2.32	2.11	4.28	5.49	5.11	7.21	5.28	5.07	4.13	8.85	2.16	4.57	5.37	6.66	5.51
ATP5SL	71.00	60.00	50.00	56.00	50.00	64.00	49.00	59.00	44.00	34.00	49.00	39.00	48.00	61.00	49.00	63.00	64.00	28.00	63.00	61.00	44.00	36.00	44.00	52.00	51.00	44.00	71.00	34.00	37.00	38.00	47.00	77.00	65.00	59.00	53.00	58.00	51.00	56.00	45.00	58.00	68.00	52.00	47.00	55.00	57.00	48.00	50.00	69.00	49.00
ATP6AP1	36.00	21.00	54.00	23.00	27.00	31.00	30.00	44.00	47.17	30.00	31.13	45.00	40.00	34.00	32.00	60.00	35.00	32.00	44.00	32.00	19.00	31.00	25.00	20.00	28.00	29.00	31.00	33.37	40.00	41.00	24.06	33.00	38.78	36.00	40.00	41.00	40.00	27.00	47.00	34.00	41.00	40.00	37.00	32.00	38.00	27.00	34.00	44.00	43.00
ATP6AP1L	0.00	0.00	0.00	0.00	1.00	0.00	0.00	0.00	0.00	0.00	0.00	0.00	0.00	0.00	0.00	0.00	0.00	0.00	0.00	0.00	0.00	0.00	0.00	0.00	0.00	0.00	0.00	0.00	0.00	0.00	0.00	0.00	0.00	0.00	0.00	0.00	0.00	0.00	0.00	0.00	0.00	0.00	0.00	0.00	0.00	0.00	0.00	0.00	1.00
ATP6AP2	119.00	187.00	226.00	208.00	171.00	223.00	208.00	246.00	203.00	189.00	166.00	189.00	230.00	216.00	220.00	283.00	180.00	171.00	250.00	272.00	194.00	159.00	141.00	197.00	183.00	188.00	193.00	157.00	186.00	239.00	205.00	266.00	232.00	185.00	188.00	179.00	194.00	222.00	201.00	213.00	235.00	163.00	213.00	177.00	186.00	210.00	137.00	187.00	222.00
ATP6V0A1	26.00	21.00	23.00	17.00	23.00	26.00	19.00	30.00	28.00	19.00	24.00	19.00	17.00	26.00	15.00	34.00	22.00	11.00	25.00	24.00	19.00	24.00	25.00	32.00	26.00	18.00	18.00	22.00	24.00	30.00	21.00	25.00	28.00	14.00	30.00	22.00	25.00	24.00	24.00	27.00	29.00	18.00	23.00	16.00	22.00	20.00	27.00	23.00	26.00
ATP6V0A2	60.88	70.95	76.46	78.09	71.03	84.88	82.99	108.00	72.78	60.33	87.74	69.97	71.89	56.31	74.06	107.55	78.72	52.23	91.44	70.89	74.72	64.06	64.88	76.94	90.65	54.14	48.22	36.76	64.20	62.19	62.25	94.89	85.36	63.90	66.90	70.95	60.02	65.29	60.61	59.02	70.36	44.26	65.81	54.17	50.46	54.94	56.26	80.67	74.56
ATP6V0A4	0.00	0.00	0.00	0.00	2.00	0.00	1.00	0.00	1.00	1.00	0.00	1.00	0.00	0.00	0.00	2.00	1.00	0.00	2.00	0.00	1.00	0.00	2.00	0.00	1.00	1.00	0.00	2.00	0.00	0.00	1.00	0.00	0.00	0.00	3.00	0.00	1.00	0.00	2.00	1.00	0.00	2.00	2.00	0.00	1.00	0.00	0.00	0.00	0.00
ATP6V0B	76.00	70.00	83.00	65.00	69.00	83.00	104.00	100.00	88.00	91.00	86.00	90.00	78.00	87.00	77.00	128.00	86.00	70.00	101.00	58.00	62.00	63.00	70.00	72.00	79.00	69.00	54.00	42.00	63.00	68.00	68.00	90.00	71.00	64.00	70.00	51.00	54.00	64.00	69.00	66.00	75.00	54.00	58.00	60.00	49.00	53.00	43.00	70.00	92.00
ATP6V0C	43.00	19.00	35.00	27.00	24.00	35.00	41.00	38.00	64.00	24.00	45.00	44.00	16.00	31.00	20.00	47.00	58.00	25.00	35.00	51.00	30.00	20.00	30.00	45.00	20.00	37.00	23.00	20.00	19.00	33.00	33.00	40.00	23.00	25.00	37.00	20.00	25.00	43.00	34.00	59.00	31.00	19.00	24.00	31.00	24.00	26.00	25.00	31.00	24.00
ATP6V0D1	22.00	21.00	17.00	25.00	15.59	15.00	20.00	25.00	27.00	9.00	14.00	26.00	16.00	14.00	10.00	21.00	24.39	22.00	32.00	16.00	15.00	15.00	16.97	21.02	13.00	24.00	13.00	13.00	16.13	26.90	21.00	29.00	16.00	17.00	22.00	24.00	16.00	20.01	18.00	29.00	14.00	15.00	15.00	19.00	25.00	23.00	7.00	26.00	25.00
ATP6V0D2	0.00	0.00	0.00	0.00	0.00	0.00	0.61	0.00	1.00	0.92	0.00	0.00	0.00	1.73	0.00	0.90	1.01	0.00	0.00	0.00	0.00	0.00	0.00	0.00	2.00	1.00	0.93	0.00	1.00	0.00	0.00	0.00	0.00	0.00	0.00	0.00	0.00	0.95	0.00	0.00	0.00	1.00	0.00	0.00	0.00	0.00	0.99	0.00	0.00
ATP6V0E1	43.00	59.00	44.00	28.00	50.00	44.00	38.00	68.00	50.00	40.00	51.00	42.00	44.00	44.00	37.00	47.00	35.00	43.00	54.00	48.00	37.00	26.00	27.00	35.00	55.00	40.00	34.00	28.00	36.00	38.00	37.00	44.00	54.00	42.00	39.00	41.00	39.00	40.00	41.00	34.00	54.00	30.00	28.00	32.00	24.00	33.00	21.00	32.00	45.00
ATP6V0E2	6.00	4.00	9.00	7.00	2.00	4.00	5.00	5.00	9.00	3.00	3.00	3.00	4.00	7.00	5.00	6.00	4.00	6.00	7.00	2.00	2.00	2.00	2.00	6.00	1.00	2.00	7.00	8.00	5.00	7.00	5.00	2.00	6.00	3.00	3.00	7.00	8.00	6.00	2.00	10.00	12.00	5.00	5.00	4.00	10.00	11.00	4.00	9.00	10.00
ATP6V1A	82.37	134.18	132.19	105.55	113.40	119.72	148.09	154.97	121.58	132.41	104.12	114.08	139.03	127.94	115.03	170.55	81.72	121.08	126.66	103.42	86.32	79.04	117.13	101.43	101.75	83.63	104.13	85.90	103.29	126.05	111.67	109.35	131.37	111.80	90.26	100.05	96.34	118.67	104.96	138.03	123.36	94.03	88.89	95.28	116.07	114.55	78.95	114.40	87.85
ATP6V1B1	0.00	0.00	0.00	0.00	0.00	0.00	0.00	0.00	0.00	0.00	0.00	0.00	0.00	0.00	0.00	0.00	0.00	0.00	0.00	0.00	0.00	0.00	0.00	0.00	0.00	0.00	0.00	0.00	0.00	0.00	0.00	0.00	0.00	0.00	0.00	0.00	0.00	0.00	0.00	0.00	0.00	0.00	0.00	0.00	0.00	0.00	0.00	0.00	0.00
ATP6V1B2	99.00	117.00	128.00	90.00	123.00	118.00	114.00	108.00	122.00	118.00	111.00	106.00	118.00	91.00	109.00	123.00	115.00	77.00	128.00	88.00	65.00	94.00	81.00	99.00	100.00	79.00	89.00	102.00	111.00	106.00	74.00	123.00	113.00	89.00	114.00	104.00	98.00	102.00	86.00	105.00	125.00	91.00	100.00	85.00	84.00	105.00	87.00	115.99	120.00
ATP6V1C1	97.00	180.00	153.00	134.00	136.00	134.50	161.00	187.00	132.00	154.00	179.02	152.00	181.00	155.00	160.00	169.99	148.00	137.00	138.00	157.00	118.00	139.01	113.00	145.00	148.00	149.00	117.00	117.15	137.01	145.13	136.01	165.00	157.00	143.00	141.00	116.00	134.00	144.00	111.02	143.00	181.00	92.00	131.00	111.00	105.00	120.00	97.00	128.00	138.00
ATP6V1C2	3.00	4.00	5.00	5.00	5.00	5.00	7.00	8.00	4.00	1.00	3.00	8.00	10.00	6.00	1.00	4.00	7.00	4.00	7.00	4.00	3.00	4.00	3.00	6.00	1.00	6.00	3.00	7.00	3.00	3.00	4.00	4.00	4.00	5.00	6.00	3.00	5.00	4.00	4.00	5.00	5.00	2.00	4.00	5.00	7.00	3.00	12.00	3.00	4.00
ATP6V1D	42.00	54.00	55.00	67.00	69.00	69.00	68.00	82.00	83.00	63.00	74.00	58.00	78.00	50.00	59.00	82.00	76.00	59.00	75.00	60.00	60.00	50.00	58.00	66.00	43.00	68.00	53.00	42.00	76.00	76.00	63.00	91.00	76.00	70.00	87.00	73.00	60.00	67.00	59.00	71.00	75.00	63.00	60.00	84.00	58.00	71.00	64.00	64.00	78.00
ATP6V1E1	61.00	42.00	52.00	72.00	32.00	59.00	54.00	52.00	81.00	43.00	46.00	62.00	46.00	68.00	48.00	65.00	61.00	47.00	64.00	53.00	48.00	41.00	53.00	53.00	38.00	60.00	70.00	34.00	62.00	89.00	53.00	90.00	62.00	68.00	62.00	78.00	74.00	57.00	40.00	81.00	86.00	49.00	85.00	59.00	86.00	72.00	59.00	86.00	89.00
ATP6V1E2	0.00	0.00	0.00	2.00	1.00	1.00	1.00	2.00	2.00	1.00	0.00	0.00	1.00	2.00	0.00	0.00	1.00	1.00	4.00	1.00	1.00	4.00	3.00	0.00	3.00	1.00	3.00	1.00	0.00	0.00	1.00	0.00	3.00	0.00	1.00	2.00	5.00	2.00	1.00	0.00	4.00	0.00	0.00	2.00	0.00	2.00	0.00	5.00	1.00
ATP6V1F	16.00	10.00	15.00	11.00	10.00	9.00	14.00	17.00	30.00	14.00	17.00	11.00	11.00	17.00	14.00	38.00	19.00	8.00	20.00	19.00	10.00	7.00	7.00	22.00	15.00	15.00	15.00	9.00	22.00	19.00	17.00	30.00	17.00	21.00	18.00	15.00	12.00	9.00	15.00	17.00	22.00	13.00	12.00	9.00	13.00	6.00	11.00	13.00	16.00
ATP6V1G1	104.00	109.00	126.00	104.00	103.00	110.00	128.00	126.00	157.00	107.00	125.00	99.00	123.00	132.00	116.00	177.00	123.00	85.00	154.00	118.00	86.00	91.00	73.00	135.00	120.00	106.00	107.00	90.00	119.00	122.00	122.00	168.00	152.00	102.00	136.00	125.00	90.00	119.00	97.00	133.00	134.00	85.00	113.00	122.00	103.00	110.00	95.00	119.00	151.00
ATP6V1G2	1.00	0.00	0.00	0.00	1.00	1.00	0.00	0.00	0.00	0.00	1.00	0.00	1.00	0.00	3.00	2.00	2.00	2.00	1.00	2.00	3.00	0.00	0.00	0.00	2.00	0.00	0.00	0.00	2.00	1.00	1.00	2.00	1.00	2.00	2.00	0.00	2.00	0.00	3.00	0.00	2.00	2.00	1.00	1.00	3.00	0.00	1.00	0.00	0.00
ATP6V1G3	0.00	0.00	0.00	0.00	0.00	0.00	0.00	0.00	0.00	0.00	0.00	0.00	0.00	0.00	0.00	0.00	0.00	0.00	0.00	0.00	0.00	0.00	0.00	0.00	0.00	0.00	0.00	0.00	0.00	0.00	0.00	0.00	0.00	0.00	0.00	0.00	0.00	0.00	0.00	0.00	0.00	0.00	0.00	0.00	0.00	0.00	0.00	0.00	0.00
ATP6V1H	26.00	25.00	42.00	39.00	24.00	44.00	36.00	34.00	45.00	22.00	40.00	31.00	31.00	40.00	23.00	33.00	35.00	15.00	50.00	38.00	20.00	22.00	25.00	39.00	18.00	29.00	30.00	34.00	35.00	53.00	29.00	44.00	44.00	32.00	39.00	48.00	40.00	32.00	31.00	49.00	40.00	25.00	38.00	41.00	40.00	44.00	25.00	37.00	40.00
ATP7A	9.04	3.01	11.00	11.05	5.07	6.00	7.00	2.00	6.01	2.00	7.91	8.85	8.00	4.02	6.01	18.62	6.07	4.01	7.03	13.34	5.00	4.10	7.03	7.08	4.10	6.07	4.00	9.20	6.05	10.02	6.07	6.00	4.04	4.02	5.15	3.03	13.00	6.01	7.01	5.02	8.04	7.00	10.01	3.01	8.03	3.00	0.00	11.92	2.01
ATP7B	6.00	10.00	2.00	5.00	2.00	7.00	6.00	12.00	9.00	11.00	7.00	6.00	5.00	6.00	8.00	10.00	4.00	6.00	10.00	7.00	8.00	6.00	3.00	4.00	5.00	3.00	3.00	1.00	6.00	10.00	5.00	13.00	6.00	4.00	9.00	5.00	3.00	9.00	7.00	4.00	11.00	4.00	5.00	6.00	8.00	8.00	5.00	9.00	7.00
ATP8A1	23.00	29.00	25.00	27.00	24.00	28.00	35.00	38.00	26.00	20.00	27.00	36.00	40.00	30.00	25.00	31.00	21.00	17.00	29.00	29.00	20.00	28.00	28.00	28.00	19.00	20.00	24.00	11.00	26.00	31.00	20.00	50.00	23.00	30.00	18.00	29.00	29.00	19.00	26.00	24.00	38.00	21.00	22.00	11.00	16.00	18.00	12.00	24.00	27.00
ATP8A2	5.00	5.00	9.00	3.00	3.00	11.00	8.00	4.00	3.00	4.00	1.00	8.00	6.00	5.00	7.00	11.00	11.00	4.00	5.00	7.00	0.00	1.00	8.00	3.00	1.00	3.00	8.00	5.00	4.00	7.00	8.00	5.00	4.00	9.00	2.00	4.00	7.00	6.00	2.00	4.00	7.00	5.00	3.00	4.00	4.00	6.00	5.00	6.00	4.00
ATP8B1	8.07	15.91	16.02	18.22	12.14	13.19	18.04	24.02	11.02	7.03	18.83	11.29	15.11	10.63	14.02	20.05	22.00	8.02	11.07	10.69	7.04	6.99	9.09	12.02	10.05	14.11	12.01	11.01	19.10	17.80	11.06	19.33	15.08	11.02	14.17	19.00	18.47	14.47	15.07	12.09	19.09	10.45	17.45	10.03	12.51	20.48	9.09	24.46	24.60
ATP8B2	81.70	94.37	94.18	95.35	91.69	89.13	84.53	111.75	105.18	100.13	93.83	86.30	114.41	80.47	99.54	107.03	68.47	59.60	80.34	86.82	59.42	67.93	74.04	85.03	80.70	75.07	74.20	57.11	85.67	115.21	76.36	97.57	94.58	87.79	71.95	78.81	76.79	63.26	78.21	74.25	94.36	77.34	82.96	83.21	56.91	74.54	61.36	90.76	92.43
ATP8B3	0.00	1.00	0.00	0.00	0.00	1.00	1.00	0.00	0.00	0.00	2.00	0.00	1.00	0.00	0.00	1.00	1.00	1.00	0.00	0.00	2.00	0.00	1.00	1.00	2.00	0.00	1.00	0.00	1.00	0.00	0.00	2.00	2.00	1.00	0.00	2.00	0.00	1.00	0.00	0.00	0.00	0.00	1.00	0.00	1.00	1.00	1.00	0.00	2.00
ATP8B4	0.00	0.00	2.00	0.00	0.00	1.00	2.00	0.00	1.00	0.00	0.00	0.00	1.00	1.00	0.00	1.00	0.00	0.00	0.00	0.00	0.00	0.00	0.00	0.00	1.00	0.00	2.00	1.00	1.00	0.00	0.00	2.00	0.00	2.00	0.00	0.00	1.00	0.00	1.00	0.00	0.00	0.00	0.00	2.00	0.00	1.00	0.00	0.00	1.00
ATP9A	25.12	20.35	18.11	18.06	11.17	19.84	28.59	17.95	21.17	19.52	17.13	21.04	25.14	16.30	29.22	21.19	22.18	12.98	11.13	9.73	19.29	13.08	13.29	9.08	19.20	16.10	20.56	22.15	19.33	14.08	15.18	25.09	27.05	24.13	13.22	20.21	18.11	15.21	22.19	22.45	20.14	18.09	19.14	12.08	25.84	29.22	16.15	25.39	29.18
ATP9B	13.00	9.00	8.00	13.00	12.00	10.00	11.00	15.00	7.00	9.00	21.00	7.00	9.00	14.00	10.00	23.00	13.00	12.00	18.00	15.00	11.00	10.00	11.00	12.00	8.00	11.00	6.00	7.00	16.00	12.00	13.00	14.00	17.00	14.00	16.00	15.00	13.00	12.00	4.00	12.00	12.00	15.00	12.00	16.00	12.00	20.00	10.00	10.00	10.00
ATPAF1	49.00	42.00	57.00	34.00	44.00	43.00	48.00	40.00	54.00	47.00	29.00	33.00	48.00	52.00	30.00	73.00	54.00	34.00	40.00	49.00	30.00	27.00	41.00	44.00	38.00	33.00	39.00	31.00	36.00	34.00	37.00	42.00	57.00	27.00	37.00	31.00	30.00	49.00	43.00	58.00	55.00	32.00	24.00	33.00	39.00	39.00	30.00	44.00	39.00
ATPAF1-AS1	0.00	0.00	0.00	0.00	0.00	0.00	0.00	0.00	0.00	0.00	0.00	0.00	0.00	0.00	0.00	0.00	0.00	0.00	0.00	0.00	0.00	0.00	0.00	0.00	0.00	0.00	0.00	0.00	0.00	0.00	0.00	0.00	0.00	0.00	0.00	0.00	0.00	0.00	0.00	0.00	0.00	0.00	0.00	0.00	0.00	0.00	0.00	0.00	0.00
ATPAF2	8.00	1.00	5.00	9.00	3.00	6.00	8.00	9.00	8.00	6.00	13.00	7.00	8.00	9.00	7.00	6.00	9.00	5.00	6.00	9.00	6.00	4.00	4.00	3.00	5.00	10.00	8.00	5.00	8.00	5.00	3.00	5.00	6.00	10.00	12.00	4.00	11.00	9.00	9.00	14.00	5.00	6.00	7.00	11.00	5.00	7.00	2.00	7.00	14.00
ATPBD4	21.00	27.00	27.00	19.00	27.00	19.00	29.00	44.00	33.00	26.00	17.00	17.00	26.00	27.00	28.00	27.00	26.00	28.00	34.00	37.00	22.00	23.00	14.00	23.00	23.00	17.00	35.00	23.00	27.00	30.00	27.00	33.00	29.00	31.00	37.00	26.00	21.00	19.00	22.00	47.00	25.00	17.00	29.00	27.00	37.00	31.00	16.00	29.00	29.00
ATPIF1	78.00	38.00	64.00	47.00	45.00	48.00	56.00	50.00	86.00	37.00	60.00	52.00	34.00	44.00	41.00	59.00	87.00	38.00	84.00	50.00	30.00	35.00	47.00	42.00	49.00	43.00	54.00	48.00	56.00	52.00	51.00	83.00	43.00	57.00	59.00	70.00	61.00	56.00	61.00	86.00	63.00	60.00	77.00	66.00	56.00	65.00	41.00	84.00	71.00
ATR	25.00	19.00	35.00	23.00	16.00	36.00	36.00	39.00	48.00	29.00	28.00	29.00	30.00	30.00	36.00	41.00	34.00	31.00	32.00	29.00	27.00	49.00	30.00	28.00	23.00	30.00	37.00	18.00	31.00	33.00	34.00	60.00	30.00	33.00	41.00	28.00	54.00	38.00	41.00	38.00	31.00	35.00	42.00	36.00	32.00	45.00	28.00	57.00	32.00
ATRIP	26.00	5.00	11.00	9.00	9.00	8.00	12.00	11.00	13.00	7.00	6.00	10.00	8.00	8.00	6.00	18.00	16.00	5.00	9.00	9.00	8.00	10.00	12.00	10.00	6.00	8.00	10.00	8.00	9.00	11.00	7.00	14.00	7.00	11.00	9.00	6.00	12.00	16.00	4.00	13.00	10.00	10.00	16.00	9.00	7.00	13.00	7.00	13.00	17.00
ATRN	34.00	49.00	63.00	60.00	61.00	69.00	44.00	81.00	45.00	63.00	43.00	50.00	59.00	70.00	69.00	84.00	60.00	49.00	56.00	44.00	51.00	41.00	31.00	51.00	55.00	44.00	56.00	50.00	46.00	50.00	47.00	62.00	58.00	48.00	61.00	48.00	52.00	57.00	45.00	51.00	65.00	53.00	58.00	59.00	45.00	58.00	38.00	48.13	69.00
ATRNL1	11.00	18.00	19.00	9.00	10.00	16.00	12.00	22.00	15.00	9.00	11.00	11.00	12.00	12.00	3.00	18.00	16.00	19.00	26.00	19.00	13.00	12.00	10.00	8.00	15.00	12.00	8.00	13.00	18.00	14.00	19.00	22.00	12.00	10.00	13.00	15.00	15.00	14.00	12.00	17.00	20.00	14.00	13.00	8.00	8.00	11.00	7.00	7.00	9.00
ATRX	180.00	198.00	234.00	193.00	218.00	240.00	223.00	299.00	263.98	220.00	228.00	227.00	229.00	253.00	229.00	306.00	278.00	191.00	266.00	277.00	237.00	196.00	201.00	202.00	159.00	256.99	251.00	225.00	280.00	282.00	221.00	347.00	232.00	245.00	287.00	305.00	271.00	301.00	281.00	284.00	343.00	244.06	276.15	298.00	249.00	330.17	223.00	306.00	301.00
ATXN1	4.00	3.00	1.00	2.00	1.00	4.00	4.00	4.00	6.00	0.00	2.00	2.00	3.00	1.00	1.00	3.00	3.00	2.00	5.00	1.00	0.00	1.00	2.00	1.00	6.00	2.00	1.00	3.01	3.00	3.00	2.00	5.00	5.00	4.00	3.00	4.00	2.00	3.00	1.00	0.00	2.00	2.00	6.00	3.00	1.00	5.00	3.00	5.00	3.00
ATXN10	150.00	133.00	179.00	180.00	109.00	156.00	141.00	244.00	195.00	144.00	167.00	177.00	120.00	177.00	147.00	249.00	212.00	121.00	203.00	190.00	124.00	106.00	130.00	164.00	140.00	135.00	183.00	137.00	154.00	192.00	172.00	238.00	150.00	189.00	221.00	178.00	171.00	179.00	159.00	203.00	202.00	152.00	152.00	168.00	149.00	179.00	158.00	198.00	194.00
ATXN1L	88.00	111.00	110.00	86.00	112.00	84.00	139.00	103.00	94.00	110.00	102.00	109.00	139.00	119.00	107.00	131.00	100.00	86.00	106.00	93.00	90.00	76.00	118.00	99.00	103.00	102.00	107.00	86.00	104.00	122.00	105.00	120.00	99.00	103.00	91.00	101.00	113.00	97.00	83.00	90.00	123.00	104.00	92.00	109.00	77.00	95.00	57.00	90.00	118.00
ATXN2	47.00	38.00	45.05	53.00	37.00	50.00	48.01	66.00	55.01	44.03	45.97	35.00	40.11	54.00	37.04	80.00	59.00	37.03	50.12	64.00	35.00	30.00	33.04	57.00	38.21	55.00	40.14	42.08	43.03	59.00	51.00	64.00	51.00	46.00	45.00	38.14	47.00	45.03	28.00	39.00	62.00	33.00	53.06	50.00	37.00	41.00	33.00	64.00	56.05
ATXN2L	155.00	204.00	217.00	183.00	222.00	192.00	224.00	219.00	219.00	188.00	207.00	148.00	228.00	200.00	183.00	263.00	181.00	169.00	213.00	172.00	167.00	143.00	168.00	184.00	178.00	184.00	149.00	107.00	201.00	167.00	167.00	202.00	198.00	161.00	190.00	139.00	162.00	162.00	177.00	189.00	224.00	151.00	145.00	159.00	134.00	185.00	131.00	163.00	203.00
ATXN3	48.98	85.41	67.77	32.85	51.72	48.73	67.38	81.52	64.34	52.00	50.24	37.85	67.48	46.69	66.40	67.04	55.08	52.16	58.19	59.81	49.72	35.74	34.22	47.07	63.39	48.86	51.87	36.95	48.55	52.98	44.42	69.54	60.00	60.77	55.34	54.75	48.21	53.56	56.77	44.88	59.31	32.95	51.26	44.33	42.49	39.72	46.40	50.93	44.34
ATXN3L	0.00	0.00	0.00	0.00	0.00	0.00	0.00	0.00	0.00	0.00	0.00	0.00	0.00	0.00	0.00	0.00	0.00	0.00	0.00	0.00	0.00	0.00	0.00	0.00	0.00	0.00	0.00	0.00	0.00	0.00	0.00	0.00	0.00	0.00	0.00	0.00	0.00	0.00	0.00	0.00	0.00	0.00	0.00	0.00	0.00	0.00	0.00	0.00	0.00
ATXN7	52.00	48.00	56.00	51.00	53.00	50.00	49.00	64.00	50.00	45.00	64.00	53.00	63.00	54.00	44.00	70.00	37.00	41.00	49.00	44.00	36.00	49.00	63.00	54.00	56.00	38.00	48.00	36.00	43.00	64.00	51.00	46.00	62.00	47.00	58.00	53.00	48.00	35.00	50.00	56.00	47.00	44.00	45.00	39.00	47.00	30.00	42.00	56.00	45.00
ATXN7L1	60.00	47.00	63.00	49.00	48.00	54.00	60.00	77.00	56.00	45.00	53.00	49.00	61.00	61.00	63.00	77.00	58.00	43.00	61.00	49.00	49.00	36.00	49.00	43.00	43.00	47.00	59.00	41.00	50.00	54.00	57.00	59.00	53.00	55.00	45.00	51.00	55.00	45.00	48.00	80.00	71.00	55.00	63.00	42.00	36.00	51.00	32.00	56.00	57.00
ATXN7L2	6.00	2.00	6.00	2.00	2.00	1.00	3.00	1.00	4.00	6.00	4.00	5.00	0.00	5.00	4.00	8.00	6.00	1.00	6.00	7.00	3.00	4.00	0.00	3.00	2.00	5.00	1.00	4.00	3.00	3.00	3.00	5.00	7.00	5.00	5.00	3.00	5.00	8.00	3.00	5.00	9.00	2.00	6.00	3.00	2.00	3.00	4.00	4.00	5.00
ATXN7L3	117.00	115.00	144.48	137.00	130.00	139.00	131.00	181.00	147.00	134.00	131.00	141.00	142.00	127.00	129.00	208.96	147.00	97.43	164.00	123.00	131.00	90.00	114.00	121.00	114.00	105.00	113.00	114.00	116.00	135.00	141.00	185.00	145.00	140.00	111.00	119.00	112.00	125.00	141.01	142.00	150.40	105.00	117.00	119.00	125.99	123.00	96.00	166.00	146.00
ATXN7L3B	122.00	136.00	157.52	157.00	130.00	169.00	180.04	226.00	195.00	142.00	169.01	152.00	172.00	160.00	176.00	231.04	192.00	133.57	175.00	194.00	137.00	119.00	123.00	157.00	164.00	171.00	166.00	135.00	183.00	187.00	166.00	195.00	203.00	171.00	176.00	156.00	175.10	178.00	148.99	177.00	234.60	144.00	153.00	173.00	142.01	172.00	125.00	172.00	176.00
AUH	16.00	10.00	22.00	30.00	15.00	21.00	23.00	28.00	25.00	21.00	21.00	20.00	23.00	18.00	20.00	22.00	26.00	25.00	24.00	18.00	11.00	17.00	14.00	28.00	14.00	19.00	15.00	13.00	14.00	32.00	21.00	31.00	24.00	25.00	21.00	29.00	26.00	24.00	16.00	22.00	23.00	25.00	26.00	33.00	15.00	23.00	22.00	24.00	17.00
AUP1	34.00	14.00	35.00	25.00	20.00	24.00	26.00	40.00	44.00	22.00	33.00	28.00	34.00	31.00	17.00	36.00	44.00	23.00	49.00	29.00	26.00	19.00	29.00	39.00	19.00	39.00	30.00	29.00	29.00	28.00	31.00	38.00	30.00	33.00	29.00	30.00	41.00	24.00	24.00	43.00	42.00	25.00	26.00	41.00	37.00	34.00	33.00	30.00	29.00
AURKA	90.33	99.00	112.00	90.06	95.00	109.01	120.66	142.90	116.00	106.99	117.00	90.00	114.98	117.02	115.01	143.17	128.18	77.00	135.00	105.01	93.00	76.10	98.00	106.82	98.22	96.07	99.00	72.40	89.00	123.95	95.18	137.25	105.21	111.00	104.00	108.00	103.00	106.04	93.00	136.00	110.00	90.97	109.00	115.00	103.01	101.00	73.00	93.99	128.02
AURKAIP1	37.00	38.00	53.00	45.00	24.00	29.00	46.00	50.00	73.00	39.00	43.00	35.00	35.00	32.00	32.00	52.00	57.00	33.00	48.00	45.00	33.00	38.00	42.00	47.00	38.00	47.00	50.00	33.00	37.00	51.00	36.00	75.00	50.00	34.00	62.00	38.00	40.00	46.00	45.00	56.00	40.00	30.00	47.00	45.00	34.00	48.00	31.00	49.00	50.00
AURKB	101.00	69.00	144.00	100.00	70.00	116.00	106.00	143.00	152.00	87.00	97.00	82.00	72.00	107.00	78.00	124.00	142.00	79.00	128.00	119.00	78.00	55.00	86.00	112.00	72.00	111.00	111.00	104.00	117.00	125.00	90.00	127.00	108.00	108.00	118.00	97.00	110.00	107.00	104.00	114.00	151.00	112.00	131.00	100.00	124.00	125.00	97.00	124.00	155.00
AURKC	4.00	2.00	4.00	4.00	4.00	4.00	7.00	8.00	5.00	6.00	0.00	1.00	4.00	3.00	3.00	5.00	8.00	2.00	10.00	3.00	5.00	4.00	1.00	5.00	2.00	5.00	7.00	5.00	3.00	7.00	5.00	9.00	8.00	3.00	3.00	6.00	5.00	6.00	7.00	4.00	5.00	6.00	3.00	2.00	7.00	7.00	6.00	6.00	7.00
AUTS2	85.00	96.00	114.00	82.00	108.00	88.00	92.00	125.00	88.00	91.00	109.00	98.00	110.00	112.00	102.00	113.00	89.00	85.00	105.00	91.00	72.00	85.00	82.00	98.89	100.00	73.00	78.00	75.00	95.00	85.00	116.00	115.00	95.00	90.00	77.00	93.00	94.00	88.99	91.00	103.00	115.00	65.00	83.00	74.00	67.00	93.00	77.00	74.00	98.00
AVEN	12.00	11.00	14.00	16.00	8.00	20.00	18.00	18.00	18.00	9.00	13.00	7.00	9.00	8.00	15.00	18.00	12.00	12.00	15.00	14.00	6.00	6.00	8.00	12.00	8.00	12.00	9.00	10.00	12.00	12.00	8.00	22.00	15.00	11.00	15.00	8.00	12.00	13.00	16.00	16.00	17.00	9.00	12.00	8.00	13.00	11.00	8.00	22.00	18.00
AVIL	0.00	0.00	0.00	0.00	0.00	2.00	0.00	0.00	0.00	0.00	0.00	0.00	0.00	0.00	0.00	0.00	0.00	0.00	0.00	0.00	0.00	0.00	0.00	0.00	0.00	0.00	0.00	0.00	0.00	0.00	0.00	1.00	0.00	0.00	0.00	0.00	0.00	0.00	0.00	0.00	1.00	0.00	2.00	0.00	0.00	0.00	0.00	0.00	0.00
AVL9	19.00	20.00	35.00	23.00	21.00	27.00	18.00	28.00	27.00	20.00	14.00	14.00	21.00	19.00	15.00	31.00	22.00	13.00	28.00	24.00	15.00	14.00	21.00	31.00	12.00	20.00	19.00	17.00	22.00	27.00	13.00	21.00	20.00	19.00	12.00	29.00	18.00	15.00	32.00	23.00	33.00	19.00	28.00	17.00	16.00	22.00	19.00	32.00	22.00
AVP	0.00	0.00	0.00	0.00	0.00	0.00	0.00	0.00	0.00	0.00	0.00	0.00	0.00	0.00	0.00	0.00	0.00	0.00	0.00	0.00	0.00	0.00	0.00	0.00	0.00	0.00	0.00	0.00	0.00	0.00	0.00	0.00	0.00	0.00	0.00	0.00	0.00	0.00	0.00	0.00	0.00	0.00	0.00	0.00	0.00	0.00	0.00	0.00	0.00
AVPI1	2.00	1.00	2.00	3.00	1.00	1.00	1.00	3.00	1.00	0.00	2.00	1.00	2.00	2.00	2.00	1.00	4.00	0.00	0.00	3.00	2.00	3.00	0.00	3.00	1.00	1.00	0.00	0.00	1.00	1.00	3.00	3.00	3.00	1.00	0.00	1.00	1.00	2.00	2.00	1.00	2.00	1.00	7.00	3.00	4.00	2.00	0.00	1.00	3.00
AVPR1A	0.00	0.00	0.00	0.00	0.00	0.00	0.00	0.00	0.00	0.00	0.00	0.00	0.00	0.00	1.00	0.00	0.00	0.00	0.00	0.00	0.00	0.00	0.00	0.00	0.00	0.00	0.00	0.00	1.00	0.00	0.00	1.00	0.00	1.00	0.00	1.00	1.00	0.00	0.00	0.00	0.00	0.00	0.00	0.00	0.00	0.00	0.00	1.00	1.00
AVPR1B	0.00	0.00	0.00	0.00	0.00	0.00	0.00	0.00	0.00	0.00	0.00	0.00	0.00	0.00	0.00	0.00	1.00	0.00	0.00	0.00	1.00	0.00	0.00	0.00	0.00	0.00	0.00	0.00	0.00	0.00	0.00	0.00	0.00	0.00	0.00	0.00	0.00	0.00	0.00	0.00	0.00	0.00	1.00	0.00	0.00	0.00	0.00	0.00	0.00
AVPR2	0.00	0.00	0.00	0.00	0.00	0.00	0.00	0.00	0.00	0.00	0.00	0.00	0.00	0.00	0.00	0.00	0.00	0.00	0.00	0.00	0.00	0.00	0.00	0.00	0.00	0.00	0.00	0.00	0.00	0.00	0.00	0.00	0.00	0.00	0.00	0.00	0.00	0.00	0.00	0.00	0.00	0.00	0.00	0.00	0.00	0.00	0.00	0.00	0.00
AWAT1	0.00	0.00	0.00	0.00	0.00	0.00	0.00	0.00	0.00	0.00	0.00	0.00	0.00	0.00	0.00	0.00	0.00	0.00	0.00	0.00	0.00	0.00	0.00	0.00	0.00	0.00	0.00	0.00	0.00	0.00	0.00	0.00	0.00	0.00	0.00	0.00	0.00	0.00	0.00	0.00	0.00	0.00	0.00	0.00	0.00	0.00	0.00	0.00	0.00
AWAT2	0.00	0.00	0.00	0.00	0.00	0.00	0.00	0.00	0.00	0.00	0.00	0.00	0.00	0.00	0.00	0.00	0.00	0.00	0.00	0.00	0.00	0.00	0.00	0.00	0.00	0.00	0.00	0.00	0.00	0.00	0.00	0.00	0.00	0.00	0.00	0.00	0.00	0.00	0.00	0.00	0.00	0.00	0.00	0.00	0.00	0.00	0.00	0.00	0.00
AXDND1	0.00	0.00	0.00	0.00	0.00	0.00	0.00	0.00	0.00	0.00	0.00	0.00	0.00	0.00	0.00	0.00	0.00	0.00	0.00	0.00	0.00	0.00	0.00	0.00	0.00	0.00	0.00	0.00	0.00	0.00	0.00	0.00	0.00	1.00	0.00	0.00	1.00	0.00	0.00	0.00	0.00	0.00	0.00	0.00	0.00	0.00	0.00	0.00	0.00
AXIN1	65.00	52.00	53.00	54.00	39.00	42.00	40.00	84.00	114.00	67.00	47.00	45.00	55.00	55.00	55.00	87.00	99.00	41.00	65.00	61.00	56.00	40.00	44.00	52.00	45.00	61.00	69.00	54.00	47.00	59.00	47.00	89.00	62.00	56.00	72.00	59.00	69.00	73.00	61.00	74.00	73.00	42.00	58.00	81.00	52.00	76.00	55.00	67.00	62.00
AXIN2	35.00	47.00	56.00	65.00	63.00	44.00	74.00	58.00	57.00	40.00	53.00	59.00	54.00	56.00	53.00	76.00	42.00	55.00	68.00	74.00	47.00	39.00	36.00	51.00	58.00	49.00	50.00	54.00	68.00	72.00	51.00	68.00	53.00	59.00	56.00	61.00	49.00	51.00	53.00	53.00	52.00	43.00	59.00	49.00	38.00	53.00	49.00	57.00	69.00
AXL	21.42	24.13	36.72	21.85	19.66	24.60	36.50	49.01	30.63	28.02	29.37	26.60	18.61	27.93	30.06	33.83	29.01	27.88	26.55	32.46	27.33	25.19	21.99	25.16	19.52	28.07	22.80	20.26	25.04	35.93	22.21	39.34	21.14	16.01	29.34	36.30	23.55	33.18	24.63	36.88	30.37	27.64	35.69	19.22	29.94	20.58	28.03	32.06	32.75
AZGP1	0.00	0.00	0.00	0.00	0.00	0.00	0.00	0.00	1.00	0.00	0.00	0.00	1.00	0.00	0.00	0.00	1.00	1.00	1.00	0.00	1.00	1.00	0.00	2.00	0.00	2.00	0.00	0.00	0.00	0.00	0.00	1.00	0.00	0.00	2.00	1.00	0.00	1.00	1.00	1.00	0.00	1.00	1.00	0.00	0.00	0.00	0.00	0.00	1.00
AZI1	23.00	24.00	22.00	22.00	23.00	25.00	31.00	42.00	39.00	20.00	32.00	20.00	26.00	25.00	31.00	51.00	35.00	29.00	43.00	29.00	24.00	30.00	26.00	37.00	22.00	21.00	37.00	33.00	30.00	35.00	27.00	49.00	19.00	32.00	32.00	44.00	31.00	39.00	32.00	38.00	55.00	31.00	34.00	43.00	38.00	32.00	25.00	46.00	37.00
AZI2	25.00	16.00	43.00	22.00	24.00	21.00	33.00	19.00	43.00	33.00	26.00	24.00	17.00	28.00	26.00	37.00	28.00	21.00	29.00	22.00	18.00	36.00	20.00	22.00	22.00	24.00	38.00	27.00	22.00	20.00	27.00	39.00	36.00	31.00	32.00	23.00	40.00	34.00	19.00	48.00	36.00	18.00	31.00	40.00	17.00	37.00	21.00	40.00	32.00
AZIN1	878.00	1105.00	1213.00	1055.00	1154.00	1208.00	1265.00	1421.00	1190.00	1065.00	1204.00	1028.00	1419.00	1289.00	1191.00	1561.00	1099.00	958.00	1288.00	1181.00	1037.00	906.00	1015.00	1144.00	1139.00	1135.00	1007.00	912.00	1261.00	1334.00	1114.00	1314.00	1238.00	1172.00	1140.00	1196.00	1197.00	1175.00	1063.00	1127.00	1416.00	958.00	1192.00	1077.00	1003.00	1221.00	864.00	1085.00	1244.00
AZU1	0.00	0.00	0.00	0.00	0.00	0.00	0.00	0.00	0.00	0.00	0.00	0.00	0.00	0.00	0.00	0.00	0.00	0.00	0.00	0.00	0.00	0.00	0.00	1.00	0.00	0.00	0.00	0.00	0.00	0.00	0.00	0.00	1.00	0.00	0.00	0.00	0.00	0.00	0.00	0.00	0.00	0.00	0.00	0.00	0.00	0.00	0.00	0.00	0.00
B2M	27.00	32.00	29.00	32.00	19.00	35.00	21.00	49.00	55.00	28.00	31.00	30.00	24.00	29.00	30.00	43.00	39.00	25.00	48.00	37.00	29.00	33.00	25.00	41.00	25.00	28.00	27.00	31.00	27.00	39.00	37.00	55.00	36.00	43.00	52.00	38.00	27.00	31.00	38.00	46.00	49.00	35.00	30.00	33.00	30.00	50.00	28.00	46.00	37.00
B3GALNT1	21.00	29.00	34.00	42.00	44.00	54.00	40.00	45.00	44.00	35.00	47.00	36.00	41.00	41.00	26.00	49.00	34.00	37.00	39.00	33.00	39.00	33.00	34.00	36.00	23.00	33.00	41.05	36.00	40.00	41.00	37.00	53.00	46.03	33.00	47.00	30.00	28.00	39.00	41.00	37.00	45.00	27.00	26.00	31.00	28.00	37.00	26.00	23.00	41.00
B3GALNT2	38.58	58.00	79.66	39.56	51.54	78.30	69.39	79.25	63.59	45.47	62.31	58.22	58.08	67.85	55.99	70.59	61.74	58.43	73.09	71.53	50.25	41.97	44.15	55.47	49.94	61.50	56.69	37.68	44.92	66.72	61.44	83.44	55.53	57.15	50.55	55.67	54.78	42.47	37.50	55.17	75.80	57.44	50.71	36.19	47.39	69.58	44.96	48.56	75.26
B3GALT1	32.00	31.00	17.00	26.00	23.00	35.00	32.00	40.00	32.00	31.00	24.00	18.00	26.00	22.00	38.00	34.00	28.00	21.00	26.00	22.00	23.00	15.00	18.00	29.00	24.00	27.00	14.00	32.00	23.00	19.00	26.00	31.00	26.00	26.00	24.00	24.00	35.00	24.00	15.00	26.00	22.00	18.00	25.00	16.00	20.00	18.00	19.00	21.00	26.00
B3GALT2	0.00	0.00	0.00	0.00	0.00	0.00	0.00	0.00	0.00	0.00	0.00	0.00	0.00	0.00	0.00	0.00	0.00	0.00	0.00	0.00	0.00	0.00	0.00	0.00	0.00	0.00	0.00	0.00	0.00	0.00	0.00	0.00	0.00	0.00	0.00	0.00	0.00	0.00	0.00	0.00	0.00	0.00	0.00	0.00	0.00	0.00	0.00	0.00	0.00
B3GALT4	1.00	0.00	3.00	0.00	0.00	0.00	1.00	1.00	2.00	1.00	0.00	0.00	0.00	0.00	3.00	2.00	0.00	0.00	1.00	1.00	1.00	0.00	1.00	0.00	0.00	0.00	0.00	1.00	0.00	0.00	0.00	0.00	0.00	0.00	1.00	1.00	0.00	0.00	0.00	0.00	2.00	1.00	0.00	0.00	0.00	0.00	0.00	1.00	1.00
B3GALT5	11.00	9.00	10.00	6.00	10.00	10.00	11.00	12.00	9.00	12.00	9.00	7.00	6.00	17.00	10.00	9.00	15.00	9.00	10.00	16.00	4.00	9.00	8.00	9.00	5.00	12.00	11.00	6.00	12.00	12.00	4.00	17.00	10.00	6.00	8.00	9.00	15.00	11.00	3.00	10.00	14.00	10.00	9.00	8.00	5.00	16.00	6.00	6.00	7.00
B3GALT6	19.00	22.00	27.00	23.00	22.00	22.00	20.00	26.00	18.00	17.00	29.00	30.00	23.00	23.00	28.00	26.00	33.00	20.00	26.00	22.00	20.00	25.00	17.00	24.00	28.00	19.00	15.00	14.00	18.00	17.00	22.00	20.00	31.00	19.00	24.00	33.00	24.00	23.00	17.00	24.00	28.00	27.00	21.00	24.00	19.00	23.00	14.00	14.00	20.00
B3GALTL	19.00	22.00	19.00	13.00	16.00	20.00	20.00	20.00	13.00	27.00	20.00	15.00	16.00	33.00	25.00	35.00	9.00	11.00	22.00	16.00	9.00	12.00	18.00	16.00	20.00	17.00	17.00	11.00	10.00	7.00	12.00	24.00	12.00	18.00	12.00	10.00	20.00	14.00	12.00	12.00	15.00	9.00	10.00	9.00	8.00	9.00	6.00	19.00	16.00
B3GAT1	17.00	6.00	6.00	9.00	6.00	10.00	9.00	10.00	12.00	5.00	11.00	8.00	12.00	8.00	5.00	14.00	17.00	9.00	10.00	6.00	3.00	6.00	7.00	14.00	7.00	10.00	12.00	7.00	13.00	4.00	12.00	10.00	11.00	12.00	11.00	19.00	5.00	4.00	10.00	16.00	8.00	9.00	4.00	11.00	10.00	9.00	8.00	12.00	10.00
B3GAT2	0.00	5.00	1.00	3.00	0.00	0.00	0.00	2.00	0.00	1.00	4.00	2.00	3.00	1.00	2.00	5.00	1.00	3.00	2.00	1.00	0.00	3.00	1.00	2.00	0.00	4.00	3.00	0.00	1.00	0.00	1.00	1.00	2.00	1.00	0.00	1.00	0.00	0.00	1.00	1.00	2.00	2.00	2.00	1.00	4.00	2.00	0.00	0.00	1.00
B3GAT3	4.00	5.00	3.00	1.00	0.00	6.00	6.00	11.00	7.00	5.00	4.00	7.00	0.00	7.00	3.00	4.00	2.00	8.00	4.00	3.00	4.00	4.00	3.00	5.00	2.00	5.00	0.00	3.00	2.00	1.00	5.00	3.00	0.00	4.00	14.00	4.00	5.00	5.00	4.00	8.00	6.00	3.00	8.00	4.00	7.00	0.00	3.00	3.00	4.00
B3GNT1	42.00	21.00	46.00	30.00	26.00	26.00	16.00	46.00	48.00	29.00	27.00	29.00	30.00	33.00	24.00	38.00	44.00	18.00	36.00	41.00	25.00	14.00	31.00	46.00	15.00	31.00	28.00	20.00	27.00	44.00	34.00	34.00	42.00	32.00	29.00	27.00	27.00	30.00	27.00	36.00	37.00	27.00	31.00	36.00	33.00	27.00	24.00	28.00	32.00
B3GNT2	98.00	175.00	143.00	144.00	156.00	144.00	160.00	167.00	123.00	131.00	148.00	145.00	162.00	142.00	159.00	185.99	119.00	126.00	175.00	131.00	121.00	93.00	114.00	148.00	164.00	128.00	93.00	103.00	119.00	119.00	121.00	147.00	153.00	125.00	116.00	108.00	151.00	107.00	122.00	123.00	136.00	104.00	115.00	88.00	109.00	120.00	98.00	138.00	139.00
B3GNT3	1.00	0.00	3.00	0.40	0.00	0.00	0.00	2.00	0.00	0.00	1.00	1.00	1.00	0.00	0.00	0.00	0.00	0.00	0.00	0.00	1.95	0.00	0.00	0.00	0.00	0.00	1.00	1.00	2.00	1.00	1.00	0.00	0.00	3.00	2.00	0.00	0.00	0.00	0.00	0.00	0.00	0.00	1.00	0.00	0.00	0.00	1.00	0.00	0.00
B3GNT4	0.00	0.00	0.00	0.00	0.00	1.00	0.00	0.00	0.00	0.00	0.00	0.00	0.00	0.00	0.00	0.00	0.00	0.00	1.00	0.00	0.00	0.00	0.00	0.00	0.00	0.00	0.00	0.00	0.00	0.00	0.00	0.00	0.00	0.00	0.00	0.00	0.00	1.00	0.00	0.00	0.00	0.00	0.00	0.00	0.00	0.00	0.00	0.00	0.00
B3GNT5	19.00	15.00	26.00	20.00	28.00	21.00	29.00	22.00	26.00	19.00	33.00	23.00	24.00	25.00	17.00	40.00	12.00	27.00	23.00	24.00	23.00	10.00	21.00	18.00	23.00	14.00	14.00	12.00	29.00	28.00	14.00	20.00	25.00	25.00	22.00	38.00	18.00	16.00	18.00	12.00	26.00	4.00	14.00	23.00	20.00	15.00	17.00	19.00	15.00
B3GNT6	1.02	0.00	0.00	0.00	0.00	0.00	0.00	0.00	0.00	0.00	0.00	0.00	0.00	0.00	0.72	0.00	1.03	0.00	3.27	1.07	0.49	0.00	0.00	0.00	0.00	0.00	0.00	0.00	0.00	0.00	1.07	0.24	1.13	0.00	1.09	1.07	1.19	0.00	0.00	0.00	0.00	0.00	0.00	1.09	0.00	0.00	0.00	0.00	0.00
B3GNT7	86.00	49.00	80.00	61.00	72.00	74.00	88.00	90.00	75.00	55.00	65.00	66.00	88.00	84.00	89.00	103.00	76.00	63.00	98.00	77.00	73.00	66.00	75.00	86.00	53.00	56.00	69.00	55.00	79.00	97.00	74.00	97.00	71.00	86.00	79.00	89.00	82.00	88.00	73.00	81.00	81.00	71.00	85.00	76.00	52.00	74.00	62.00	75.00	83.00
B3GNT8	0.00	0.00	1.00	0.00	0.00	0.00	2.00	0.00	0.00	1.00	0.00	1.00	0.00	0.00	0.00	0.00	0.00	0.00	0.00	2.00	0.00	2.00	0.00	0.00	0.00	0.00	0.00	0.00	0.00	1.00	0.00	0.00	0.00	0.00	0.00	0.00	0.00	0.00	0.00	0.00	1.00	0.00	0.00	0.00	0.00	0.00	0.00	3.00	0.00
B3GNT9	1.00	4.00	1.00	2.00	1.00	1.00	0.00	2.00	0.00	1.00	1.00	0.00	2.00	1.00	1.00	3.00	2.00	0.00	2.00	1.00	0.00	0.00	0.00	0.00	0.00	0.00	0.00	0.00	0.00	2.00	1.00	0.00	1.00	1.00	1.00	2.00	0.00	0.00	0.00	3.00	1.00	1.00	0.00	0.00	2.00	1.00	2.00	1.00	2.00
B3GNTL1	3.00	1.00	0.00	0.00	3.00	4.00	5.00	2.00	3.00	3.00	1.00	2.00	2.00	2.00	1.00	2.00	0.00	0.00	0.00	0.00	3.00	3.00	1.00	1.00	0.00	1.00	0.00	3.00	3.00	2.00	1.00	1.00	0.00	2.00	1.00	1.00	1.00	2.00	1.00	3.00	0.00	0.00	1.00	0.00	1.00	1.00	0.00	1.00	3.00
B4GALNT1	0.00	0.00	0.00	0.00	0.00	0.00	0.00	0.00	0.00	0.00	0.00	0.00	0.00	0.00	0.00	0.00	1.00	0.00	0.00	1.00	0.00	0.00	0.00	0.00	0.00	0.00	0.00	0.00	0.00	0.00	0.00	0.00	0.00	0.00	0.00	0.00	0.00	0.00	0.00	1.00	0.00	0.00	0.00	0.00	0.00	0.00	0.00	0.00	0.00
B4GALNT2	0.00	0.00	0.00	0.00	0.00	0.00	0.00	0.00	0.00	0.00	0.00	0.00	0.00	0.00	0.00	0.00	0.00	0.00	0.00	0.00	0.00	0.00	0.00	0.00	0.00	2.00	0.00	0.00	0.00	0.00	0.00	0.00	0.00	0.00	0.00	0.00	0.00	0.00	0.00	0.00	0.00	0.00	0.00	0.00	0.00	0.00	0.00	0.00	0.00
B4GALNT3	6.00	3.00	11.00	9.00	2.00	16.00	7.00	18.00	10.00	9.00	10.00	11.00	9.00	4.00	9.00	10.00	14.00	11.00	12.00	8.00	12.00	8.00	9.00	3.00	5.00	9.00	5.00	9.00	10.00	7.00	9.00	9.00	14.00	9.00	4.00	9.00	5.00	12.00	7.00	9.00	13.00	15.00	13.00	6.00	8.00	10.00	7.00	11.00	12.00
B4GALNT4	21.00	14.00	35.00	23.00	18.00	17.00	20.00	25.00	22.00	18.00	19.00	19.00	18.00	16.00	17.00	24.00	28.00	21.00	39.00	19.00	14.00	17.00	17.00	26.00	10.00	16.00	22.00	19.00	13.00	21.00	16.00	31.00	40.00	15.00	17.00	13.00	20.00	32.00	18.00	22.00	21.00	18.00	33.00	22.00	14.00	23.00	15.00	32.00	27.00
B4GALT1	52.00	54.00	56.00	49.00	61.00	56.00	66.00	63.00	55.00	59.00	61.00	48.00	79.00	57.00	46.00	90.00	53.00	49.00	57.00	42.00	42.00	41.00	45.00	50.00	43.00	49.00	39.00	32.00	37.00	45.00	55.00	53.00	44.00	41.00	68.00	44.00	58.00	31.00	40.00	48.00	49.00	40.00	41.00	40.00	30.00	40.00	29.00	41.00	61.00
B4GALT2	22.00	12.00	16.00	18.00	16.00	10.00	9.00	23.00	28.00	19.00	15.00	11.00	7.00	15.00	15.00	34.00	27.00	14.00	23.00	21.00	21.00	13.00	12.00	22.00	7.00	16.00	8.00	13.00	19.00	25.00	7.00	21.00	12.00	21.00	13.00	10.00	7.00	17.00	31.00	22.00	27.00	16.00	17.00	12.00	20.00	21.00	18.00	23.00	20.00
B4GALT3	13.00	7.00	16.00	14.00	10.00	18.00	14.00	9.00	10.00	11.00	14.00	13.00	7.00	17.00	16.00	13.00	13.00	5.00	13.00	20.00	10.00	8.00	9.00	3.00	16.00	14.00	6.00	16.00	17.00	17.00	8.00	18.00	12.00	11.00	8.00	16.00	18.00	8.00	10.00	20.00	11.00	15.00	9.00	12.00	10.00	19.00	11.00	12.00	9.00
B4GALT4	104.00	107.00	124.00	102.00	125.00	119.00	102.00	152.00	124.00	111.00	103.00	101.00	120.00	106.00	104.00	175.00	115.00	119.00	154.00	132.00	104.00	100.00	107.00	129.00	100.00	125.00	130.00	96.00	110.00	127.00	109.00	117.00	155.00	103.00	158.00	136.00	119.00	125.00	112.00	119.00	159.00	92.00	155.00	102.00	133.00	134.00	96.00	132.00	107.00
B4GALT5	210.02	285.09	280.48	251.05	279.23	332.83	317.27	379.65	284.18	318.21	357.04	275.90	329.73	321.55	352.99	413.91	254.17	246.69	300.12	286.56	254.07	245.41	298.12	266.12	313.14	268.00	211.11	215.01	256.02	284.30	245.98	323.21	324.11	254.07	261.04	300.62	254.03	277.12	232.14	292.01	307.14	206.38	233.00	211.24	202.93	253.01	193.31	232.04	279.01
B4GALT6	47.00	110.00	96.00	81.00	80.00	100.00	102.00	104.00	74.00	79.00	96.00	78.00	92.00	97.00	92.00	104.00	80.00	79.00	78.00	91.00	75.00	55.00	74.00	73.00	68.00	65.00	60.00	81.00	62.00	81.00	75.00	87.00	99.00	73.00	66.00	83.00	78.00	69.00	88.00	79.00	113.00	65.00	69.00	60.00	57.00	78.00	60.00	89.00	83.00
B4GALT7	8.00	4.00	11.00	5.00	7.00	12.00	9.00	20.00	13.00	6.00	9.00	10.00	6.00	8.00	3.00	9.00	9.00	5.00	10.00	6.00	10.00	6.00	10.00	8.00	3.00	12.00	7.00	7.00	8.00	12.00	6.00	9.00	5.00	12.00	9.00	8.00	5.00	8.00	11.00	10.00	7.00	4.00	8.00	6.00	7.00	4.00	6.00	9.00	9.00
B7H6	0.00	1.00	0.00	0.00	4.00	0.00	0.00	0.00	0.00	1.00	1.00	2.00	2.00	0.00	2.00	2.00	1.00	0.00	0.00	3.00	0.00	0.00	0.00	0.00	0.00	1.00	0.00	1.00	2.00	1.00	3.00	0.00	2.00	0.00	1.00	0.00	0.00	2.00	0.00	0.00	2.00	0.00	2.00	0.00	0.00	3.00	2.00	1.00	1.00
B9D1	3.00	3.00	0.00	3.00	2.00	3.00	2.00	3.00	6.00	5.00	6.00	5.00	4.00	6.00	3.00	5.00	5.00	5.00	5.00	4.00	1.00	0.00	0.00	7.00	4.00	6.00	5.00	1.00	1.00	5.00	2.00	7.00	4.00	4.00	5.00	1.00	3.00	9.00	5.00	5.00	1.00	4.00	4.00	7.00	6.00	6.00	2.00	6.00	5.00
B9D2	0.00	1.00	2.00	1.00	2.00	0.00	2.00	1.00	3.00	1.00	0.00	4.00	0.00	0.00	1.00	2.00	0.00	0.00	2.00	3.00	0.00	0.00	0.00	2.00	1.00	1.00	3.00	2.00	0.00	1.00	0.00	3.00	0.00	1.00	2.00	3.00	2.00	0.00	1.00	1.00	2.00	0.00	1.00	0.00	2.00	3.00	1.00	1.00	0.00
BAALC	0.00	1.00	0.00	1.00	0.00	1.00	1.00	2.00	1.00	0.00	1.00	0.00	0.00	0.00	0.00	4.00	1.00	0.00	0.00	1.00	0.00	2.00	1.00	0.00	0.00	0.00	1.00	0.00	2.00	0.00	0.00	1.00	0.00	0.00	2.00	0.00	1.00	1.00	0.00	0.00	0.00	1.00	0.00	1.00	3.00	1.00	0.00	3.00	0.00
BAAT	1.00	1.00	1.00	0.00	0.00	0.00	0.00	2.00	0.00	0.00	2.00	0.00	0.00	0.00	0.00	0.00	1.00	0.00	0.00	0.00	0.00	0.00	0.00	0.00	0.00	0.00	0.00	2.00	3.00	0.00	0.00	0.00	1.00	0.00	0.00	0.00	0.00	0.00	1.00	0.00	0.00	0.00	0.00	0.00	1.00	0.00	0.00	0.00	1.00
BABAM1	35.00	32.00	37.00	42.00	19.00	40.00	26.00	58.00	51.00	30.00	47.00	29.00	24.00	24.00	26.00	48.00	60.00	35.00	52.00	35.00	23.00	19.00	26.00	42.00	34.00	24.00	44.00	31.00	23.00	33.00	21.00	46.00	48.00	39.00	41.00	43.00	32.00	32.00	44.00	51.00	42.00	30.00	47.00	43.00	42.00	38.00	23.00	45.00	57.00
BACE1	6.00	5.00	6.00	4.00	10.00	8.00	4.00	9.00	4.00	1.00	11.00	6.00	16.00	7.00	6.00	9.00	4.00	5.00	7.00	7.00	4.00	0.00	5.00	5.00	4.00	8.00	4.00	4.00	4.00	4.00	12.00	13.00	7.00	6.00	7.00	11.00	5.00	4.00	5.00	6.00	14.00	7.00	7.00	4.00	8.00	4.00	6.00	9.00	4.00
BACE2	5.00	13.00	17.00	2.00	12.00	8.00	14.00	16.00	9.00	10.00	7.00	12.00	12.00	4.00	3.00	10.00	14.00	3.00	9.00	12.00	15.00	10.00	9.00	17.00	8.00	9.00	4.00	13.00	6.00	13.00	9.00	12.00	14.00	9.00	10.00	5.00	21.00	6.00	8.00	11.00	13.00	6.00	11.00	9.00	5.00	11.00	6.00	10.00	12.00
BACH1	71.30	76.39	57.17	74.70	80.23	82.30	76.26	86.64	88.90	85.31	81.31	83.31	84.32	64.59	91.29	110.42	94.56	57.27	97.42	68.12	61.81	68.22	57.27	72.38	53.19	62.15	62.26	74.29	77.17	89.31	74.15	95.28	69.35	77.21	63.12	64.40	63.15	67.24	62.19	80.24	83.12	52.17	88.25	79.23	75.29	57.37	52.12	64.66	79.32
BACH2	7.48	13.06	3.19	7.54	11.95	6.63	10.05	12.73	7.90	4.39	12.85	6.38	8.28	13.94	7.45	14.96	10.87	9.69	16.11	9.39	5.38	9.46	10.57	10.84	5.42	7.43	4.94	7.39	12.66	7.38	8.30	16.77	16.41	6.32	5.66	13.80	5.27	6.42	6.41	7.55	11.60	8.38	6.29	7.27	11.71	7.45	5.23	6.41	9.64
BAD	9.00	6.00	3.00	2.00	2.00	3.00	5.00	5.00	5.00	4.00	2.00	3.00	6.00	2.00	1.00	6.00	5.00	3.00	7.00	9.00	3.00	3.00	2.00	4.00	1.00	3.00	5.00	3.00	4.00	6.00	1.00	7.00	4.00	0.00	9.00	10.00	4.00	8.00	7.00	8.00	2.00	5.00	1.00	2.00	7.00	6.00	4.00	10.00	15.00
BAG1	53.07	34.02	35.07	41.31	27.42	32.04	38.25	49.09	48.11	31.30	47.33	32.09	37.05	36.32	36.04	59.50	56.74	28.03	53.02	54.00	40.14	27.65	36.03	41.06	22.02	36.17	48.22	29.50	39.62	49.63	37.05	53.18	45.02	44.07	44.86	48.23	36.07	56.17	48.18	57.15	49.27	31.06	49.51	40.35	31.07	58.13	30.77	56.11	55.07
BAG2	11.00	21.00	13.00	13.00	16.00	23.00	24.00	18.00	15.00	20.00	14.00	16.00	22.00	27.00	16.00	21.00	18.00	14.00	18.00	9.00	18.00	15.00	12.00	14.00	16.00	8.00	24.00	12.00	18.00	13.00	13.00	23.00	17.00	17.00	13.00	17.00	17.00	11.00	22.00	13.00	19.00	16.00	16.00	16.00	11.00	20.00	14.00	16.00	23.00
BAG3	11.00	13.00	13.00	7.00	5.00	17.00	12.00	9.00	19.00	10.00	10.00	10.00	17.00	11.00	14.00	16.00	11.00	8.00	16.00	10.00	5.00	7.00	12.00	10.00	7.00	9.00	13.00	15.00	7.00	8.00	11.00	23.00	17.00	5.00	14.00	11.00	7.00	11.00	15.00	17.00	9.00	14.00	11.00	20.00	10.00	16.00	8.00	13.00	15.00
BAG4	79.00	114.00	117.00	108.00	110.00	134.00	130.00	126.00	108.00	119.00	137.00	100.00	128.00	108.00	130.00	175.00	103.00	99.00	135.00	109.00	83.00	82.00	99.00	152.00	126.00	111.00	80.00	98.00	110.00	112.00	116.00	115.00	134.00	91.00	115.00	103.00	88.00	106.00	109.00	123.00	126.00	83.00	76.00	92.00	97.00	108.00	80.00	98.00	124.00
BAG5	104.12	128.36	109.03	97.06	98.27	110.72	144.05	136.39	120.34	120.40	111.06	90.74	138.16	106.92	120.60	170.50	113.01	80.79	124.17	102.06	96.46	94.98	89.97	114.11	140.01	83.02	99.68	81.96	121.17	119.26	110.06	103.95	117.73	134.99	113.07	119.78	90.82	122.00	115.28	119.81	108.58	76.46	102.65	93.19	104.46	99.06	71.09	103.73	104.42
BAG6	116.71	80.47	135.48	139.32	105.93	141.04	125.31	168.27	224.08	107.65	124.49	132.78	113.98	125.26	122.67	177.99	164.86	107.55	173.12	136.27	98.21	99.73	97.13	144.07	74.90	115.77	131.57	103.86	106.52	138.52	99.96	167.30	122.13	117.43	127.88	146.67	100.80	119.35	151.70	165.48	156.37	127.22	116.21	138.52	103.75	117.20	109.88	168.00	169.96
BAGE	2.99	2.01	2.00	0.00	0.00	2.04	2.04	0.00	2.79	0.00	1.01	0.00	1.71	0.28	1.00	2.03	1.01	2.00	2.00	2.02	2.11	0.00	0.00	1.00	0.00	3.39	2.00	0.00	1.00	1.04	2.00	1.00	3.48	1.01	1.00	1.99	0.00	0.00	2.50	2.01	0.00	4.78	4.32	1.01	1.00	1.00	0.00	0.00	1.17
BAGE2	0.00	0.00	0.00	0.00	0.00	0.00	0.00	0.00	0.00	0.00	0.00	0.00	0.00	0.73	0.00	0.00	0.00	0.00	0.00	0.00	0.00	0.00	0.00	0.00	0.00	0.00	0.00	0.00	0.00	0.00	0.00	0.00	0.00	0.00	0.00	0.00	0.00	0.00	0.00	0.00	0.00	0.00	0.00	0.00	0.00	0.00	0.00	0.00	0.00
BAGE3	0.00	0.00	0.00	0.00	0.00	0.00	0.00	0.00	0.00	0.00	0.00	0.00	0.00	0.73	0.00	0.00	0.00	0.00	0.00	0.00	0.00	0.00	0.00	0.00	0.00	0.00	0.00	0.00	0.00	0.00	0.00	0.00	0.00	0.00	0.00	0.00	0.00	0.00	0.00	0.00	0.00	0.00	0.00	0.00	0.00	0.00	0.00	0.00	0.00
BAGE4	0.00	0.00	0.00	0.00	0.02	0.00	0.00	0.00	0.00	0.00	0.00	0.00	0.00	0.00	0.00	0.00	0.00	0.00	0.00	0.00	0.00	0.00	0.00	0.00	0.00	0.00	0.00	0.00	0.00	0.00	0.00	0.00	0.00	0.00	0.00	0.00	0.00	0.00	0.00	0.00	0.00	0.00	0.00	0.00	0.00	0.00	0.00	1.49	0.00
BAGE5	0.00	0.00	0.00	0.00	1.47	0.00	0.00	0.00	0.00	0.00	0.00	0.00	0.00	0.00	0.00	0.00	0.00	0.00	0.00	0.00	0.00	0.00	0.00	0.00	0.00	0.00	0.00	0.00	0.00	0.00	0.00	0.00	0.00	0.00	0.00	0.00	0.00	0.00	0.00	0.00	0.00	0.00	0.00	0.00	0.00	0.00	0.00	0.00	0.00
BAHCC1	0.00	0.00	0.00	1.00	1.00	0.00	0.00	2.00	0.00	0.00	0.00	3.00	1.00	0.00	0.00	1.00	0.00	0.00	0.00	0.00	0.00	0.00	0.00	3.00	2.00	2.00	0.00	0.00	0.00	1.00	2.00	1.00	0.00	1.00	1.00	2.00	1.00	2.00	0.00	4.00	2.00	1.00	2.00	2.00	1.00	1.00	0.00	1.00	0.00
BAHD1	40.00	37.00	50.00	55.00	35.00	41.00	55.00	53.00	66.00	53.00	32.00	22.00	42.00	48.00	29.00	68.00	59.00	36.00	66.00	46.00	37.00	42.00	41.00	76.00	29.00	55.00	54.00	35.00	60.00	39.00	43.00	60.00	50.00	71.00	45.00	48.00	48.00	40.00	39.00	58.00	54.00	36.00	43.00	46.00	37.00	45.00	40.00	67.00	48.00
BAI1	1.00	1.00	3.00	3.00	2.00	3.00	5.00	2.00	1.00	4.00	4.00	2.00	2.00	5.00	2.00	7.00	3.00	1.00	3.00	2.00	1.00	3.00	0.00	2.00	0.00	2.00	2.00	1.00	1.00	2.00	5.00	6.00	4.00	1.00	5.00	3.00	1.00	2.00	1.00	3.00	4.00	2.00	4.00	0.00	6.00	4.00	2.00	3.00	3.00
BAI2	9.00	8.00	5.00	11.00	5.00	4.00	8.00	15.00	14.00	8.00	11.00	12.00	6.00	6.00	4.00	10.00	15.00	6.00	7.00	9.00	1.00	9.00	2.00	10.00	10.00	8.00	9.00	9.00	7.00	9.00	9.00	15.00	8.00	11.00	11.00	6.00	11.00	10.00	10.00	5.00	9.00	8.00	8.00	8.00	9.00	12.00	10.00	13.00	8.00
BAI3	1.00	1.00	2.00	0.00	3.00	1.00	2.00	1.00	1.00	4.00	1.00	2.00	0.00	1.00	3.00	0.00	2.00	4.00	3.00	0.00	2.00	0.00	2.00	2.00	5.00	1.00	3.00	0.00	0.00	0.00	2.00	1.00	2.00	1.00	1.00	2.00	0.00	2.00	1.00	3.00	5.00	0.00	1.00	3.00	4.00	1.00	2.00	3.00	2.00
BAIAP2	1.00	4.00	2.00	7.00	4.00	2.00	8.00	6.00	9.00	7.00	7.00	4.00	8.00	3.00	2.00	7.00	13.00	3.00	6.00	4.00	4.00	6.00	4.00	12.00	8.00	16.00	8.00	7.00	5.00	7.00	8.00	8.00	7.00	7.00	8.00	9.00	8.00	5.00	7.00	15.00	7.00	11.00	5.00	3.00	2.00	5.00	8.00	9.00	5.00
BAIAP2L1	38.58	22.04	46.07	43.63	22.27	29.04	28.37	31.44	65.27	32.35	41.00	28.23	35.59	30.98	14.76	51.74	38.52	14.32	50.81	34.18	16.04	24.14	13.22	33.37	18.01	32.32	38.84	23.95	32.48	40.03	25.42	37.00	36.15	36.34	51.14	38.01	37.25	35.43	28.12	36.05	44.60	32.45	37.01	29.17	29.32	42.51	20.06	37.01	48.37
BAIAP2L2	2.00	2.00	3.00	1.00	3.00	0.00	2.00	0.00	1.00	0.00	1.00	0.00	0.00	3.00	0.00	0.00	0.00	0.00	3.00	1.00	0.00	1.00	1.00	2.00	0.00	1.00	3.00	0.00	0.00	0.00	1.00	0.00	3.00	0.00	2.00	0.00	2.00	2.00	2.00	0.00	1.00	3.00	1.00	3.00	2.00	0.00	0.00	1.00	2.00
BAIAP3	9.00	4.00	7.00	6.00	7.00	0.00	5.00	8.00	3.00	7.00	3.00	3.00	2.00	6.00	3.00	8.00	7.00	5.00	9.00	1.00	6.00	4.00	5.00	2.00	4.00	3.00	7.00	1.00	5.00	3.00	7.00	3.00	1.00	5.00	5.00	3.00	3.00	4.00	3.00	2.00	5.00	2.00	4.00	6.00	8.00	4.00	1.00	4.00	9.00
BAK1	30.00	23.00	14.00	22.00	15.00	38.00	32.00	31.00	28.00	24.00	20.00	25.00	25.00	34.00	28.00	46.00	21.00	20.00	28.00	27.00	32.00	25.00	19.00	35.00	21.00	22.00	18.00	16.00	29.00	30.00	25.00	41.00	30.00	27.00	25.00	23.00	15.00	28.00	33.00	35.00	27.00	15.00	16.00	27.00	22.00	25.00	14.00	23.00	26.00
BAMBI	17.00	12.00	11.00	23.00	10.00	20.00	14.00	16.00	17.00	15.00	13.00	14.00	13.00	20.00	16.00	23.00	23.00	18.00	18.00	20.00	14.00	11.00	14.00	11.00	4.00	14.00	22.00	11.00	19.00	23.00	15.00	14.00	18.00	11.00	12.00	20.00	15.00	19.00	13.00	21.00	17.00	18.00	30.00	12.00	17.00	23.00	11.00	21.00	30.00
BANF1	316.00	369.00	458.00	337.00	390.00	412.00	472.00	493.00	428.00	462.00	396.00	321.00	419.00	364.00	427.00	540.00	359.00	292.00	372.00	337.00	332.00	247.00	346.00	343.00	452.00	297.00	255.00	223.00	318.00	285.00	295.00	402.00	389.00	295.00	272.00	295.00	258.00	272.00	294.00	328.00	363.00	280.00	264.00	232.00	250.00	280.00	209.00	284.00	376.00
BANF2	0.00	0.00	0.00	0.00	0.00	0.00	0.00	0.00	0.00	0.00	0.00	0.00	0.00	0.00	0.00	0.00	0.00	0.00	0.00	0.00	0.00	0.00	0.00	0.00	0.00	0.00	0.00	0.00	0.00	0.00	0.00	0.00	0.00	0.00	0.00	0.00	0.00	0.00	0.00	0.00	0.00	0.00	0.00	0.00	0.00	0.00	0.00	0.00	0.00
BANK1	0.00	0.00	0.00	0.00	0.00	1.00	0.00	2.00	0.00	0.00	1.00	0.00	0.00	0.00	1.00	0.00	0.00	1.00	0.00	2.00	0.00	1.00	0.00	3.00	0.00	1.00	4.00	1.00	0.00	0.00	0.00	0.00	0.00	0.00	1.00	0.00	2.00	0.00	0.00	3.00	2.00	1.00	1.00	0.00	0.00	2.00	0.00	2.00	0.00
BANP	14.01	9.00	7.00	10.00	10.41	10.00	10.00	16.00	11.00	8.00	8.00	9.00	5.00	12.00	12.00	16.00	9.00	8.00	7.00	8.00	7.91	6.00	9.00	11.00	8.00	16.00	16.00	12.00	6.00	3.00	6.00	17.00	7.00	9.00	13.00	8.00	10.00	7.00	13.00	15.00	13.00	3.00	7.00	9.00	7.00	10.00	8.00	12.00	23.00
BAP1	54.00	42.00	42.00	41.00	35.00	73.00	62.00	69.00	80.00	39.00	50.00	52.00	36.00	55.00	51.00	84.00	67.00	43.00	65.00	59.00	44.00	30.00	52.00	56.00	32.00	52.00	56.00	38.00	59.00	53.00	58.00	89.00	61.00	56.00	66.00	74.00	63.00	62.00	52.00	56.00	65.00	51.00	71.00	62.00	54.00	56.00	52.00	70.00	61.00
BARD1	15.00	21.00	18.00	18.00	13.00	19.00	26.00	25.00	28.00	12.00	22.00	24.00	18.00	25.00	25.00	35.00	24.00	23.00	24.00	20.00	14.00	15.00	18.00	29.00	16.00	30.00	33.00	28.00	20.00	24.00	21.00	26.00	24.00	18.00	22.00	25.00	29.00	33.00	25.00	28.00	30.00	15.00	36.00	20.00	19.00	28.00	31.00	29.00	24.00
BARHL1	0.00	0.00	0.00	0.00	0.00	0.00	0.00	0.00	0.00	0.00	0.00	0.00	0.00	0.00	0.00	0.00	0.00	0.00	0.00	0.00	0.00	0.00	0.00	0.00	0.00	0.00	0.00	0.00	0.00	0.00	0.00	0.00	0.00	0.00	0.00	0.00	0.00	0.00	0.00	0.00	0.00	0.00	0.00	0.00	0.00	0.00	0.00	0.00	0.00
BARHL2	0.00	0.00	0.00	0.00	0.00	0.00	0.00	0.00	0.00	0.00	0.00	0.00	0.00	0.00	0.00	0.00	0.00	0.00	0.00	0.00	0.00	0.00	0.00	0.00	0.00	0.00	0.00	0.00	0.00	0.00	0.00	0.00	0.00	0.00	0.00	0.00	0.00	0.00	0.00	0.00	0.00	0.00	0.00	0.00	0.00	0.00	0.00	0.00	0.00
BARX1	1.00	1.00	1.00	0.00	1.00	1.00	0.00	0.00	3.00	0.00	0.00	0.00	0.00	2.00	0.00	1.00	3.00	0.00	1.00	1.00	1.00	0.00	0.00	2.00	0.00	3.00	1.00	1.00	0.00	0.00	4.00	1.00	1.00	2.00	0.00	2.00	2.00	0.00	1.00	2.00	1.00	1.00	0.00	0.00	1.00	0.00	0.00	2.00	1.00
BARX2	0.00	0.00	0.00	0.00	0.00	0.00	0.00	0.00	0.00	0.00	0.00	0.00	0.00	0.00	0.00	0.00	0.00	0.00	0.00	0.00	1.00	0.00	0.00	0.00	0.00	0.00	0.00	0.00	0.00	0.00	0.00	0.00	0.00	0.00	0.00	0.00	0.00	0.00	0.00	0.00	0.00	0.00	0.00	0.00	0.00	0.00	0.00	0.00	0.00
BASP1	204.00	274.00	314.00	253.00	284.00	285.00	303.00	350.00	325.00	271.00	267.00	223.00	271.00	235.00	242.00	378.00	320.00	209.00	290.00	229.00	224.00	176.00	214.00	248.00	258.00	231.00	237.00	193.00	223.00	247.00	198.00	320.00	265.00	231.00	242.00	206.00	194.00	222.00	188.04	310.00	289.00	244.00	257.00	193.21	192.00	228.00	186.00	259.00	277.00
BATF	0.00	0.00	0.00	0.00	0.00	0.00	0.00	0.00	0.00	0.00	0.00	0.00	0.00	0.00	0.00	0.00	0.00	0.00	0.00	0.00	0.00	0.00	0.00	0.00	0.00	0.00	0.00	0.00	0.00	0.00	0.00	0.00	0.00	0.00	0.00	0.00	0.00	0.00	0.00	0.00	0.00	0.00	0.00	0.00	0.00	0.00	0.00	0.00	0.00
BATF2	0.00	0.00	0.00	1.00	0.00	1.00	0.00	2.00	0.00	0.00	0.00	0.00	0.00	0.00	0.00	0.00	2.00	0.00	0.00	1.00	1.00	1.00	0.00	0.00	1.00	0.00	0.00	1.00	0.00	1.00	0.00	1.00	0.00	0.00	0.00	0.00	1.00	1.00	1.00	0.00	0.00	0.00	0.00	0.00	0.00	0.00	0.00	0.00	1.00
BATF3	0.00	0.00	0.00	0.00	1.00	0.00	0.00	0.00	4.00	0.00	0.00	2.00	0.00	0.00	1.00	1.00	1.00	0.00	0.00	1.00	0.00	0.00	0.00	1.00	0.00	2.00	0.00	0.00	1.00	0.00	0.00	0.00	0.00	0.00	0.00	0.00	0.00	0.00	0.00	2.00	0.00	1.00	1.00	0.00	1.00	0.00	1.00	1.00	0.00
BAX	36.00	28.00	33.00	29.00	24.00	33.00	23.00	41.00	44.00	28.00	41.00	31.00	31.00	37.00	30.00	47.00	42.00	25.00	47.00	38.00	21.00	26.00	22.00	30.00	22.00	32.00	31.00	21.00	30.00	31.00	41.00	49.00	37.00	30.00	26.00	35.00	37.00	37.00	28.00	51.00	33.00	25.00	39.00	30.00	33.00	36.00	28.00	39.00	42.00
BAZ1A	149.00	133.00	161.00	152.00	116.00	163.00	174.00	204.00	190.00	170.00	168.00	157.00	149.00	168.00	166.00	209.00	184.00	125.00	184.00	178.00	119.00	143.00	164.00	167.00	99.00	174.00	179.00	141.00	197.00	229.00	194.00	247.00	161.00	176.00	200.00	198.00	184.00	151.00	171.00	210.00	198.00	158.00	213.00	205.00	207.00	219.00	183.00	179.00	183.00
BAZ1B	317.00	283.00	354.00	372.00	293.00	388.00	412.00	501.00	478.00	299.00	387.00	355.00	392.00	370.00	345.00	495.70	481.00	326.00	446.00	424.00	353.00	294.00	329.00	442.00	280.00	430.00	428.00	331.14	455.12	495.00	384.00	567.00	388.89	402.00	394.00	464.00	474.99	520.00	444.00	489.00	550.00	386.00	492.00	418.00	478.00	515.00	391.00	503.00	493.00
BAZ2A	224.67	247.71	281.61	260.78	258.62	247.83	275.71	342.46	331.71	263.68	307.56	269.00	312.27	310.91	259.63	383.52	281.78	242.68	287.42	310.92	269.81	238.67	234.69	273.32	187.51	292.86	289.45	229.13	303.18	326.70	309.10	309.20	279.02	285.56	300.70	319.53	355.59	288.95	267.74	325.13	391.95	265.47	320.56	288.46	283.90	341.81	275.41	316.70	315.14
BAZ2B	74.00	103.00	111.00	113.00	93.00	123.00	102.00	135.00	125.00	84.00	117.00	99.00	83.00	119.00	108.00	124.00	126.00	85.00	138.00	104.00	93.00	73.00	80.00	107.00	79.00	105.00	107.00	92.00	104.00	122.00	114.00	113.00	108.00	112.00	111.00	122.00	123.00	89.00	76.00	144.00	136.00	114.00	108.00	131.00	108.00	129.00	91.00	94.00	101.00
BBC3	7.00	3.00	3.00	8.00	3.00	6.00	7.00	8.00	12.00	10.00	6.00	8.00	12.00	6.00	10.00	7.00	5.00	6.00	11.00	8.00	1.00	7.00	3.00	12.00	15.00	10.00	7.00	2.00	5.00	8.00	9.00	11.00	7.00	3.00	8.00	4.00	9.00	3.00	2.00	8.00	3.00	3.00	3.00	7.00	4.00	7.00	5.00	7.00	9.00
BBIP1	4.44	12.03	12.62	4.39	10.75	7.35	4.36	7.73	16.05	12.99	7.03	14.46	9.16	8.04	9.25	4.97	11.00	11.76	6.97	9.24	4.20	2.27	7.03	10.88	5.34	4.00	8.16	7.07	8.15	7.70	2.04	11.24	10.20	6.17	4.37	7.53	3.17	8.79	8.01	6.07	14.10	4.14	10.74	6.53	3.13	6.86	3.20	10.88	8.74
BBOX1	0.00	0.00	0.00	0.00	0.00	0.00	0.00	0.00	0.00	0.00	0.00	0.00	0.00	0.00	0.00	0.00	0.00	0.00	0.00	0.00	0.00	0.00	0.00	0.00	0.00	0.00	0.00	0.00	0.00	0.00	0.00	0.00	0.00	0.00	0.00	0.00	0.00	0.00	0.00	0.00	0.00	0.00	0.00	0.00	0.00	0.00	0.00	0.00	0.00
BBS1	8.00	8.00	7.00	6.00	10.00	3.00	9.00	6.00	6.00	7.00	8.00	8.00	1.00	17.00	4.00	11.00	9.00	12.00	10.00	7.00	4.00	9.00	6.00	6.00	7.00	10.00	7.00	6.00	11.00	7.00	4.00	18.00	3.00	7.00	9.00	8.00	5.00	7.00	4.00	5.00	14.00	11.00	8.00	14.00	8.00	11.00	5.00	9.00	11.00
BBS10	8.00	11.00	24.00	21.00	11.00	21.00	20.00	20.00	23.00	15.00	14.00	16.00	11.00	24.00	17.00	18.00	10.00	13.00	15.00	12.00	11.00	12.00	23.00	22.00	10.00	20.00	19.00	11.00	14.00	15.00	17.00	19.00	19.00	17.00	17.00	21.00	27.00	15.00	12.00	13.00	19.00	9.00	14.00	12.00	10.00	17.00	17.00	19.00	10.00
BBS12	2.00	0.00	5.00	1.00	5.00	2.00	1.00	3.00	4.00	2.00	1.00	3.00	1.00	2.00	3.00	3.00	2.00	1.00	4.00	1.00	5.00	0.00	0.00	1.00	2.00	1.00	4.00	1.00	3.00	3.00	0.00	5.00	1.00	2.00	6.00	4.00	2.00	5.00	0.00	3.00	2.00	1.00	2.00	1.00	0.00	4.00	2.00	1.00	0.00
BBS2	18.00	21.00	10.00	15.00	15.00	21.00	18.00	25.00	21.00	18.00	27.00	11.00	10.00	15.00	19.00	29.00	17.00	11.00	18.00	17.00	8.00	14.00	24.00	14.00	17.00	16.00	18.00	14.00	13.00	15.00	16.00	16.00	18.00	17.00	17.00	14.00	12.00	15.00	23.00	17.00	9.00	9.00	12.00	13.00	10.00	17.00	15.00	20.00	26.00
BBS4	15.00	18.00	16.00	15.00	9.00	19.00	19.00	20.00	26.00	12.00	22.00	14.00	10.00	22.00	12.00	22.00	17.00	16.00	15.00	21.00	7.00	8.00	12.00	13.00	12.00	15.00	29.00	13.00	16.00	15.00	8.00	26.00	14.00	23.00	19.00	23.00	14.00	23.00	26.00	19.00	17.00	13.00	22.00	22.00	23.00	19.00	20.00	17.00	17.00
BBS5	12.62	21.50	23.89	13.67	21.08	20.46	27.61	29.54	36.00	22.78	17.84	14.29	18.43	24.07	12.10	28.88	27.20	22.58	22.82	13.66	20.40	17.70	19.54	22.43	18.04	20.28	15.63	18.59	15.14	35.82	13.48	24.67	18.53	29.68	21.31	22.29	16.31	10.85	21.52	23.21	33.06	10.97	17.91	12.33	16.77	18.51	26.64	9.83	24.20
BBS7	32.00	31.00	27.00	34.00	34.00	29.00	27.00	27.00	36.98	24.00	30.00	20.00	30.00	34.00	39.00	52.00	30.00	23.00	17.00	19.00	24.00	20.00	23.00	30.00	16.00	26.00	23.00	24.00	31.00	29.00	15.00	25.00	34.00	33.00	32.00	29.00	23.00	30.00	25.00	29.00	33.00	21.00	38.00	21.00	22.00	22.00	29.00	24.00	30.00
BBS9	15.00	15.00	27.00	14.00	15.00	22.00	24.00	24.00	27.00	12.00	17.00	12.00	21.00	20.00	19.00	24.00	17.00	13.00	25.00	18.00	12.00	19.00	8.00	17.00	14.00	21.00	20.00	10.00	26.00	22.00	13.00	31.00	16.00	22.00	18.00	12.00	23.00	14.00	18.00	19.00	12.00	13.00	18.00	18.00	18.00	18.00	16.00	15.00	17.00
BBX	79.00	108.00	79.00	75.00	109.00	116.00	119.00	109.00	119.00	108.00	101.00	83.00	90.00	78.00	100.00	136.00	91.00	63.00	95.98	76.00	87.00	73.00	91.00	89.00	86.00	86.00	77.00	65.00	82.00	103.00	89.00	124.00	98.00	93.00	66.00	103.00	100.00	97.00	77.00	103.00	123.00	64.00	90.00	84.00	62.00	114.00	82.00	91.00	95.00
BCAM	47.00	32.00	54.00	40.00	21.00	32.00	34.00	46.00	37.00	49.00	33.00	28.00	41.00	43.00	26.00	46.00	55.00	32.00	39.00	33.00	29.00	19.00	30.00	36.00	24.00	34.00	32.00	31.00	36.00	31.00	36.00	56.00	40.00	45.00	38.00	36.00	35.00	30.00	41.00	44.00	44.00	33.00	33.00	26.00	41.00	52.00	29.00	46.00	53.00
BCAN	2.00	1.00	2.00	0.00	0.00	1.00	1.00	0.00	3.00	1.00	0.00	3.00	3.00	2.00	0.00	1.00	1.00	0.00	2.00	1.00	2.00	1.00	0.00	2.00	3.00	2.00	0.00	1.00	1.00	1.00	2.00	2.00	1.00	0.00	7.00	3.00	3.00	3.00	5.00	0.00	1.00	1.00	2.00	1.00	1.00	5.00	1.00	3.00	3.00
BCAP29	22.00	14.00	19.00	23.00	25.00	21.00	21.00	33.00	18.00	26.00	19.00	24.00	26.00	22.00	21.00	36.00	17.00	14.00	22.00	28.00	23.00	13.00	14.00	25.00	19.00	22.00	20.00	22.00	23.00	21.00	20.00	36.00	21.00	21.00	26.00	19.00	20.00	20.00	25.00	29.00	34.00	15.00	20.00	24.00	20.00	17.00	13.00	31.00	25.00
BCAP31	169.00	192.00	238.00	223.00	193.00	231.00	223.00	263.00	268.00	171.00	227.00	209.00	187.00	203.00	224.00	285.00	258.00	152.00	290.00	203.00	183.00	147.00	157.00	214.00	204.00	198.00	211.00	187.00	193.00	252.00	225.00	245.00	226.00	220.00	265.00	224.00	232.00	197.00	195.00	208.00	236.00	171.00	225.00	212.00	166.00	229.00	154.00	246.00	264.00
BCAR1	63.00	49.00	64.00	43.00	33.00	54.00	64.00	70.00	88.00	74.00	46.00	49.00	53.00	45.00	34.00	60.00	68.00	38.00	73.00	48.00	22.00	41.00	39.00	47.00	42.00	58.00	44.00	29.00	42.00	55.00	52.00	78.00	50.00	70.00	54.00	54.00	51.00	49.00	53.00	56.00	74.00	37.00	55.00	42.00	44.00	56.00	38.00	66.00	69.00
BCAR3	3.00	2.00	4.00	4.00	2.00	1.00	3.00	1.00	1.00	3.00	4.00	2.00	2.00	4.00	4.00	3.00	7.00	3.00	7.00	3.00	4.00	1.00	4.00	5.00	4.00	0.00	0.00	4.00	3.00	1.00	5.00	5.00	5.00	4.00	2.00	5.00	7.00	3.00	3.00	4.00	5.00	5.00	4.00	2.00	6.00	6.00	4.00	6.00	2.00
BCAS1	1.80	0.00	0.00	0.00	1.39	1.09	1.18	0.00	0.00	0.00	0.00	0.00	0.38	0.00	0.00	0.00	0.00	0.00	0.00	0.00	0.00	0.00	0.00	0.00	0.00	0.00	0.00	2.13	0.00	0.00	0.00	0.00	1.68	1.71	0.86	0.00	2.01	0.00	1.73	1.03	0.00	1.04	0.00	0.00	3.83	1.02	1.27	0.00	0.00
BCAS2	72.00	53.00	85.00	71.00	41.00	67.00	49.00	66.00	81.00	49.00	82.00	67.00	65.00	61.00	61.00	99.00	95.00	55.00	96.00	94.00	61.00	54.00	52.00	93.00	50.00	72.00	89.00	86.00	59.00	119.00	61.00	93.00	65.00	84.00	84.00	79.00	94.00	101.00	64.00	99.00	99.00	73.00	102.00	84.00	84.00	83.00	67.00	121.00	78.00
BCAS3	7.00	4.00	5.00	3.00	3.00	3.00	2.00	7.00	13.00	4.00	9.00	7.00	6.00	10.00	4.00	6.00	7.00	6.00	6.00	2.00	7.00	5.00	5.00	5.00	6.00	7.00	2.00	8.00	2.00	5.00	11.00	11.00	2.00	8.00	7.00	7.00	11.00	8.00	4.00	4.00	5.00	1.00	5.00	1.00	4.00	10.00	4.00	9.00	10.00
BCAS4	16.00	15.79	18.00	13.01	14.78	23.00	15.00	19.00	2.00	20.36	23.39	10.00	18.00	16.00	17.00	26.00	9.01	6.00	16.00	16.00	16.00	12.00	17.00	14.00	25.01	20.00	8.00	6.00	9.01	13.00	9.21	23.80	11.01	16.00	13.01	19.00	22.95	12.00	18.00	12.93	20.00	9.00	13.00	10.00	6.40	8.00	11.00	13.00	13.00
[truncated: 17,684 more rows]
[truncated: 47 more columns]
