# Supplementary material for: Trendy: segmented regression analysis of expression dynamics in high-throughput ordered profiling experiments
Source: BMC Bioinformatics. 2018 Oct 16;19:380. doi: 10.1186/s12859-018-2405-x (PMC6192113; doi:10.1186/s12859-018-2405-x)
Supplement: Supplementary file 3 — Enrichment results of Axolotl RNA-seq data. (XLSX 105 kb) [file 12859_2018_2405_MOESM3_ESM.xlsx]

## Sheet: delay_Overlaps
Overlap Results
Collection(s):	BP
# overlaps shown:	10
# genesets in collections:	4436
# genes in comparison (n):	1021
# genes in universe (N):	45956
Gene Set Name	# Genes in Gene Set (K)	Description	# Genes in Overlap (k)	k/K	p-value	FDR q-value
GO_EMBRYO_DEVELOPMENT	894	The process whose specific outcome is the progression of an embryo from its formation until the end of its embryonic life stage. The end of the embryonic stage is organism-specific. For example, for mammals, the process would begin with zygote formation and end with birth. For insects, the process would begin at zygote formation and end with larval hatching. For plant zygotic embryos, this would …	157	0.1756	8.01e-93	3.55e-89
GO_REGULATION_OF_TRANSCRIPTION_FROM_RNA_POLYMERASE_II_PROMOTER	1784	Any process that modulates the frequency, rate or extent of transcription from an RNA polymerase II promoter.	209	0.1172	4.37e-90	9.7e-87
GO_POSITIVE_REGULATION_OF_GENE_EXPRESSION	1733	Any process that increases the frequency, rate or extent of gene expression. Gene expression is the process in which a gene's coding sequence is converted into a mature gene product or products (proteins or RNA). This includes the production of an RNA transcript as well as any processing to produce a mature RNA product or an mRNA (for protein-coding genes) and the translation of that mRNA into pr…	206	0.1189	6.81e-90	1.01e-86
GO_ORGAN_MORPHOGENESIS	841	Morphogenesis of an organ. An organ is defined as a tissue or set of tissues that work together to perform a specific function or functions. Morphogenesis is the process in which anatomical structures are generated and organized. Organs are commonly observed as visibly distinct structures, but may also exist as loosely associated clusters of cells that work together to perform a specific function…	141	0.1677	2.42e-80	2.68e-77
GO_REGIONALIZATION	311	The pattern specification process that results in the subdivision of an axis or axes in space to define an area or volume in which specific patterns of cell differentiation will take place or in which cells interpret a specific environment.	95	0.3055	8.56e-80	7.6e-77
GO_TISSUE_DEVELOPMENT	1518	The process whose specific outcome is the progression of a tissue over time, from its formation to the mature structure.	182	0.1199	1.66e-79	1.22e-76
GO_POSITIVE_REGULATION_OF_BIOSYNTHETIC_PROCESS	1805	Any process that activates or increases the frequency, rate or extent of the chemical reactions and pathways resulting in the formation of substances.	197	0.1091	3.45e-79	2.19e-76
GO_PATTERN_SPECIFICATION_PROCESS	418	Any developmental process that results in the creation of defined areas or spaces within an organism to which cells respond and eventually are instructed to differentiate.	102	0.244	8.19e-75	4.54e-72
GO_EMBRYONIC_MORPHOGENESIS	539	The process in which anatomical structures are generated and organized during the embryonic phase. The embryonic phase begins with zygote formation. The end of the embryonic phase is organism-specific. For example, it would be at birth for mammals, larval hatching for insects and seed dormancy in plants.	112	0.2078	4.93e-74	2.43e-71
GO_EPITHELIUM_DEVELOPMENT	945	The process whose specific outcome is the progression of an epithelium over time, from its formation to the mature structure. An epithelium is a tissue that covers the internal or external surfaces of an anatomical structure.	141	0.1492	1.85e-73	8.22e-71
Gene/Gene Set Overlap Matrix
Entrez Gene Id	Gene Symbol	Gene Description	GO_EMBRYO_DEVELOPMENT	GO_REGULATION_OF_TRANSCRIPTION_FROM_RNA_POLYMERASE_II_PROMOTER	GO_POSITIVE_REGULATION_OF_GENE_EXPRESSION	GO_ORGAN_MORPHOGENESIS	GO_REGIONALIZATION	GO_TISSUE_DEVELOPMENT	GO_POSITIVE_REGULATION_OF_BIOSYNTHETIC_PROCESS	GO_PATTERN_SPECIFICATION_PROCESS	GO_EMBRYONIC_MORPHOGENESIS	GO_EPITHELIUM_DEVELOPMENT
4851	NOTCH1	notch 1	GO_EMBRYO_DEVELOPMENT	GO_REGULATION_OF_TRANSCRIPTION_FROM_RNA_POLYMERASE_II_PROMOTER	GO_POSITIVE_REGULATION_OF_GENE_EXPRESSION	GO_ORGAN_MORPHOGENESIS	GO_REGIONALIZATION	GO_TISSUE_DEVELOPMENT	GO_POSITIVE_REGULATION_OF_BIOSYNTHETIC_PROCESS	GO_PATTERN_SPECIFICATION_PROCESS	GO_EMBRYONIC_MORPHOGENESIS	GO_EPITHELIUM_DEVELOPMENT
2736	GLI2	GLI family zinc finger 2	GO_EMBRYO_DEVELOPMENT	GO_REGULATION_OF_TRANSCRIPTION_FROM_RNA_POLYMERASE_II_PROMOTER	GO_POSITIVE_REGULATION_OF_GENE_EXPRESSION	GO_ORGAN_MORPHOGENESIS	GO_REGIONALIZATION	GO_TISSUE_DEVELOPMENT	GO_POSITIVE_REGULATION_OF_BIOSYNTHETIC_PROCESS	GO_PATTERN_SPECIFICATION_PROCESS	GO_EMBRYONIC_MORPHOGENESIS	GO_EPITHELIUM_DEVELOPMENT
2737	GLI3	GLI family zinc finger 3	GO_EMBRYO_DEVELOPMENT	GO_REGULATION_OF_TRANSCRIPTION_FROM_RNA_POLYMERASE_II_PROMOTER	GO_POSITIVE_REGULATION_OF_GENE_EXPRESSION	GO_ORGAN_MORPHOGENESIS	GO_REGIONALIZATION	GO_TISSUE_DEVELOPMENT	GO_POSITIVE_REGULATION_OF_BIOSYNTHETIC_PROCESS	GO_PATTERN_SPECIFICATION_PROCESS	GO_EMBRYONIC_MORPHOGENESIS	GO_EPITHELIUM_DEVELOPMENT
64321	SOX17	SRY (sex determining region Y)-box 17	GO_EMBRYO_DEVELOPMENT	GO_REGULATION_OF_TRANSCRIPTION_FROM_RNA_POLYMERASE_II_PROMOTER	GO_POSITIVE_REGULATION_OF_GENE_EXPRESSION	GO_ORGAN_MORPHOGENESIS	GO_REGIONALIZATION	GO_TISSUE_DEVELOPMENT	GO_POSITIVE_REGULATION_OF_BIOSYNTHETIC_PROCESS	GO_PATTERN_SPECIFICATION_PROCESS	GO_EMBRYONIC_MORPHOGENESIS	GO_EPITHELIUM_DEVELOPMENT
2303	FOXC2	forkhead box C2 (MFH-1, mesenchyme forkhead 1)	GO_EMBRYO_DEVELOPMENT	GO_REGULATION_OF_TRANSCRIPTION_FROM_RNA_POLYMERASE_II_PROMOTER	GO_POSITIVE_REGULATION_OF_GENE_EXPRESSION	GO_ORGAN_MORPHOGENESIS	GO_REGIONALIZATION	GO_TISSUE_DEVELOPMENT	GO_POSITIVE_REGULATION_OF_BIOSYNTHETIC_PROCESS	GO_PATTERN_SPECIFICATION_PROCESS	GO_EMBRYONIC_MORPHOGENESIS	GO_EPITHELIUM_DEVELOPMENT
8092	ALX1	ALX homeobox 1	GO_EMBRYO_DEVELOPMENT	GO_REGULATION_OF_TRANSCRIPTION_FROM_RNA_POLYMERASE_II_PROMOTER	GO_POSITIVE_REGULATION_OF_GENE_EXPRESSION	GO_ORGAN_MORPHOGENESIS	GO_REGIONALIZATION	GO_TISSUE_DEVELOPMENT	GO_POSITIVE_REGULATION_OF_BIOSYNTHETIC_PROCESS	GO_PATTERN_SPECIFICATION_PROCESS	GO_EMBRYONIC_MORPHOGENESIS	GO_EPITHELIUM_DEVELOPMENT
5916	RARG	retinoic acid receptor, gamma	GO_EMBRYO_DEVELOPMENT	GO_REGULATION_OF_TRANSCRIPTION_FROM_RNA_POLYMERASE_II_PROMOTER	GO_POSITIVE_REGULATION_OF_GENE_EXPRESSION	GO_ORGAN_MORPHOGENESIS	GO_REGIONALIZATION	GO_TISSUE_DEVELOPMENT	GO_POSITIVE_REGULATION_OF_BIOSYNTHETIC_PROCESS	GO_PATTERN_SPECIFICATION_PROCESS	GO_EMBRYONIC_MORPHOGENESIS	GO_EPITHELIUM_DEVELOPMENT
5080	PAX6	paired box 6	GO_EMBRYO_DEVELOPMENT	GO_REGULATION_OF_TRANSCRIPTION_FROM_RNA_POLYMERASE_II_PROMOTER	GO_POSITIVE_REGULATION_OF_GENE_EXPRESSION	GO_ORGAN_MORPHOGENESIS	GO_REGIONALIZATION	GO_TISSUE_DEVELOPMENT	GO_POSITIVE_REGULATION_OF_BIOSYNTHETIC_PROCESS	GO_PATTERN_SPECIFICATION_PROCESS	GO_EMBRYONIC_MORPHOGENESIS	GO_EPITHELIUM_DEVELOPMENT
4487	MSX1	msh homeobox 1	GO_EMBRYO_DEVELOPMENT	GO_REGULATION_OF_TRANSCRIPTION_FROM_RNA_POLYMERASE_II_PROMOTER	GO_POSITIVE_REGULATION_OF_GENE_EXPRESSION	GO_ORGAN_MORPHOGENESIS	GO_REGIONALIZATION	GO_TISSUE_DEVELOPMENT	GO_POSITIVE_REGULATION_OF_BIOSYNTHETIC_PROCESS	GO_PATTERN_SPECIFICATION_PROCESS	GO_EMBRYONIC_MORPHOGENESIS	GO_EPITHELIUM_DEVELOPMENT
51176	LEF1	lymphoid enhancer-binding factor 1	GO_EMBRYO_DEVELOPMENT	GO_REGULATION_OF_TRANSCRIPTION_FROM_RNA_POLYMERASE_II_PROMOTER	GO_POSITIVE_REGULATION_OF_GENE_EXPRESSION	GO_ORGAN_MORPHOGENESIS	GO_REGIONALIZATION	GO_TISSUE_DEVELOPMENT	GO_POSITIVE_REGULATION_OF_BIOSYNTHETIC_PROCESS	GO_PATTERN_SPECIFICATION_PROCESS	GO_EMBRYONIC_MORPHOGENESIS	GO_EPITHELIUM_DEVELOPMENT
6496	SIX3	SIX homeobox 3	GO_EMBRYO_DEVELOPMENT	GO_REGULATION_OF_TRANSCRIPTION_FROM_RNA_POLYMERASE_II_PROMOTER	GO_POSITIVE_REGULATION_OF_GENE_EXPRESSION	GO_ORGAN_MORPHOGENESIS	GO_REGIONALIZATION	GO_TISSUE_DEVELOPMENT	GO_POSITIVE_REGULATION_OF_BIOSYNTHETIC_PROCESS	GO_PATTERN_SPECIFICATION_PROCESS	GO_EMBRYONIC_MORPHOGENESIS	GO_EPITHELIUM_DEVELOPMENT
1482	NKX2-5	NK2 homeobox 5	GO_EMBRYO_DEVELOPMENT	GO_REGULATION_OF_TRANSCRIPTION_FROM_RNA_POLYMERASE_II_PROMOTER	GO_POSITIVE_REGULATION_OF_GENE_EXPRESSION	GO_ORGAN_MORPHOGENESIS	GO_REGIONALIZATION	GO_TISSUE_DEVELOPMENT	GO_POSITIVE_REGULATION_OF_BIOSYNTHETIC_PROCESS	GO_PATTERN_SPECIFICATION_PROCESS	GO_EMBRYONIC_MORPHOGENESIS	GO_EPITHELIUM_DEVELOPMENT
5076	PAX2	paired box 2	GO_EMBRYO_DEVELOPMENT	GO_REGULATION_OF_TRANSCRIPTION_FROM_RNA_POLYMERASE_II_PROMOTER	GO_POSITIVE_REGULATION_OF_GENE_EXPRESSION	GO_ORGAN_MORPHOGENESIS	GO_REGIONALIZATION	GO_TISSUE_DEVELOPMENT	GO_POSITIVE_REGULATION_OF_BIOSYNTHETIC_PROCESS	GO_PATTERN_SPECIFICATION_PROCESS	GO_EMBRYONIC_MORPHOGENESIS	GO_EPITHELIUM_DEVELOPMENT
58495	OVOL2	ovo-like 2 (Drosophila)	GO_EMBRYO_DEVELOPMENT	GO_REGULATION_OF_TRANSCRIPTION_FROM_RNA_POLYMERASE_II_PROMOTER	GO_POSITIVE_REGULATION_OF_GENE_EXPRESSION	GO_ORGAN_MORPHOGENESIS	GO_REGIONALIZATION	GO_TISSUE_DEVELOPMENT	GO_POSITIVE_REGULATION_OF_BIOSYNTHETIC_PROCESS	GO_PATTERN_SPECIFICATION_PROCESS	GO_EMBRYONIC_MORPHOGENESIS	GO_EPITHELIUM_DEVELOPMENT
57057	TBX20	T-box 20	GO_EMBRYO_DEVELOPMENT	GO_REGULATION_OF_TRANSCRIPTION_FROM_RNA_POLYMERASE_II_PROMOTER	GO_POSITIVE_REGULATION_OF_GENE_EXPRESSION	GO_ORGAN_MORPHOGENESIS	GO_REGIONALIZATION	GO_TISSUE_DEVELOPMENT	GO_POSITIVE_REGULATION_OF_BIOSYNTHETIC_PROCESS	GO_PATTERN_SPECIFICATION_PROCESS	GO_EMBRYONIC_MORPHOGENESIS	GO_EPITHELIUM_DEVELOPMENT
1499	CTNNB1	catenin (cadherin-associated protein), beta 1, 88kDa	GO_EMBRYO_DEVELOPMENT	GO_REGULATION_OF_TRANSCRIPTION_FROM_RNA_POLYMERASE_II_PROMOTER	GO_POSITIVE_REGULATION_OF_GENE_EXPRESSION	GO_ORGAN_MORPHOGENESIS	GO_REGIONALIZATION	GO_TISSUE_DEVELOPMENT	GO_POSITIVE_REGULATION_OF_BIOSYNTHETIC_PROCESS	GO_PATTERN_SPECIFICATION_PROCESS	GO_EMBRYONIC_MORPHOGENESIS	GO_EPITHELIUM_DEVELOPMENT
6608	SMO	smoothened, frizzled family receptor	GO_EMBRYO_DEVELOPMENT	GO_REGULATION_OF_TRANSCRIPTION_FROM_RNA_POLYMERASE_II_PROMOTER	GO_POSITIVE_REGULATION_OF_GENE_EXPRESSION	GO_ORGAN_MORPHOGENESIS	GO_REGIONALIZATION	GO_TISSUE_DEVELOPMENT	GO_POSITIVE_REGULATION_OF_BIOSYNTHETIC_PROCESS	GO_PATTERN_SPECIFICATION_PROCESS	GO_EMBRYONIC_MORPHOGENESIS	GO_EPITHELIUM_DEVELOPMENT
6469	SHH	sonic hedgehog	GO_EMBRYO_DEVELOPMENT	GO_REGULATION_OF_TRANSCRIPTION_FROM_RNA_POLYMERASE_II_PROMOTER	GO_POSITIVE_REGULATION_OF_GENE_EXPRESSION	GO_ORGAN_MORPHOGENESIS	GO_REGIONALIZATION	GO_TISSUE_DEVELOPMENT	GO_POSITIVE_REGULATION_OF_BIOSYNTHETIC_PROCESS	GO_PATTERN_SPECIFICATION_PROCESS	GO_EMBRYONIC_MORPHOGENESIS	GO_EPITHELIUM_DEVELOPMENT
130497	OSR1	odd-skipped related 1 (Drosophila)	GO_EMBRYO_DEVELOPMENT	GO_REGULATION_OF_TRANSCRIPTION_FROM_RNA_POLYMERASE_II_PROMOTER	GO_POSITIVE_REGULATION_OF_GENE_EXPRESSION	GO_ORGAN_MORPHOGENESIS	GO_REGIONALIZATION	GO_TISSUE_DEVELOPMENT	GO_POSITIVE_REGULATION_OF_BIOSYNTHETIC_PROCESS	GO_PATTERN_SPECIFICATION_PROCESS	GO_EMBRYONIC_MORPHOGENESIS	GO_EPITHELIUM_DEVELOPMENT
6928	HNF1B	HNF1 homeobox B	GO_EMBRYO_DEVELOPMENT	GO_REGULATION_OF_TRANSCRIPTION_FROM_RNA_POLYMERASE_II_PROMOTER	GO_POSITIVE_REGULATION_OF_GENE_EXPRESSION	GO_ORGAN_MORPHOGENESIS	GO_REGIONALIZATION	GO_TISSUE_DEVELOPMENT	GO_POSITIVE_REGULATION_OF_BIOSYNTHETIC_PROCESS	GO_PATTERN_SPECIFICATION_PROCESS	GO_EMBRYONIC_MORPHOGENESIS	GO_EPITHELIUM_DEVELOPMENT
1906	EDN1	endothelin 1	GO_EMBRYO_DEVELOPMENT	GO_REGULATION_OF_TRANSCRIPTION_FROM_RNA_POLYMERASE_II_PROMOTER	GO_POSITIVE_REGULATION_OF_GENE_EXPRESSION	GO_ORGAN_MORPHOGENESIS	GO_REGIONALIZATION	GO_TISSUE_DEVELOPMENT	GO_POSITIVE_REGULATION_OF_BIOSYNTHETIC_PROCESS	GO_PATTERN_SPECIFICATION_PROCESS	GO_EMBRYONIC_MORPHOGENESIS	GO_EPITHELIUM_DEVELOPMENT
3214	HOXB4	homeobox B4	GO_EMBRYO_DEVELOPMENT	GO_REGULATION_OF_TRANSCRIPTION_FROM_RNA_POLYMERASE_II_PROMOTER	GO_POSITIVE_REGULATION_OF_GENE_EXPRESSION	GO_ORGAN_MORPHOGENESIS	GO_REGIONALIZATION	GO_TISSUE_DEVELOPMENT	GO_POSITIVE_REGULATION_OF_BIOSYNTHETIC_PROCESS	GO_PATTERN_SPECIFICATION_PROCESS	GO_EMBRYONIC_MORPHOGENESIS	GO_EPITHELIUM_DEVELOPMENT
6423	SFRP2	secreted frizzled-related protein 2	GO_EMBRYO_DEVELOPMENT	GO_REGULATION_OF_TRANSCRIPTION_FROM_RNA_POLYMERASE_II_PROMOTER	GO_POSITIVE_REGULATION_OF_GENE_EXPRESSION	GO_ORGAN_MORPHOGENESIS	GO_REGIONALIZATION	GO_TISSUE_DEVELOPMENT	GO_POSITIVE_REGULATION_OF_BIOSYNTHETIC_PROCESS	GO_PATTERN_SPECIFICATION_PROCESS	GO_EMBRYONIC_MORPHOGENESIS	GO_EPITHELIUM_DEVELOPMENT
388585	HES5	hairy and enhancer of split 5 (Drosophila)	GO_EMBRYO_DEVELOPMENT	GO_REGULATION_OF_TRANSCRIPTION_FROM_RNA_POLYMERASE_II_PROMOTER	GO_POSITIVE_REGULATION_OF_GENE_EXPRESSION	GO_ORGAN_MORPHOGENESIS	GO_REGIONALIZATION	GO_TISSUE_DEVELOPMENT	GO_POSITIVE_REGULATION_OF_BIOSYNTHETIC_PROCESS	GO_PATTERN_SPECIFICATION_PROCESS	GO_EMBRYONIC_MORPHOGENESIS	GO_EPITHELIUM_DEVELOPMENT
2626	GATA4	GATA binding protein 4	GO_EMBRYO_DEVELOPMENT	GO_REGULATION_OF_TRANSCRIPTION_FROM_RNA_POLYMERASE_II_PROMOTER	GO_POSITIVE_REGULATION_OF_GENE_EXPRESSION	GO_ORGAN_MORPHOGENESIS	GO_REGIONALIZATION	GO_TISSUE_DEVELOPMENT	GO_POSITIVE_REGULATION_OF_BIOSYNTHETIC_PROCESS	GO_PATTERN_SPECIFICATION_PROCESS	GO_EMBRYONIC_MORPHOGENESIS	GO_EPITHELIUM_DEVELOPMENT
2296	FOXC1	forkhead box C1	GO_EMBRYO_DEVELOPMENT	GO_REGULATION_OF_TRANSCRIPTION_FROM_RNA_POLYMERASE_II_PROMOTER	GO_POSITIVE_REGULATION_OF_GENE_EXPRESSION	GO_ORGAN_MORPHOGENESIS	GO_REGIONALIZATION	GO_TISSUE_DEVELOPMENT	GO_POSITIVE_REGULATION_OF_BIOSYNTHETIC_PROCESS	GO_PATTERN_SPECIFICATION_PROCESS	GO_EMBRYONIC_MORPHOGENESIS	GO_EPITHELIUM_DEVELOPMENT
3202	HOXA5	homeobox A5	GO_EMBRYO_DEVELOPMENT	GO_REGULATION_OF_TRANSCRIPTION_FROM_RNA_POLYMERASE_II_PROMOTER	GO_POSITIVE_REGULATION_OF_GENE_EXPRESSION	GO_ORGAN_MORPHOGENESIS	GO_REGIONALIZATION	GO_TISSUE_DEVELOPMENT	GO_POSITIVE_REGULATION_OF_BIOSYNTHETIC_PROCESS	GO_PATTERN_SPECIFICATION_PROCESS	GO_EMBRYONIC_MORPHOGENESIS	GO_EPITHELIUM_DEVELOPMENT
7849	PAX8	paired box 8	GO_EMBRYO_DEVELOPMENT	GO_REGULATION_OF_TRANSCRIPTION_FROM_RNA_POLYMERASE_II_PROMOTER	GO_POSITIVE_REGULATION_OF_GENE_EXPRESSION	GO_ORGAN_MORPHOGENESIS	GO_REGIONALIZATION	GO_TISSUE_DEVELOPMENT	GO_POSITIVE_REGULATION_OF_BIOSYNTHETIC_PROCESS	GO_PATTERN_SPECIFICATION_PROCESS	GO_EMBRYONIC_MORPHOGENESIS	GO_EPITHELIUM_DEVELOPMENT
2637	GBX2	gastrulation brain homeobox 2	GO_EMBRYO_DEVELOPMENT	GO_REGULATION_OF_TRANSCRIPTION_FROM_RNA_POLYMERASE_II_PROMOTER	GO_POSITIVE_REGULATION_OF_GENE_EXPRESSION	GO_ORGAN_MORPHOGENESIS	GO_REGIONALIZATION	GO_TISSUE_DEVELOPMENT	GO_POSITIVE_REGULATION_OF_BIOSYNTHETIC_PROCESS	GO_PATTERN_SPECIFICATION_PROCESS	GO_EMBRYONIC_MORPHOGENESIS	GO_EPITHELIUM_DEVELOPMENT
3215	HOXB5	homeobox B5	GO_EMBRYO_DEVELOPMENT	GO_REGULATION_OF_TRANSCRIPTION_FROM_RNA_POLYMERASE_II_PROMOTER	GO_POSITIVE_REGULATION_OF_GENE_EXPRESSION	GO_ORGAN_MORPHOGENESIS	GO_REGIONALIZATION	GO_TISSUE_DEVELOPMENT	GO_POSITIVE_REGULATION_OF_BIOSYNTHETIC_PROCESS	GO_PATTERN_SPECIFICATION_PROCESS	GO_EMBRYONIC_MORPHOGENESIS	GO_EPITHELIUM_DEVELOPMENT
6899	TBX1	T-box 1	GO_EMBRYO_DEVELOPMENT	GO_REGULATION_OF_TRANSCRIPTION_FROM_RNA_POLYMERASE_II_PROMOTER	GO_POSITIVE_REGULATION_OF_GENE_EXPRESSION	GO_ORGAN_MORPHOGENESIS	GO_REGIONALIZATION	GO_TISSUE_DEVELOPMENT	GO_POSITIVE_REGULATION_OF_BIOSYNTHETIC_PROCESS	GO_PATTERN_SPECIFICATION_PROCESS	GO_EMBRYONIC_MORPHOGENESIS	GO_EPITHELIUM_DEVELOPMENT
2255	FGF10	fibroblast growth factor 10	GO_EMBRYO_DEVELOPMENT	GO_REGULATION_OF_TRANSCRIPTION_FROM_RNA_POLYMERASE_II_PROMOTER	GO_POSITIVE_REGULATION_OF_GENE_EXPRESSION	GO_ORGAN_MORPHOGENESIS	GO_REGIONALIZATION	GO_TISSUE_DEVELOPMENT	GO_POSITIVE_REGULATION_OF_BIOSYNTHETIC_PROCESS	GO_PATTERN_SPECIFICATION_PROCESS	GO_EMBRYONIC_MORPHOGENESIS	GO_EPITHELIUM_DEVELOPMENT
6926	TBX3	T-box 3	GO_EMBRYO_DEVELOPMENT	GO_REGULATION_OF_TRANSCRIPTION_FROM_RNA_POLYMERASE_II_PROMOTER	GO_POSITIVE_REGULATION_OF_GENE_EXPRESSION	GO_ORGAN_MORPHOGENESIS	GO_REGIONALIZATION	GO_TISSUE_DEVELOPMENT	GO_POSITIVE_REGULATION_OF_BIOSYNTHETIC_PROCESS	GO_PATTERN_SPECIFICATION_PROCESS	GO_EMBRYONIC_MORPHOGENESIS	GO_EPITHELIUM_DEVELOPMENT
6615	SNAI1	snail homolog 1 (Drosophila)	GO_EMBRYO_DEVELOPMENT	GO_REGULATION_OF_TRANSCRIPTION_FROM_RNA_POLYMERASE_II_PROMOTER	GO_POSITIVE_REGULATION_OF_GENE_EXPRESSION	GO_ORGAN_MORPHOGENESIS	GO_REGIONALIZATION	GO_TISSUE_DEVELOPMENT	GO_POSITIVE_REGULATION_OF_BIOSYNTHETIC_PROCESS	GO_PATTERN_SPECIFICATION_PROCESS	GO_EMBRYONIC_MORPHOGENESIS	GO_EPITHELIUM_DEVELOPMENT
4920	ROR2	receptor tyrosine kinase-like orphan receptor 2	GO_EMBRYO_DEVELOPMENT	GO_REGULATION_OF_TRANSCRIPTION_FROM_RNA_POLYMERASE_II_PROMOTER	GO_POSITIVE_REGULATION_OF_GENE_EXPRESSION	GO_ORGAN_MORPHOGENESIS	GO_REGIONALIZATION	GO_TISSUE_DEVELOPMENT	GO_POSITIVE_REGULATION_OF_BIOSYNTHETIC_PROCESS	GO_PATTERN_SPECIFICATION_PROCESS	GO_EMBRYONIC_MORPHOGENESIS	GO_EPITHELIUM_DEVELOPMENT
3235	HOXD9	homeobox D9	GO_EMBRYO_DEVELOPMENT	GO_REGULATION_OF_TRANSCRIPTION_FROM_RNA_POLYMERASE_II_PROMOTER	GO_POSITIVE_REGULATION_OF_GENE_EXPRESSION	GO_ORGAN_MORPHOGENESIS	GO_REGIONALIZATION	GO_TISSUE_DEVELOPMENT	GO_POSITIVE_REGULATION_OF_BIOSYNTHETIC_PROCESS	GO_PATTERN_SPECIFICATION_PROCESS	GO_EMBRYONIC_MORPHOGENESIS
5081	PAX7	paired box 7	GO_EMBRYO_DEVELOPMENT	GO_REGULATION_OF_TRANSCRIPTION_FROM_RNA_POLYMERASE_II_PROMOTER	GO_POSITIVE_REGULATION_OF_GENE_EXPRESSION	GO_ORGAN_MORPHOGENESIS	GO_REGIONALIZATION	GO_TISSUE_DEVELOPMENT	GO_POSITIVE_REGULATION_OF_BIOSYNTHETIC_PROCESS	GO_PATTERN_SPECIFICATION_PROCESS		GO_EPITHELIUM_DEVELOPMENT
1045	CDX2	caudal type homeobox 2	GO_EMBRYO_DEVELOPMENT	GO_REGULATION_OF_TRANSCRIPTION_FROM_RNA_POLYMERASE_II_PROMOTER	GO_POSITIVE_REGULATION_OF_GENE_EXPRESSION	GO_ORGAN_MORPHOGENESIS	GO_REGIONALIZATION	GO_TISSUE_DEVELOPMENT	GO_POSITIVE_REGULATION_OF_BIOSYNTHETIC_PROCESS	GO_PATTERN_SPECIFICATION_PROCESS		GO_EPITHELIUM_DEVELOPMENT
3670	ISL1	ISL LIM homeobox 1	GO_EMBRYO_DEVELOPMENT	GO_REGULATION_OF_TRANSCRIPTION_FROM_RNA_POLYMERASE_II_PROMOTER	GO_POSITIVE_REGULATION_OF_GENE_EXPRESSION	GO_ORGAN_MORPHOGENESIS	GO_REGIONALIZATION	GO_TISSUE_DEVELOPMENT	GO_POSITIVE_REGULATION_OF_BIOSYNTHETIC_PROCESS	GO_PATTERN_SPECIFICATION_PROCESS
3204	HOXA7	homeobox A7	GO_EMBRYO_DEVELOPMENT	GO_REGULATION_OF_TRANSCRIPTION_FROM_RNA_POLYMERASE_II_PROMOTER	GO_POSITIVE_REGULATION_OF_GENE_EXPRESSION	GO_ORGAN_MORPHOGENESIS	GO_REGIONALIZATION		GO_POSITIVE_REGULATION_OF_BIOSYNTHETIC_PROCESS	GO_PATTERN_SPECIFICATION_PROCESS	GO_EMBRYONIC_MORPHOGENESIS
3199	HOXA2	homeobox A2	GO_EMBRYO_DEVELOPMENT	GO_REGULATION_OF_TRANSCRIPTION_FROM_RNA_POLYMERASE_II_PROMOTER	GO_POSITIVE_REGULATION_OF_GENE_EXPRESSION	GO_ORGAN_MORPHOGENESIS	GO_REGIONALIZATION		GO_POSITIVE_REGULATION_OF_BIOSYNTHETIC_PROCESS	GO_PATTERN_SPECIFICATION_PROCESS	GO_EMBRYONIC_MORPHOGENESIS
1046	CDX4	caudal type homeobox 4	GO_EMBRYO_DEVELOPMENT	GO_REGULATION_OF_TRANSCRIPTION_FROM_RNA_POLYMERASE_II_PROMOTER	GO_POSITIVE_REGULATION_OF_GENE_EXPRESSION	GO_ORGAN_MORPHOGENESIS	GO_REGIONALIZATION		GO_POSITIVE_REGULATION_OF_BIOSYNTHETIC_PROCESS	GO_PATTERN_SPECIFICATION_PROCESS
3234	HOXD8	homeobox D8	GO_EMBRYO_DEVELOPMENT	GO_REGULATION_OF_TRANSCRIPTION_FROM_RNA_POLYMERASE_II_PROMOTER	GO_POSITIVE_REGULATION_OF_GENE_EXPRESSION	GO_ORGAN_MORPHOGENESIS	GO_REGIONALIZATION		GO_POSITIVE_REGULATION_OF_BIOSYNTHETIC_PROCESS	GO_PATTERN_SPECIFICATION_PROCESS
9421	HAND1	heart and neural crest derivatives expressed 1	GO_EMBRYO_DEVELOPMENT	GO_REGULATION_OF_TRANSCRIPTION_FROM_RNA_POLYMERASE_II_PROMOTER	GO_POSITIVE_REGULATION_OF_GENE_EXPRESSION	GO_ORGAN_MORPHOGENESIS		GO_TISSUE_DEVELOPMENT	GO_POSITIVE_REGULATION_OF_BIOSYNTHETIC_PROCESS	GO_PATTERN_SPECIFICATION_PROCESS	GO_EMBRYONIC_MORPHOGENESIS	GO_EPITHELIUM_DEVELOPMENT
57822	GRHL3	grainyhead-like 3 (Drosophila)	GO_EMBRYO_DEVELOPMENT	GO_REGULATION_OF_TRANSCRIPTION_FROM_RNA_POLYMERASE_II_PROMOTER	GO_POSITIVE_REGULATION_OF_GENE_EXPRESSION	GO_ORGAN_MORPHOGENESIS		GO_TISSUE_DEVELOPMENT	GO_POSITIVE_REGULATION_OF_BIOSYNTHETIC_PROCESS	GO_PATTERN_SPECIFICATION_PROCESS	GO_EMBRYONIC_MORPHOGENESIS	GO_EPITHELIUM_DEVELOPMENT
3549	IHH	Indian hedgehog	GO_EMBRYO_DEVELOPMENT	GO_REGULATION_OF_TRANSCRIPTION_FROM_RNA_POLYMERASE_II_PROMOTER	GO_POSITIVE_REGULATION_OF_GENE_EXPRESSION	GO_ORGAN_MORPHOGENESIS		GO_TISSUE_DEVELOPMENT	GO_POSITIVE_REGULATION_OF_BIOSYNTHETIC_PROCESS	GO_PATTERN_SPECIFICATION_PROCESS	GO_EMBRYONIC_MORPHOGENESIS	GO_EPITHELIUM_DEVELOPMENT
2625	GATA3	GATA binding protein 3	GO_EMBRYO_DEVELOPMENT	GO_REGULATION_OF_TRANSCRIPTION_FROM_RNA_POLYMERASE_II_PROMOTER	GO_POSITIVE_REGULATION_OF_GENE_EXPRESSION	GO_ORGAN_MORPHOGENESIS		GO_TISSUE_DEVELOPMENT	GO_POSITIVE_REGULATION_OF_BIOSYNTHETIC_PROCESS		GO_EMBRYONIC_MORPHOGENESIS	GO_EPITHELIUM_DEVELOPMENT
6664	SOX11	SRY (sex determining region Y)-box 11	GO_EMBRYO_DEVELOPMENT	GO_REGULATION_OF_TRANSCRIPTION_FROM_RNA_POLYMERASE_II_PROMOTER	GO_POSITIVE_REGULATION_OF_GENE_EXPRESSION	GO_ORGAN_MORPHOGENESIS		GO_TISSUE_DEVELOPMENT	GO_POSITIVE_REGULATION_OF_BIOSYNTHETIC_PROCESS		GO_EMBRYONIC_MORPHOGENESIS	GO_EPITHELIUM_DEVELOPMENT
6662	SOX9	SRY (sex determining region Y)-box 9	GO_EMBRYO_DEVELOPMENT	GO_REGULATION_OF_TRANSCRIPTION_FROM_RNA_POLYMERASE_II_PROMOTER	GO_POSITIVE_REGULATION_OF_GENE_EXPRESSION	GO_ORGAN_MORPHOGENESIS		GO_TISSUE_DEVELOPMENT	GO_POSITIVE_REGULATION_OF_BIOSYNTHETIC_PROCESS		GO_EMBRYONIC_MORPHOGENESIS	GO_EPITHELIUM_DEVELOPMENT
5914	RARA	retinoic acid receptor, alpha	GO_EMBRYO_DEVELOPMENT	GO_REGULATION_OF_TRANSCRIPTION_FROM_RNA_POLYMERASE_II_PROMOTER	GO_POSITIVE_REGULATION_OF_GENE_EXPRESSION	GO_ORGAN_MORPHOGENESIS		GO_TISSUE_DEVELOPMENT	GO_POSITIVE_REGULATION_OF_BIOSYNTHETIC_PROCESS		GO_EMBRYONIC_MORPHOGENESIS	GO_EPITHELIUM_DEVELOPMENT
6943	TCF21	transcription factor 21	GO_EMBRYO_DEVELOPMENT	GO_REGULATION_OF_TRANSCRIPTION_FROM_RNA_POLYMERASE_II_PROMOTER	GO_POSITIVE_REGULATION_OF_GENE_EXPRESSION	GO_ORGAN_MORPHOGENESIS		GO_TISSUE_DEVELOPMENT	GO_POSITIVE_REGULATION_OF_BIOSYNTHETIC_PROCESS		GO_EMBRYONIC_MORPHOGENESIS	GO_EPITHELIUM_DEVELOPMENT
6299	SALL1	sal-like 1 (Drosophila)	GO_EMBRYO_DEVELOPMENT	GO_REGULATION_OF_TRANSCRIPTION_FROM_RNA_POLYMERASE_II_PROMOTER	GO_POSITIVE_REGULATION_OF_GENE_EXPRESSION	GO_ORGAN_MORPHOGENESIS		GO_TISSUE_DEVELOPMENT	GO_POSITIVE_REGULATION_OF_BIOSYNTHETIC_PROCESS		GO_EMBRYONIC_MORPHOGENESIS	GO_EPITHELIUM_DEVELOPMENT
30812	SOX8	SRY (sex determining region Y)-box 8	GO_EMBRYO_DEVELOPMENT	GO_REGULATION_OF_TRANSCRIPTION_FROM_RNA_POLYMERASE_II_PROMOTER	GO_POSITIVE_REGULATION_OF_GENE_EXPRESSION	GO_ORGAN_MORPHOGENESIS		GO_TISSUE_DEVELOPMENT	GO_POSITIVE_REGULATION_OF_BIOSYNTHETIC_PROCESS		GO_EMBRYONIC_MORPHOGENESIS	GO_EPITHELIUM_DEVELOPMENT
4613	MYCN	v-myc myelocytomatosis viral related oncogene, neuroblastoma derived (avian)	GO_EMBRYO_DEVELOPMENT	GO_REGULATION_OF_TRANSCRIPTION_FROM_RNA_POLYMERASE_II_PROMOTER	GO_POSITIVE_REGULATION_OF_GENE_EXPRESSION	GO_ORGAN_MORPHOGENESIS		GO_TISSUE_DEVELOPMENT	GO_POSITIVE_REGULATION_OF_BIOSYNTHETIC_PROCESS		GO_EMBRYONIC_MORPHOGENESIS	GO_EPITHELIUM_DEVELOPMENT
2668	GDNF	glial cell derived neurotrophic factor	GO_EMBRYO_DEVELOPMENT	GO_REGULATION_OF_TRANSCRIPTION_FROM_RNA_POLYMERASE_II_PROMOTER	GO_POSITIVE_REGULATION_OF_GENE_EXPRESSION	GO_ORGAN_MORPHOGENESIS		GO_TISSUE_DEVELOPMENT	GO_POSITIVE_REGULATION_OF_BIOSYNTHETIC_PROCESS		GO_EMBRYONIC_MORPHOGENESIS	GO_EPITHELIUM_DEVELOPMENT
116039	OSR2	odd-skipped related 2 (Drosophila)	GO_EMBRYO_DEVELOPMENT	GO_REGULATION_OF_TRANSCRIPTION_FROM_RNA_POLYMERASE_II_PROMOTER	GO_POSITIVE_REGULATION_OF_GENE_EXPRESSION	GO_ORGAN_MORPHOGENESIS		GO_TISSUE_DEVELOPMENT	GO_POSITIVE_REGULATION_OF_BIOSYNTHETIC_PROCESS		GO_EMBRYONIC_MORPHOGENESIS
2494	NR5A2	nuclear receptor subfamily 5, group A, member 2	GO_EMBRYO_DEVELOPMENT	GO_REGULATION_OF_TRANSCRIPTION_FROM_RNA_POLYMERASE_II_PROMOTER	GO_POSITIVE_REGULATION_OF_GENE_EXPRESSION	GO_ORGAN_MORPHOGENESIS		GO_TISSUE_DEVELOPMENT	GO_POSITIVE_REGULATION_OF_BIOSYNTHETIC_PROCESS			GO_EPITHELIUM_DEVELOPMENT
639	PRDM1	PR domain containing 1, with ZNF domain	GO_EMBRYO_DEVELOPMENT	GO_REGULATION_OF_TRANSCRIPTION_FROM_RNA_POLYMERASE_II_PROMOTER	GO_POSITIVE_REGULATION_OF_GENE_EXPRESSION	GO_ORGAN_MORPHOGENESIS		GO_TISSUE_DEVELOPMENT				GO_EPITHELIUM_DEVELOPMENT
4762	NEUROG1	neurogenin 1	GO_EMBRYO_DEVELOPMENT	GO_REGULATION_OF_TRANSCRIPTION_FROM_RNA_POLYMERASE_II_PROMOTER	GO_POSITIVE_REGULATION_OF_GENE_EXPRESSION	GO_ORGAN_MORPHOGENESIS			GO_POSITIVE_REGULATION_OF_BIOSYNTHETIC_PROCESS		GO_EMBRYONIC_MORPHOGENESIS
9839	ZEB2	zinc finger E-box binding homeobox 2	GO_EMBRYO_DEVELOPMENT	GO_REGULATION_OF_TRANSCRIPTION_FROM_RNA_POLYMERASE_II_PROMOTER	GO_POSITIVE_REGULATION_OF_GENE_EXPRESSION		GO_REGIONALIZATION	GO_TISSUE_DEVELOPMENT	GO_POSITIVE_REGULATION_OF_BIOSYNTHETIC_PROCESS	GO_PATTERN_SPECIFICATION_PROCESS	GO_EMBRYONIC_MORPHOGENESIS	GO_EPITHELIUM_DEVELOPMENT
390992	HES3	hairy and enhancer of split 3 (Drosophila)	GO_EMBRYO_DEVELOPMENT	GO_REGULATION_OF_TRANSCRIPTION_FROM_RNA_POLYMERASE_II_PROMOTER	GO_POSITIVE_REGULATION_OF_GENE_EXPRESSION		GO_REGIONALIZATION	GO_TISSUE_DEVELOPMENT	GO_POSITIVE_REGULATION_OF_BIOSYNTHETIC_PROCESS	GO_PATTERN_SPECIFICATION_PROCESS	GO_EMBRYONIC_MORPHOGENESIS	GO_EPITHELIUM_DEVELOPMENT
4222	MEOX1	mesenchyme homeobox 1	GO_EMBRYO_DEVELOPMENT	GO_REGULATION_OF_TRANSCRIPTION_FROM_RNA_POLYMERASE_II_PROMOTER	GO_POSITIVE_REGULATION_OF_GENE_EXPRESSION		GO_REGIONALIZATION	GO_TISSUE_DEVELOPMENT	GO_POSITIVE_REGULATION_OF_BIOSYNTHETIC_PROCESS	GO_PATTERN_SPECIFICATION_PROCESS		GO_EPITHELIUM_DEVELOPMENT
5015	OTX2	orthodenticle homeobox 2	GO_EMBRYO_DEVELOPMENT	GO_REGULATION_OF_TRANSCRIPTION_FROM_RNA_POLYMERASE_II_PROMOTER	GO_POSITIVE_REGULATION_OF_GENE_EXPRESSION		GO_REGIONALIZATION		GO_POSITIVE_REGULATION_OF_BIOSYNTHETIC_PROCESS	GO_PATTERN_SPECIFICATION_PROCESS	GO_EMBRYONIC_MORPHOGENESIS
5089	PBX2	pre-B-cell leukemia homeobox 2	GO_EMBRYO_DEVELOPMENT	GO_REGULATION_OF_TRANSCRIPTION_FROM_RNA_POLYMERASE_II_PROMOTER	GO_POSITIVE_REGULATION_OF_GENE_EXPRESSION		GO_REGIONALIZATION		GO_POSITIVE_REGULATION_OF_BIOSYNTHETIC_PROCESS	GO_PATTERN_SPECIFICATION_PROCESS	GO_EMBRYONIC_MORPHOGENESIS
1649	DDIT3	DNA-damage-inducible transcript 3	GO_EMBRYO_DEVELOPMENT	GO_REGULATION_OF_TRANSCRIPTION_FROM_RNA_POLYMERASE_II_PROMOTER	GO_POSITIVE_REGULATION_OF_GENE_EXPRESSION		GO_REGIONALIZATION		GO_POSITIVE_REGULATION_OF_BIOSYNTHETIC_PROCESS	GO_PATTERN_SPECIFICATION_PROCESS
4297	MLL	myeloid/lymphoid or mixed-lineage leukemia (trithorax homolog, Drosophila)	GO_EMBRYO_DEVELOPMENT	GO_REGULATION_OF_TRANSCRIPTION_FROM_RNA_POLYMERASE_II_PROMOTER	GO_POSITIVE_REGULATION_OF_GENE_EXPRESSION		GO_REGIONALIZATION		GO_POSITIVE_REGULATION_OF_BIOSYNTHETIC_PROCESS	GO_PATTERN_SPECIFICATION_PROCESS
4010	LMX1B	LIM homeobox transcription factor 1, beta	GO_EMBRYO_DEVELOPMENT	GO_REGULATION_OF_TRANSCRIPTION_FROM_RNA_POLYMERASE_II_PROMOTER	GO_POSITIVE_REGULATION_OF_GENE_EXPRESSION		GO_REGIONALIZATION		GO_POSITIVE_REGULATION_OF_BIOSYNTHETIC_PROCESS	GO_PATTERN_SPECIFICATION_PROCESS
8521	GCM1	glial cells missing homolog 1 (Drosophila)	GO_EMBRYO_DEVELOPMENT	GO_REGULATION_OF_TRANSCRIPTION_FROM_RNA_POLYMERASE_II_PROMOTER	GO_POSITIVE_REGULATION_OF_GENE_EXPRESSION			GO_TISSUE_DEVELOPMENT	GO_POSITIVE_REGULATION_OF_BIOSYNTHETIC_PROCESS		GO_EMBRYONIC_MORPHOGENESIS	GO_EPITHELIUM_DEVELOPMENT
2001	ELF5	E74-like factor 5 (ets domain transcription factor)	GO_EMBRYO_DEVELOPMENT	GO_REGULATION_OF_TRANSCRIPTION_FROM_RNA_POLYMERASE_II_PROMOTER	GO_POSITIVE_REGULATION_OF_GENE_EXPRESSION			GO_TISSUE_DEVELOPMENT	GO_POSITIVE_REGULATION_OF_BIOSYNTHETIC_PROCESS		GO_EMBRYONIC_MORPHOGENESIS	GO_EPITHELIUM_DEVELOPMENT
6886	TAL1	T-cell acute lymphocytic leukemia 1	GO_EMBRYO_DEVELOPMENT	GO_REGULATION_OF_TRANSCRIPTION_FROM_RNA_POLYMERASE_II_PROMOTER	GO_POSITIVE_REGULATION_OF_GENE_EXPRESSION			GO_TISSUE_DEVELOPMENT	GO_POSITIVE_REGULATION_OF_BIOSYNTHETIC_PROCESS		GO_EMBRYONIC_MORPHOGENESIS
6657	SOX2	SRY (sex determining region Y)-box 2	GO_EMBRYO_DEVELOPMENT	GO_REGULATION_OF_TRANSCRIPTION_FROM_RNA_POLYMERASE_II_PROMOTER	GO_POSITIVE_REGULATION_OF_GENE_EXPRESSION			GO_TISSUE_DEVELOPMENT	GO_POSITIVE_REGULATION_OF_BIOSYNTHETIC_PROCESS		GO_EMBRYONIC_MORPHOGENESIS
83881	MIXL1	Mix paired-like homeobox	GO_EMBRYO_DEVELOPMENT	GO_REGULATION_OF_TRANSCRIPTION_FROM_RNA_POLYMERASE_II_PROMOTER	GO_POSITIVE_REGULATION_OF_GENE_EXPRESSION			GO_TISSUE_DEVELOPMENT	GO_POSITIVE_REGULATION_OF_BIOSYNTHETIC_PROCESS		GO_EMBRYONIC_MORPHOGENESIS
6663	SOX10	SRY (sex determining region Y)-box 10	GO_EMBRYO_DEVELOPMENT	GO_REGULATION_OF_TRANSCRIPTION_FROM_RNA_POLYMERASE_II_PROMOTER	GO_POSITIVE_REGULATION_OF_GENE_EXPRESSION			GO_TISSUE_DEVELOPMENT	GO_POSITIVE_REGULATION_OF_BIOSYNTHETIC_PROCESS			GO_EPITHELIUM_DEVELOPMENT
10365	KLF2	Kruppel-like factor 2 (lung)	GO_EMBRYO_DEVELOPMENT	GO_REGULATION_OF_TRANSCRIPTION_FROM_RNA_POLYMERASE_II_PROMOTER	GO_POSITIVE_REGULATION_OF_GENE_EXPRESSION			GO_TISSUE_DEVELOPMENT	GO_POSITIVE_REGULATION_OF_BIOSYNTHETIC_PROCESS			GO_EPITHELIUM_DEVELOPMENT
3675	ITGA3	integrin, alpha 3 (antigen CD49C, alpha 3 subunit of VLA-3 receptor)	GO_EMBRYO_DEVELOPMENT	GO_REGULATION_OF_TRANSCRIPTION_FROM_RNA_POLYMERASE_II_PROMOTER	GO_POSITIVE_REGULATION_OF_GENE_EXPRESSION			GO_TISSUE_DEVELOPMENT			GO_EMBRYONIC_MORPHOGENESIS
5702	PSMC3	proteasome (prosome, macropain) 26S subunit, ATPase, 3	GO_EMBRYO_DEVELOPMENT	GO_REGULATION_OF_TRANSCRIPTION_FROM_RNA_POLYMERASE_II_PROMOTER	GO_POSITIVE_REGULATION_OF_GENE_EXPRESSION				GO_POSITIVE_REGULATION_OF_BIOSYNTHETIC_PROCESS
2020	EN2	engrailed homeobox 2	GO_EMBRYO_DEVELOPMENT	GO_REGULATION_OF_TRANSCRIPTION_FROM_RNA_POLYMERASE_II_PROMOTER	GO_POSITIVE_REGULATION_OF_GENE_EXPRESSION				GO_POSITIVE_REGULATION_OF_BIOSYNTHETIC_PROCESS
10655	DMRT2	doublesex and mab-3 related transcription factor 2	GO_EMBRYO_DEVELOPMENT	GO_REGULATION_OF_TRANSCRIPTION_FROM_RNA_POLYMERASE_II_PROMOTER	GO_POSITIVE_REGULATION_OF_GENE_EXPRESSION				GO_POSITIVE_REGULATION_OF_BIOSYNTHETIC_PROCESS
4488	MSX2	msh homeobox 2	GO_EMBRYO_DEVELOPMENT	GO_REGULATION_OF_TRANSCRIPTION_FROM_RNA_POLYMERASE_II_PROMOTER		GO_ORGAN_MORPHOGENESIS	GO_REGIONALIZATION	GO_TISSUE_DEVELOPMENT		GO_PATTERN_SPECIFICATION_PROCESS	GO_EMBRYONIC_MORPHOGENESIS	GO_EPITHELIUM_DEVELOPMENT
93	ACVR2B	activin A receptor, type IIB	GO_EMBRYO_DEVELOPMENT	GO_REGULATION_OF_TRANSCRIPTION_FROM_RNA_POLYMERASE_II_PROMOTER		GO_ORGAN_MORPHOGENESIS	GO_REGIONALIZATION	GO_TISSUE_DEVELOPMENT		GO_PATTERN_SPECIFICATION_PROCESS	GO_EMBRYONIC_MORPHOGENESIS	GO_EPITHELIUM_DEVELOPMENT
4038	LRP4	low density lipoprotein receptor-related protein 4	GO_EMBRYO_DEVELOPMENT	GO_REGULATION_OF_TRANSCRIPTION_FROM_RNA_POLYMERASE_II_PROMOTER		GO_ORGAN_MORPHOGENESIS	GO_REGIONALIZATION	GO_TISSUE_DEVELOPMENT		GO_PATTERN_SPECIFICATION_PROCESS	GO_EMBRYONIC_MORPHOGENESIS	GO_EPITHELIUM_DEVELOPMENT
3213	HOXB3	homeobox B3	GO_EMBRYO_DEVELOPMENT	GO_REGULATION_OF_TRANSCRIPTION_FROM_RNA_POLYMERASE_II_PROMOTER		GO_ORGAN_MORPHOGENESIS	GO_REGIONALIZATION	GO_TISSUE_DEVELOPMENT		GO_PATTERN_SPECIFICATION_PROCESS	GO_EMBRYONIC_MORPHOGENESIS
134701	RIPPLY2	ripply2 homolog (zebrafish)	GO_EMBRYO_DEVELOPMENT	GO_REGULATION_OF_TRANSCRIPTION_FROM_RNA_POLYMERASE_II_PROMOTER		GO_ORGAN_MORPHOGENESIS	GO_REGIONALIZATION	GO_TISSUE_DEVELOPMENT		GO_PATTERN_SPECIFICATION_PROCESS		GO_EPITHELIUM_DEVELOPMENT
92129	RIPPLY1	ripply1 homolog (zebrafish)	GO_EMBRYO_DEVELOPMENT	GO_REGULATION_OF_TRANSCRIPTION_FROM_RNA_POLYMERASE_II_PROMOTER		GO_ORGAN_MORPHOGENESIS	GO_REGIONALIZATION	GO_TISSUE_DEVELOPMENT		GO_PATTERN_SPECIFICATION_PROCESS		GO_EPITHELIUM_DEVELOPMENT
6939	TCF15	transcription factor 15 (basic helix-loop-helix)	GO_EMBRYO_DEVELOPMENT	GO_REGULATION_OF_TRANSCRIPTION_FROM_RNA_POLYMERASE_II_PROMOTER		GO_ORGAN_MORPHOGENESIS	GO_REGIONALIZATION	GO_TISSUE_DEVELOPMENT		GO_PATTERN_SPECIFICATION_PROCESS		GO_EPITHELIUM_DEVELOPMENT
10660	LBX1	ladybird homeobox 1	GO_EMBRYO_DEVELOPMENT	GO_REGULATION_OF_TRANSCRIPTION_FROM_RNA_POLYMERASE_II_PROMOTER		GO_ORGAN_MORPHOGENESIS		GO_TISSUE_DEVELOPMENT		GO_PATTERN_SPECIFICATION_PROCESS	GO_EMBRYONIC_MORPHOGENESIS	GO_EPITHELIUM_DEVELOPMENT
1942	EFNA1	ephrin-A1	GO_EMBRYO_DEVELOPMENT	GO_REGULATION_OF_TRANSCRIPTION_FROM_RNA_POLYMERASE_II_PROMOTER		GO_ORGAN_MORPHOGENESIS		GO_TISSUE_DEVELOPMENT			GO_EMBRYONIC_MORPHOGENESIS
3399	ID3	inhibitor of DNA binding 3, dominant negative helix-loop-helix protein	GO_EMBRYO_DEVELOPMENT	GO_REGULATION_OF_TRANSCRIPTION_FROM_RNA_POLYMERASE_II_PROMOTER		GO_ORGAN_MORPHOGENESIS		GO_TISSUE_DEVELOPMENT				GO_EPITHELIUM_DEVELOPMENT
5456	POU3F4	POU class 3 homeobox 4	GO_EMBRYO_DEVELOPMENT	GO_REGULATION_OF_TRANSCRIPTION_FROM_RNA_POLYMERASE_II_PROMOTER		GO_ORGAN_MORPHOGENESIS					GO_EMBRYONIC_MORPHOGENESIS
441478	NRARP	NOTCH-regulated ankyrin repeat protein	GO_EMBRYO_DEVELOPMENT	GO_REGULATION_OF_TRANSCRIPTION_FROM_RNA_POLYMERASE_II_PROMOTER			GO_REGIONALIZATION	GO_TISSUE_DEVELOPMENT		GO_PATTERN_SPECIFICATION_PROCESS		GO_EPITHELIUM_DEVELOPMENT
84667	HES7	hairy and enhancer of split 7 (Drosophila)	GO_EMBRYO_DEVELOPMENT	GO_REGULATION_OF_TRANSCRIPTION_FROM_RNA_POLYMERASE_II_PROMOTER			GO_REGIONALIZATION	GO_TISSUE_DEVELOPMENT		GO_PATTERN_SPECIFICATION_PROCESS		GO_EPITHELIUM_DEVELOPMENT
27023	FOXB1	forkhead box B1	GO_EMBRYO_DEVELOPMENT	GO_REGULATION_OF_TRANSCRIPTION_FROM_RNA_POLYMERASE_II_PROMOTER			GO_REGIONALIZATION	GO_TISSUE_DEVELOPMENT		GO_PATTERN_SPECIFICATION_PROCESS		GO_EPITHELIUM_DEVELOPMENT
3223	HOXC6	homeobox C6	GO_EMBRYO_DEVELOPMENT	GO_REGULATION_OF_TRANSCRIPTION_FROM_RNA_POLYMERASE_II_PROMOTER			GO_REGIONALIZATION			GO_PATTERN_SPECIFICATION_PROCESS
6297	SALL2	sal-like 2 (Drosophila)	GO_EMBRYO_DEVELOPMENT	GO_REGULATION_OF_TRANSCRIPTION_FROM_RNA_POLYMERASE_II_PROMOTER				GO_TISSUE_DEVELOPMENT				GO_EPITHELIUM_DEVELOPMENT
121643	FOXN4	forkhead box N4	GO_EMBRYO_DEVELOPMENT		GO_POSITIVE_REGULATION_OF_GENE_EXPRESSION	GO_ORGAN_MORPHOGENESIS	GO_REGIONALIZATION	GO_TISSUE_DEVELOPMENT	GO_POSITIVE_REGULATION_OF_BIOSYNTHETIC_PROCESS	GO_PATTERN_SPECIFICATION_PROCESS	GO_EMBRYONIC_MORPHOGENESIS	GO_EPITHELIUM_DEVELOPMENT
10959	TMED2	transmembrane emp24 domain trafficking protein 2	GO_EMBRYO_DEVELOPMENT		GO_POSITIVE_REGULATION_OF_GENE_EXPRESSION	GO_ORGAN_MORPHOGENESIS	GO_REGIONALIZATION	GO_TISSUE_DEVELOPMENT		GO_PATTERN_SPECIFICATION_PROCESS	GO_EMBRYONIC_MORPHOGENESIS	GO_EPITHELIUM_DEVELOPMENT
3232	HOXD3	homeobox D3	GO_EMBRYO_DEVELOPMENT		GO_POSITIVE_REGULATION_OF_GENE_EXPRESSION	GO_ORGAN_MORPHOGENESIS	GO_REGIONALIZATION	GO_TISSUE_DEVELOPMENT		GO_PATTERN_SPECIFICATION_PROCESS	GO_EMBRYONIC_MORPHOGENESIS
7475	WNT6	wingless-type MMTV integration site family, member 6	GO_EMBRYO_DEVELOPMENT		GO_POSITIVE_REGULATION_OF_GENE_EXPRESSION	GO_ORGAN_MORPHOGENESIS		GO_TISSUE_DEVELOPMENT	GO_POSITIVE_REGULATION_OF_BIOSYNTHETIC_PROCESS	GO_PATTERN_SPECIFICATION_PROCESS	GO_EMBRYONIC_MORPHOGENESIS	GO_EPITHELIUM_DEVELOPMENT
54361	WNT4	wingless-type MMTV integration site family, member 4	GO_EMBRYO_DEVELOPMENT		GO_POSITIVE_REGULATION_OF_GENE_EXPRESSION	GO_ORGAN_MORPHOGENESIS		GO_TISSUE_DEVELOPMENT	GO_POSITIVE_REGULATION_OF_BIOSYNTHETIC_PROCESS		GO_EMBRYONIC_MORPHOGENESIS	GO_EPITHELIUM_DEVELOPMENT
10253	SPRY2	sprouty homolog 2 (Drosophila)	GO_EMBRYO_DEVELOPMENT		GO_POSITIVE_REGULATION_OF_GENE_EXPRESSION	GO_ORGAN_MORPHOGENESIS		GO_TISSUE_DEVELOPMENT			GO_EMBRYONIC_MORPHOGENESIS	GO_EPITHELIUM_DEVELOPMENT
9775	EIF4A3	eukaryotic translation initiation factor 4A3	GO_EMBRYO_DEVELOPMENT		GO_POSITIVE_REGULATION_OF_GENE_EXPRESSION	GO_ORGAN_MORPHOGENESIS			GO_POSITIVE_REGULATION_OF_BIOSYNTHETIC_PROCESS		GO_EMBRYONIC_MORPHOGENESIS
7473	WNT3	wingless-type MMTV integration site family, member 3	GO_EMBRYO_DEVELOPMENT		GO_POSITIVE_REGULATION_OF_GENE_EXPRESSION		GO_REGIONALIZATION	GO_TISSUE_DEVELOPMENT		GO_PATTERN_SPECIFICATION_PROCESS	GO_EMBRYONIC_MORPHOGENESIS	GO_EPITHELIUM_DEVELOPMENT
2335	FN1	fibronectin 1	GO_EMBRYO_DEVELOPMENT		GO_POSITIVE_REGULATION_OF_GENE_EXPRESSION			GO_TISSUE_DEVELOPMENT			GO_EMBRYONIC_MORPHOGENESIS
103	ADAR	adenosine deaminase, RNA-specific	GO_EMBRYO_DEVELOPMENT		GO_POSITIVE_REGULATION_OF_GENE_EXPRESSION
83852	SETDB2	SET domain, bifurcated 2	GO_EMBRYO_DEVELOPMENT			GO_ORGAN_MORPHOGENESIS	GO_REGIONALIZATION	GO_TISSUE_DEVELOPMENT		GO_PATTERN_SPECIFICATION_PROCESS	GO_EMBRYONIC_MORPHOGENESIS	GO_EPITHELIUM_DEVELOPMENT
9620	CELSR1	cadherin, EGF LAG seven-pass G-type receptor 1 (flamingo homolog, Drosophila)	GO_EMBRYO_DEVELOPMENT			GO_ORGAN_MORPHOGENESIS	GO_REGIONALIZATION	GO_TISSUE_DEVELOPMENT		GO_PATTERN_SPECIFICATION_PROCESS	GO_EMBRYONIC_MORPHOGENESIS	GO_EPITHELIUM_DEVELOPMENT
3212	HOXB2	homeobox B2	GO_EMBRYO_DEVELOPMENT			GO_ORGAN_MORPHOGENESIS	GO_REGIONALIZATION	GO_TISSUE_DEVELOPMENT		GO_PATTERN_SPECIFICATION_PROCESS	GO_EMBRYONIC_MORPHOGENESIS	GO_EPITHELIUM_DEVELOPMENT
79191	IRX3	iroquois homeobox 3	GO_EMBRYO_DEVELOPMENT			GO_ORGAN_MORPHOGENESIS	GO_REGIONALIZATION	GO_TISSUE_DEVELOPMENT		GO_PATTERN_SPECIFICATION_PROCESS	GO_EMBRYONIC_MORPHOGENESIS	GO_EPITHELIUM_DEVELOPMENT
153572	IRX2	iroquois homeobox 2	GO_EMBRYO_DEVELOPMENT			GO_ORGAN_MORPHOGENESIS	GO_REGIONALIZATION	GO_TISSUE_DEVELOPMENT		GO_PATTERN_SPECIFICATION_PROCESS	GO_EMBRYONIC_MORPHOGENESIS	GO_EPITHELIUM_DEVELOPMENT
204851	HIPK1	homeodomain interacting protein kinase 1	GO_EMBRYO_DEVELOPMENT			GO_ORGAN_MORPHOGENESIS	GO_REGIONALIZATION	GO_TISSUE_DEVELOPMENT		GO_PATTERN_SPECIFICATION_PROCESS	GO_EMBRYONIC_MORPHOGENESIS
3200	HOXA3	homeobox A3	GO_EMBRYO_DEVELOPMENT			GO_ORGAN_MORPHOGENESIS	GO_REGIONALIZATION	GO_TISSUE_DEVELOPMENT		GO_PATTERN_SPECIFICATION_PROCESS	GO_EMBRYONIC_MORPHOGENESIS
3221	HOXC4	homeobox C4	GO_EMBRYO_DEVELOPMENT			GO_ORGAN_MORPHOGENESIS	GO_REGIONALIZATION	GO_TISSUE_DEVELOPMENT		GO_PATTERN_SPECIFICATION_PROCESS	GO_EMBRYONIC_MORPHOGENESIS
8313	AXIN2	axin 2	GO_EMBRYO_DEVELOPMENT			GO_ORGAN_MORPHOGENESIS	GO_REGIONALIZATION	GO_TISSUE_DEVELOPMENT		GO_PATTERN_SPECIFICATION_PROCESS		GO_EPITHELIUM_DEVELOPMENT
3955	LFNG	LFNG O-fucosylpeptide 3-beta-N-acetylglucosaminyltransferase	GO_EMBRYO_DEVELOPMENT			GO_ORGAN_MORPHOGENESIS	GO_REGIONALIZATION	GO_TISSUE_DEVELOPMENT		GO_PATTERN_SPECIFICATION_PROCESS		GO_EPITHELIUM_DEVELOPMENT
2016	EMX1	empty spiracles homeobox 1	GO_EMBRYO_DEVELOPMENT			GO_ORGAN_MORPHOGENESIS	GO_REGIONALIZATION	GO_TISSUE_DEVELOPMENT		GO_PATTERN_SPECIFICATION_PROCESS		GO_EPITHELIUM_DEVELOPMENT
3218	HOXB8	homeobox B8	GO_EMBRYO_DEVELOPMENT			GO_ORGAN_MORPHOGENESIS	GO_REGIONALIZATION			GO_PATTERN_SPECIFICATION_PROCESS	GO_EMBRYONIC_MORPHOGENESIS
3217	HOXB7	homeobox B7	GO_EMBRYO_DEVELOPMENT			GO_ORGAN_MORPHOGENESIS	GO_REGIONALIZATION			GO_PATTERN_SPECIFICATION_PROCESS	GO_EMBRYONIC_MORPHOGENESIS
3233	HOXD4	homeobox D4	GO_EMBRYO_DEVELOPMENT			GO_ORGAN_MORPHOGENESIS	GO_REGIONALIZATION			GO_PATTERN_SPECIFICATION_PROCESS	GO_EMBRYONIC_MORPHOGENESIS
10194	TSHZ1	teashirt zinc finger homeobox 1	GO_EMBRYO_DEVELOPMENT			GO_ORGAN_MORPHOGENESIS	GO_REGIONALIZATION			GO_PATTERN_SPECIFICATION_PROCESS	GO_EMBRYONIC_MORPHOGENESIS
5156	PDGFRA	platelet-derived growth factor receptor, alpha polypeptide	GO_EMBRYO_DEVELOPMENT			GO_ORGAN_MORPHOGENESIS		GO_TISSUE_DEVELOPMENT	GO_POSITIVE_REGULATION_OF_BIOSYNTHETIC_PROCESS		GO_EMBRYONIC_MORPHOGENESIS
5154	PDGFA	platelet-derived growth factor alpha polypeptide	GO_EMBRYO_DEVELOPMENT			GO_ORGAN_MORPHOGENESIS		GO_TISSUE_DEVELOPMENT	GO_POSITIVE_REGULATION_OF_BIOSYNTHETIC_PROCESS			GO_EPITHELIUM_DEVELOPMENT
7484	WNT9B	wingless-type MMTV integration site family, member 9B	GO_EMBRYO_DEVELOPMENT			GO_ORGAN_MORPHOGENESIS		GO_TISSUE_DEVELOPMENT			GO_EMBRYONIC_MORPHOGENESIS	GO_EPITHELIUM_DEVELOPMENT
9423	NTN1	netrin 1	GO_EMBRYO_DEVELOPMENT			GO_ORGAN_MORPHOGENESIS		GO_TISSUE_DEVELOPMENT			GO_EMBRYONIC_MORPHOGENESIS	GO_EPITHELIUM_DEVELOPMENT
1750	DLX6	distal-less homeobox 6	GO_EMBRYO_DEVELOPMENT			GO_ORGAN_MORPHOGENESIS		GO_TISSUE_DEVELOPMENT			GO_EMBRYONIC_MORPHOGENESIS	GO_EPITHELIUM_DEVELOPMENT
340419	RSPO2	R-spondin 2	GO_EMBRYO_DEVELOPMENT			GO_ORGAN_MORPHOGENESIS		GO_TISSUE_DEVELOPMENT			GO_EMBRYONIC_MORPHOGENESIS	GO_EPITHELIUM_DEVELOPMENT
3142	HLX	H2.0-like homeobox	GO_EMBRYO_DEVELOPMENT			GO_ORGAN_MORPHOGENESIS		GO_TISSUE_DEVELOPMENT			GO_EMBRYONIC_MORPHOGENESIS
10265	IRX5	iroquois homeobox 5	GO_EMBRYO_DEVELOPMENT			GO_ORGAN_MORPHOGENESIS		GO_TISSUE_DEVELOPMENT			GO_EMBRYONIC_MORPHOGENESIS
3912	LAMB1	laminin, beta 1	GO_EMBRYO_DEVELOPMENT			GO_ORGAN_MORPHOGENESIS		GO_TISSUE_DEVELOPMENT			GO_EMBRYONIC_MORPHOGENESIS
1295	COL8A1	collagen, type VIII, alpha 1	GO_EMBRYO_DEVELOPMENT			GO_ORGAN_MORPHOGENESIS		GO_TISSUE_DEVELOPMENT			GO_EMBRYONIC_MORPHOGENESIS
3198	HOXA1	homeobox A1	GO_EMBRYO_DEVELOPMENT			GO_ORGAN_MORPHOGENESIS					GO_EMBRYONIC_MORPHOGENESIS
10804	GJB6	gap junction protein, beta 6, 30kDa	GO_EMBRYO_DEVELOPMENT			GO_ORGAN_MORPHOGENESIS					GO_EMBRYONIC_MORPHOGENESIS
525	ATP6V1B1	ATPase, H+ transporting, lysosomal 56/58kDa, V1 subunit B1	GO_EMBRYO_DEVELOPMENT			GO_ORGAN_MORPHOGENESIS					GO_EMBRYONIC_MORPHOGENESIS
340784	HMX3	H6 family homeobox 3	GO_EMBRYO_DEVELOPMENT			GO_ORGAN_MORPHOGENESIS					GO_EMBRYONIC_MORPHOGENESIS
121227	LRIG3	leucine-rich repeats and immunoglobulin-like domains 3	GO_EMBRYO_DEVELOPMENT			GO_ORGAN_MORPHOGENESIS					GO_EMBRYONIC_MORPHOGENESIS
5100	PCDH8	protocadherin 8	GO_EMBRYO_DEVELOPMENT				GO_REGIONALIZATION	GO_TISSUE_DEVELOPMENT		GO_PATTERN_SPECIFICATION_PROCESS	GO_EMBRYONIC_MORPHOGENESIS	GO_EPITHELIUM_DEVELOPMENT
7478	WNT8A	wingless-type MMTV integration site family, member 8A	GO_EMBRYO_DEVELOPMENT				GO_REGIONALIZATION	GO_TISSUE_DEVELOPMENT		GO_PATTERN_SPECIFICATION_PROCESS
3205	HOXA9	homeobox A9	GO_EMBRYO_DEVELOPMENT				GO_REGIONALIZATION			GO_PATTERN_SPECIFICATION_PROCESS	GO_EMBRYONIC_MORPHOGENESIS
7479	WNT8B	wingless-type MMTV integration site family, member 8B	GO_EMBRYO_DEVELOPMENT				GO_REGIONALIZATION			GO_PATTERN_SPECIFICATION_PROCESS	GO_EMBRYONIC_MORPHOGENESIS
221833	SP8	Sp8 transcription factor	GO_EMBRYO_DEVELOPMENT				GO_REGIONALIZATION			GO_PATTERN_SPECIFICATION_PROCESS	GO_EMBRYONIC_MORPHOGENESIS
131405	TRIM71	tripartite motif containing 71	GO_EMBRYO_DEVELOPMENT					GO_TISSUE_DEVELOPMENT			GO_EMBRYONIC_MORPHOGENESIS	GO_EPITHELIUM_DEVELOPMENT
84870	RSPO3	R-spondin 3	GO_EMBRYO_DEVELOPMENT					GO_TISSUE_DEVELOPMENT			GO_EMBRYONIC_MORPHOGENESIS	GO_EPITHELIUM_DEVELOPMENT
137814	NKX2-6	NK2 homeobox 6	GO_EMBRYO_DEVELOPMENT					GO_TISSUE_DEVELOPMENT				GO_EPITHELIUM_DEVELOPMENT
1543	CYP1A1	cytochrome P450, family 1, subfamily A, polypeptide 1	GO_EMBRYO_DEVELOPMENT					GO_TISSUE_DEVELOPMENT				GO_EPITHELIUM_DEVELOPMENT
27443	CECR2	cat eye syndrome chromosome region, candidate 2	GO_EMBRYO_DEVELOPMENT					GO_TISSUE_DEVELOPMENT				GO_EPITHELIUM_DEVELOPMENT
8796	SCEL	sciellin	GO_EMBRYO_DEVELOPMENT					GO_TISSUE_DEVELOPMENT				GO_EPITHELIUM_DEVELOPMENT
91461	PKDCC	protein kinase domain containing, cytoplasmic homolog (mouse)	GO_EMBRYO_DEVELOPMENT					GO_TISSUE_DEVELOPMENT
6293	VPS52	vacuolar protein sorting 52 homolog (S. cerevisiae)	GO_EMBRYO_DEVELOPMENT					GO_TISSUE_DEVELOPMENT
187	APLNR	apelin receptor	GO_EMBRYO_DEVELOPMENT								GO_EMBRYONIC_MORPHOGENESIS
7358	UGDH	UDP-glucose 6-dehydrogenase	GO_EMBRYO_DEVELOPMENT								GO_EMBRYONIC_MORPHOGENESIS
6426	SRSF1	serine/arginine-rich splicing factor 1	GO_EMBRYO_DEVELOPMENT
51639	SF3B14	splicing factor 3B, 14 kDa subunit	GO_EMBRYO_DEVELOPMENT
27341	RRP7A	ribosomal RNA processing 7 homolog A (S. cerevisiae)	GO_EMBRYO_DEVELOPMENT
3856	KRT8	keratin 8	GO_EMBRYO_DEVELOPMENT
10733	PLK4	polo-like kinase 4	GO_EMBRYO_DEVELOPMENT
727	C5	complement component 5	GO_EMBRYO_DEVELOPMENT
10568	SLC34A2	solute carrier family 34 (sodium phosphate), member 2	GO_EMBRYO_DEVELOPMENT
7150	TOP1	topoisomerase (DNA) I	GO_EMBRYO_DEVELOPMENT
2302	FOXJ1	forkhead box J1		GO_REGULATION_OF_TRANSCRIPTION_FROM_RNA_POLYMERASE_II_PROMOTER	GO_POSITIVE_REGULATION_OF_GENE_EXPRESSION	GO_ORGAN_MORPHOGENESIS	GO_REGIONALIZATION	GO_TISSUE_DEVELOPMENT	GO_POSITIVE_REGULATION_OF_BIOSYNTHETIC_PROCESS	GO_PATTERN_SPECIFICATION_PROCESS		GO_EPITHELIUM_DEVELOPMENT
1044	CDX1	caudal type homeobox 1		GO_REGULATION_OF_TRANSCRIPTION_FROM_RNA_POLYMERASE_II_PROMOTER	GO_POSITIVE_REGULATION_OF_GENE_EXPRESSION	GO_ORGAN_MORPHOGENESIS	GO_REGIONALIZATION		GO_POSITIVE_REGULATION_OF_BIOSYNTHETIC_PROCESS	GO_PATTERN_SPECIFICATION_PROCESS
64783	RBM15	RNA binding motif protein 15		GO_REGULATION_OF_TRANSCRIPTION_FROM_RNA_POLYMERASE_II_PROMOTER	GO_POSITIVE_REGULATION_OF_GENE_EXPRESSION	GO_ORGAN_MORPHOGENESIS		GO_TISSUE_DEVELOPMENT	GO_POSITIVE_REGULATION_OF_BIOSYNTHETIC_PROCESS	GO_PATTERN_SPECIFICATION_PROCESS		GO_EPITHELIUM_DEVELOPMENT
4609	MYC	v-myc myelocytomatosis viral oncogene homolog (avian)		GO_REGULATION_OF_TRANSCRIPTION_FROM_RNA_POLYMERASE_II_PROMOTER	GO_POSITIVE_REGULATION_OF_GENE_EXPRESSION	GO_ORGAN_MORPHOGENESIS		GO_TISSUE_DEVELOPMENT	GO_POSITIVE_REGULATION_OF_BIOSYNTHETIC_PROCESS			GO_EPITHELIUM_DEVELOPMENT
7021	TFAP2B	transcription factor AP-2 beta (activating enhancer binding protein 2 beta)		GO_REGULATION_OF_TRANSCRIPTION_FROM_RNA_POLYMERASE_II_PROMOTER	GO_POSITIVE_REGULATION_OF_GENE_EXPRESSION	GO_ORGAN_MORPHOGENESIS		GO_TISSUE_DEVELOPMENT	GO_POSITIVE_REGULATION_OF_BIOSYNTHETIC_PROCESS			GO_EPITHELIUM_DEVELOPMENT
4092	SMAD7	SMAD family member 7		GO_REGULATION_OF_TRANSCRIPTION_FROM_RNA_POLYMERASE_II_PROMOTER	GO_POSITIVE_REGULATION_OF_GENE_EXPRESSION	GO_ORGAN_MORPHOGENESIS		GO_TISSUE_DEVELOPMENT	GO_POSITIVE_REGULATION_OF_BIOSYNTHETIC_PROCESS			GO_EPITHELIUM_DEVELOPMENT
140628	GATA5	GATA binding protein 5		GO_REGULATION_OF_TRANSCRIPTION_FROM_RNA_POLYMERASE_II_PROMOTER	GO_POSITIVE_REGULATION_OF_GENE_EXPRESSION	GO_ORGAN_MORPHOGENESIS		GO_TISSUE_DEVELOPMENT	GO_POSITIVE_REGULATION_OF_BIOSYNTHETIC_PROCESS			GO_EPITHELIUM_DEVELOPMENT
9480	ONECUT2	one cut homeobox 2		GO_REGULATION_OF_TRANSCRIPTION_FROM_RNA_POLYMERASE_II_PROMOTER	GO_POSITIVE_REGULATION_OF_GENE_EXPRESSION	GO_ORGAN_MORPHOGENESIS		GO_TISSUE_DEVELOPMENT	GO_POSITIVE_REGULATION_OF_BIOSYNTHETIC_PROCESS			GO_EPITHELIUM_DEVELOPMENT
1747	DLX3	distal-less homeobox 3		GO_REGULATION_OF_TRANSCRIPTION_FROM_RNA_POLYMERASE_II_PROMOTER	GO_POSITIVE_REGULATION_OF_GENE_EXPRESSION	GO_ORGAN_MORPHOGENESIS		GO_TISSUE_DEVELOPMENT	GO_POSITIVE_REGULATION_OF_BIOSYNTHETIC_PROCESS			GO_EPITHELIUM_DEVELOPMENT
7227	TRPS1	trichorhinophalangeal syndrome I		GO_REGULATION_OF_TRANSCRIPTION_FROM_RNA_POLYMERASE_II_PROMOTER	GO_POSITIVE_REGULATION_OF_GENE_EXPRESSION	GO_ORGAN_MORPHOGENESIS		GO_TISSUE_DEVELOPMENT	GO_POSITIVE_REGULATION_OF_BIOSYNTHETIC_PROCESS
4211	MEIS1	Meis homeobox 1		GO_REGULATION_OF_TRANSCRIPTION_FROM_RNA_POLYMERASE_II_PROMOTER	GO_POSITIVE_REGULATION_OF_GENE_EXPRESSION	GO_ORGAN_MORPHOGENESIS			GO_POSITIVE_REGULATION_OF_BIOSYNTHETIC_PROCESS
6927	HNF1A	HNF1 homeobox A		GO_REGULATION_OF_TRANSCRIPTION_FROM_RNA_POLYMERASE_II_PROMOTER	GO_POSITIVE_REGULATION_OF_GENE_EXPRESSION	GO_ORGAN_MORPHOGENESIS			GO_POSITIVE_REGULATION_OF_BIOSYNTHETIC_PROCESS
51741	WWOX	WW domain containing oxidoreductase		GO_REGULATION_OF_TRANSCRIPTION_FROM_RNA_POLYMERASE_II_PROMOTER	GO_POSITIVE_REGULATION_OF_GENE_EXPRESSION	GO_ORGAN_MORPHOGENESIS			GO_POSITIVE_REGULATION_OF_BIOSYNTHETIC_PROCESS
54790	TET2	tet methylcytosine dioxygenase 2		GO_REGULATION_OF_TRANSCRIPTION_FROM_RNA_POLYMERASE_II_PROMOTER	GO_POSITIVE_REGULATION_OF_GENE_EXPRESSION	GO_ORGAN_MORPHOGENESIS			GO_POSITIVE_REGULATION_OF_BIOSYNTHETIC_PROCESS
5090	PBX3	pre-B-cell leukemia homeobox 3		GO_REGULATION_OF_TRANSCRIPTION_FROM_RNA_POLYMERASE_II_PROMOTER	GO_POSITIVE_REGULATION_OF_GENE_EXPRESSION		GO_REGIONALIZATION		GO_POSITIVE_REGULATION_OF_BIOSYNTHETIC_PROCESS	GO_PATTERN_SPECIFICATION_PROCESS
7494	XBP1	X-box binding protein 1		GO_REGULATION_OF_TRANSCRIPTION_FROM_RNA_POLYMERASE_II_PROMOTER	GO_POSITIVE_REGULATION_OF_GENE_EXPRESSION			GO_TISSUE_DEVELOPMENT	GO_POSITIVE_REGULATION_OF_BIOSYNTHETIC_PROCESS			GO_EPITHELIUM_DEVELOPMENT
5468	PPARG	peroxisome proliferator-activated receptor gamma		GO_REGULATION_OF_TRANSCRIPTION_FROM_RNA_POLYMERASE_II_PROMOTER	GO_POSITIVE_REGULATION_OF_GENE_EXPRESSION			GO_TISSUE_DEVELOPMENT	GO_POSITIVE_REGULATION_OF_BIOSYNTHETIC_PROCESS			GO_EPITHELIUM_DEVELOPMENT
688	KLF5	Kruppel-like factor 5 (intestinal)		GO_REGULATION_OF_TRANSCRIPTION_FROM_RNA_POLYMERASE_II_PROMOTER	GO_POSITIVE_REGULATION_OF_GENE_EXPRESSION			GO_TISSUE_DEVELOPMENT	GO_POSITIVE_REGULATION_OF_BIOSYNTHETIC_PROCESS			GO_EPITHELIUM_DEVELOPMENT
208	AKT2	v-akt murine thymoma viral oncogene homolog 2		GO_REGULATION_OF_TRANSCRIPTION_FROM_RNA_POLYMERASE_II_PROMOTER	GO_POSITIVE_REGULATION_OF_GENE_EXPRESSION			GO_TISSUE_DEVELOPMENT	GO_POSITIVE_REGULATION_OF_BIOSYNTHETIC_PROCESS			GO_EPITHELIUM_DEVELOPMENT
29841	GRHL1	grainyhead-like 1 (Drosophila)		GO_REGULATION_OF_TRANSCRIPTION_FROM_RNA_POLYMERASE_II_PROMOTER	GO_POSITIVE_REGULATION_OF_GENE_EXPRESSION			GO_TISSUE_DEVELOPMENT	GO_POSITIVE_REGULATION_OF_BIOSYNTHETIC_PROCESS			GO_EPITHELIUM_DEVELOPMENT
79755	ZNF750	zinc finger protein 750		GO_REGULATION_OF_TRANSCRIPTION_FROM_RNA_POLYMERASE_II_PROMOTER	GO_POSITIVE_REGULATION_OF_GENE_EXPRESSION			GO_TISSUE_DEVELOPMENT	GO_POSITIVE_REGULATION_OF_BIOSYNTHETIC_PROCESS			GO_EPITHELIUM_DEVELOPMENT
467	ATF3	activating transcription factor 3		GO_REGULATION_OF_TRANSCRIPTION_FROM_RNA_POLYMERASE_II_PROMOTER	GO_POSITIVE_REGULATION_OF_GENE_EXPRESSION			GO_TISSUE_DEVELOPMENT	GO_POSITIVE_REGULATION_OF_BIOSYNTHETIC_PROCESS
4654	MYOD1	myogenic differentiation 1		GO_REGULATION_OF_TRANSCRIPTION_FROM_RNA_POLYMERASE_II_PROMOTER	GO_POSITIVE_REGULATION_OF_GENE_EXPRESSION			GO_TISSUE_DEVELOPMENT	GO_POSITIVE_REGULATION_OF_BIOSYNTHETIC_PROCESS
861	RUNX1	runt-related transcription factor 1		GO_REGULATION_OF_TRANSCRIPTION_FROM_RNA_POLYMERASE_II_PROMOTER	GO_POSITIVE_REGULATION_OF_GENE_EXPRESSION			GO_TISSUE_DEVELOPMENT	GO_POSITIVE_REGULATION_OF_BIOSYNTHETIC_PROCESS
27316	RBMX	RNA binding motif protein, X-linked		GO_REGULATION_OF_TRANSCRIPTION_FROM_RNA_POLYMERASE_II_PROMOTER	GO_POSITIVE_REGULATION_OF_GENE_EXPRESSION				GO_POSITIVE_REGULATION_OF_BIOSYNTHETIC_PROCESS
23435	TARDBP	TAR DNA binding protein		GO_REGULATION_OF_TRANSCRIPTION_FROM_RNA_POLYMERASE_II_PROMOTER	GO_POSITIVE_REGULATION_OF_GENE_EXPRESSION				GO_POSITIVE_REGULATION_OF_BIOSYNTHETIC_PROCESS
1655	DDX5	DEAD (Asp-Glu-Ala-Asp) box polypeptide 5		GO_REGULATION_OF_TRANSCRIPTION_FROM_RNA_POLYMERASE_II_PROMOTER	GO_POSITIVE_REGULATION_OF_GENE_EXPRESSION				GO_POSITIVE_REGULATION_OF_BIOSYNTHETIC_PROCESS
7311	UBA52	ubiquitin A-52 residue ribosomal protein fusion product 1		GO_REGULATION_OF_TRANSCRIPTION_FROM_RNA_POLYMERASE_II_PROMOTER	GO_POSITIVE_REGULATION_OF_GENE_EXPRESSION				GO_POSITIVE_REGULATION_OF_BIOSYNTHETIC_PROCESS
27161	EIF2C2	eukaryotic translation initiation factor 2C, 2		GO_REGULATION_OF_TRANSCRIPTION_FROM_RNA_POLYMERASE_II_PROMOTER	GO_POSITIVE_REGULATION_OF_GENE_EXPRESSION				GO_POSITIVE_REGULATION_OF_BIOSYNTHETIC_PROCESS
9967	THRAP3	thyroid hormone receptor associated protein 3		GO_REGULATION_OF_TRANSCRIPTION_FROM_RNA_POLYMERASE_II_PROMOTER	GO_POSITIVE_REGULATION_OF_GENE_EXPRESSION				GO_POSITIVE_REGULATION_OF_BIOSYNTHETIC_PROCESS
10521	DDX17	DEAD (Asp-Glu-Ala-Asp) box polypeptide 17		GO_REGULATION_OF_TRANSCRIPTION_FROM_RNA_POLYMERASE_II_PROMOTER	GO_POSITIVE_REGULATION_OF_GENE_EXPRESSION				GO_POSITIVE_REGULATION_OF_BIOSYNTHETIC_PROCESS
26993	AKAP8L	A kinase (PRKA) anchor protein 8-like		GO_REGULATION_OF_TRANSCRIPTION_FROM_RNA_POLYMERASE_II_PROMOTER	GO_POSITIVE_REGULATION_OF_GENE_EXPRESSION				GO_POSITIVE_REGULATION_OF_BIOSYNTHETIC_PROCESS
7161	TP73	tumor protein p73		GO_REGULATION_OF_TRANSCRIPTION_FROM_RNA_POLYMERASE_II_PROMOTER	GO_POSITIVE_REGULATION_OF_GENE_EXPRESSION				GO_POSITIVE_REGULATION_OF_BIOSYNTHETIC_PROCESS
7157	TP53	tumor protein p53		GO_REGULATION_OF_TRANSCRIPTION_FROM_RNA_POLYMERASE_II_PROMOTER	GO_POSITIVE_REGULATION_OF_GENE_EXPRESSION				GO_POSITIVE_REGULATION_OF_BIOSYNTHETIC_PROCESS
2649	NR6A1	nuclear receptor subfamily 6, group A, member 1		GO_REGULATION_OF_TRANSCRIPTION_FROM_RNA_POLYMERASE_II_PROMOTER	GO_POSITIVE_REGULATION_OF_GENE_EXPRESSION				GO_POSITIVE_REGULATION_OF_BIOSYNTHETIC_PROCESS
468	ATF4	activating transcription factor 4 (tax-responsive enhancer element B67)		GO_REGULATION_OF_TRANSCRIPTION_FROM_RNA_POLYMERASE_II_PROMOTER	GO_POSITIVE_REGULATION_OF_GENE_EXPRESSION				GO_POSITIVE_REGULATION_OF_BIOSYNTHETIC_PROCESS
3553	IL1B	interleukin 1, beta		GO_REGULATION_OF_TRANSCRIPTION_FROM_RNA_POLYMERASE_II_PROMOTER	GO_POSITIVE_REGULATION_OF_GENE_EXPRESSION				GO_POSITIVE_REGULATION_OF_BIOSYNTHETIC_PROCESS
3148	HMGB2	high mobility group box 2		GO_REGULATION_OF_TRANSCRIPTION_FROM_RNA_POLYMERASE_II_PROMOTER	GO_POSITIVE_REGULATION_OF_GENE_EXPRESSION				GO_POSITIVE_REGULATION_OF_BIOSYNTHETIC_PROCESS
7314	UBB	ubiquitin B		GO_REGULATION_OF_TRANSCRIPTION_FROM_RNA_POLYMERASE_II_PROMOTER	GO_POSITIVE_REGULATION_OF_GENE_EXPRESSION				GO_POSITIVE_REGULATION_OF_BIOSYNTHETIC_PROCESS
55837	EAPP	E2F-associated phosphoprotein		GO_REGULATION_OF_TRANSCRIPTION_FROM_RNA_POLYMERASE_II_PROMOTER	GO_POSITIVE_REGULATION_OF_GENE_EXPRESSION				GO_POSITIVE_REGULATION_OF_BIOSYNTHETIC_PROCESS
148738	HFE2	hemochromatosis type 2 (juvenile)		GO_REGULATION_OF_TRANSCRIPTION_FROM_RNA_POLYMERASE_II_PROMOTER	GO_POSITIVE_REGULATION_OF_GENE_EXPRESSION				GO_POSITIVE_REGULATION_OF_BIOSYNTHETIC_PROCESS
5933	RBL1	retinoblastoma-like 1 (p107)		GO_REGULATION_OF_TRANSCRIPTION_FROM_RNA_POLYMERASE_II_PROMOTER	GO_POSITIVE_REGULATION_OF_GENE_EXPRESSION				GO_POSITIVE_REGULATION_OF_BIOSYNTHETIC_PROCESS
3015	H2AFZ	H2A histone family, member Z		GO_REGULATION_OF_TRANSCRIPTION_FROM_RNA_POLYMERASE_II_PROMOTER	GO_POSITIVE_REGULATION_OF_GENE_EXPRESSION				GO_POSITIVE_REGULATION_OF_BIOSYNTHETIC_PROCESS
4582	MUC1	mucin 1, cell surface associated		GO_REGULATION_OF_TRANSCRIPTION_FROM_RNA_POLYMERASE_II_PROMOTER	GO_POSITIVE_REGULATION_OF_GENE_EXPRESSION				GO_POSITIVE_REGULATION_OF_BIOSYNTHETIC_PROCESS
64344	HIF3A	hypoxia inducible factor 3, alpha subunit		GO_REGULATION_OF_TRANSCRIPTION_FROM_RNA_POLYMERASE_II_PROMOTER	GO_POSITIVE_REGULATION_OF_GENE_EXPRESSION				GO_POSITIVE_REGULATION_OF_BIOSYNTHETIC_PROCESS
343472	BARHL2	BarH-like homeobox 2		GO_REGULATION_OF_TRANSCRIPTION_FROM_RNA_POLYMERASE_II_PROMOTER	GO_POSITIVE_REGULATION_OF_GENE_EXPRESSION				GO_POSITIVE_REGULATION_OF_BIOSYNTHETIC_PROCESS
26257	NKX2-8	NK2 homeobox 8		GO_REGULATION_OF_TRANSCRIPTION_FROM_RNA_POLYMERASE_II_PROMOTER	GO_POSITIVE_REGULATION_OF_GENE_EXPRESSION				GO_POSITIVE_REGULATION_OF_BIOSYNTHETIC_PROCESS
2115	ETV1	ets variant 1		GO_REGULATION_OF_TRANSCRIPTION_FROM_RNA_POLYMERASE_II_PROMOTER	GO_POSITIVE_REGULATION_OF_GENE_EXPRESSION				GO_POSITIVE_REGULATION_OF_BIOSYNTHETIC_PROCESS
5452	POU2F2	POU class 2 homeobox 2		GO_REGULATION_OF_TRANSCRIPTION_FROM_RNA_POLYMERASE_II_PROMOTER	GO_POSITIVE_REGULATION_OF_GENE_EXPRESSION				GO_POSITIVE_REGULATION_OF_BIOSYNTHETIC_PROCESS
339488	TFAP2E	transcription factor AP-2 epsilon (activating enhancer binding protein 2 epsilon)		GO_REGULATION_OF_TRANSCRIPTION_FROM_RNA_POLYMERASE_II_PROMOTER	GO_POSITIVE_REGULATION_OF_GENE_EXPRESSION				GO_POSITIVE_REGULATION_OF_BIOSYNTHETIC_PROCESS
266743	NPAS4	neuronal PAS domain protein 4		GO_REGULATION_OF_TRANSCRIPTION_FROM_RNA_POLYMERASE_II_PROMOTER	GO_POSITIVE_REGULATION_OF_GENE_EXPRESSION				GO_POSITIVE_REGULATION_OF_BIOSYNTHETIC_PROCESS
4005	LMO2	LIM domain only 2 (rhombotin-like 1)		GO_REGULATION_OF_TRANSCRIPTION_FROM_RNA_POLYMERASE_II_PROMOTER	GO_POSITIVE_REGULATION_OF_GENE_EXPRESSION				GO_POSITIVE_REGULATION_OF_BIOSYNTHETIC_PROCESS
8812	CCNK	cyclin K		GO_REGULATION_OF_TRANSCRIPTION_FROM_RNA_POLYMERASE_II_PROMOTER	GO_POSITIVE_REGULATION_OF_GENE_EXPRESSION				GO_POSITIVE_REGULATION_OF_BIOSYNTHETIC_PROCESS
1820	ARID3A	AT rich interactive domain 3A (BRIGHT-like)		GO_REGULATION_OF_TRANSCRIPTION_FROM_RNA_POLYMERASE_II_PROMOTER	GO_POSITIVE_REGULATION_OF_GENE_EXPRESSION				GO_POSITIVE_REGULATION_OF_BIOSYNTHETIC_PROCESS
6667	SP1	Sp1 transcription factor		GO_REGULATION_OF_TRANSCRIPTION_FROM_RNA_POLYMERASE_II_PROMOTER	GO_POSITIVE_REGULATION_OF_GENE_EXPRESSION				GO_POSITIVE_REGULATION_OF_BIOSYNTHETIC_PROCESS
7003	TEAD1	TEA domain family member 1 (SV40 transcriptional enhancer factor)		GO_REGULATION_OF_TRANSCRIPTION_FROM_RNA_POLYMERASE_II_PROMOTER	GO_POSITIVE_REGULATION_OF_GENE_EXPRESSION				GO_POSITIVE_REGULATION_OF_BIOSYNTHETIC_PROCESS
4802	NFYC	nuclear transcription factor Y, gamma		GO_REGULATION_OF_TRANSCRIPTION_FROM_RNA_POLYMERASE_II_PROMOTER	GO_POSITIVE_REGULATION_OF_GENE_EXPRESSION				GO_POSITIVE_REGULATION_OF_BIOSYNTHETIC_PROCESS
80709	AKNA	AT-hook transcription factor		GO_REGULATION_OF_TRANSCRIPTION_FROM_RNA_POLYMERASE_II_PROMOTER	GO_POSITIVE_REGULATION_OF_GENE_EXPRESSION				GO_POSITIVE_REGULATION_OF_BIOSYNTHETIC_PROCESS
8939	FUBP3	far upstream element (FUSE) binding protein 3		GO_REGULATION_OF_TRANSCRIPTION_FROM_RNA_POLYMERASE_II_PROMOTER	GO_POSITIVE_REGULATION_OF_GENE_EXPRESSION				GO_POSITIVE_REGULATION_OF_BIOSYNTHETIC_PROCESS
2488	FSHB	follicle stimulating hormone, beta polypeptide		GO_REGULATION_OF_TRANSCRIPTION_FROM_RNA_POLYMERASE_II_PROMOTER	GO_POSITIVE_REGULATION_OF_GENE_EXPRESSION				GO_POSITIVE_REGULATION_OF_BIOSYNTHETIC_PROCESS
375790	AGRN	agrin		GO_REGULATION_OF_TRANSCRIPTION_FROM_RNA_POLYMERASE_II_PROMOTER	GO_POSITIVE_REGULATION_OF_GENE_EXPRESSION				GO_POSITIVE_REGULATION_OF_BIOSYNTHETIC_PROCESS
154	ADRB2	adrenergic, beta-2-, receptor, surface		GO_REGULATION_OF_TRANSCRIPTION_FROM_RNA_POLYMERASE_II_PROMOTER	GO_POSITIVE_REGULATION_OF_GENE_EXPRESSION				GO_POSITIVE_REGULATION_OF_BIOSYNTHETIC_PROCESS
5700	PSMC1	proteasome (prosome, macropain) 26S subunit, ATPase, 1		GO_REGULATION_OF_TRANSCRIPTION_FROM_RNA_POLYMERASE_II_PROMOTER	GO_POSITIVE_REGULATION_OF_GENE_EXPRESSION				GO_POSITIVE_REGULATION_OF_BIOSYNTHETIC_PROCESS
401	PHOX2A	paired-like homeobox 2a		GO_REGULATION_OF_TRANSCRIPTION_FROM_RNA_POLYMERASE_II_PROMOTER	GO_POSITIVE_REGULATION_OF_GENE_EXPRESSION				GO_POSITIVE_REGULATION_OF_BIOSYNTHETIC_PROCESS
4691	NCL	nucleolin		GO_REGULATION_OF_TRANSCRIPTION_FROM_RNA_POLYMERASE_II_PROMOTER	GO_POSITIVE_REGULATION_OF_GENE_EXPRESSION				GO_POSITIVE_REGULATION_OF_BIOSYNTHETIC_PROCESS
121340	SP7	Sp7 transcription factor		GO_REGULATION_OF_TRANSCRIPTION_FROM_RNA_POLYMERASE_II_PROMOTER	GO_POSITIVE_REGULATION_OF_GENE_EXPRESSION				GO_POSITIVE_REGULATION_OF_BIOSYNTHETIC_PROCESS
64754	SMYD3	SET and MYND domain containing 3		GO_REGULATION_OF_TRANSCRIPTION_FROM_RNA_POLYMERASE_II_PROMOTER	GO_POSITIVE_REGULATION_OF_GENE_EXPRESSION				GO_POSITIVE_REGULATION_OF_BIOSYNTHETIC_PROCESS
26354	GNL3	guanine nucleotide binding protein-like 3 (nucleolar)		GO_REGULATION_OF_TRANSCRIPTION_FROM_RNA_POLYMERASE_II_PROMOTER	GO_POSITIVE_REGULATION_OF_GENE_EXPRESSION				GO_POSITIVE_REGULATION_OF_BIOSYNTHETIC_PROCESS
6294	SAFB	scaffold attachment factor B		GO_REGULATION_OF_TRANSCRIPTION_FROM_RNA_POLYMERASE_II_PROMOTER	GO_POSITIVE_REGULATION_OF_GENE_EXPRESSION				GO_POSITIVE_REGULATION_OF_BIOSYNTHETIC_PROCESS
58499	ZNF462	zinc finger protein 462		GO_REGULATION_OF_TRANSCRIPTION_FROM_RNA_POLYMERASE_II_PROMOTER	GO_POSITIVE_REGULATION_OF_GENE_EXPRESSION				GO_POSITIVE_REGULATION_OF_BIOSYNTHETIC_PROCESS
6018	RLF	rearranged L-myc fusion		GO_REGULATION_OF_TRANSCRIPTION_FROM_RNA_POLYMERASE_II_PROMOTER	GO_POSITIVE_REGULATION_OF_GENE_EXPRESSION				GO_POSITIVE_REGULATION_OF_BIOSYNTHETIC_PROCESS
2553	GABPB1	GA binding protein transcription factor, beta subunit 1		GO_REGULATION_OF_TRANSCRIPTION_FROM_RNA_POLYMERASE_II_PROMOTER	GO_POSITIVE_REGULATION_OF_GENE_EXPRESSION				GO_POSITIVE_REGULATION_OF_BIOSYNTHETIC_PROCESS
23090	ZNF423	zinc finger protein 423		GO_REGULATION_OF_TRANSCRIPTION_FROM_RNA_POLYMERASE_II_PROMOTER	GO_POSITIVE_REGULATION_OF_GENE_EXPRESSION				GO_POSITIVE_REGULATION_OF_BIOSYNTHETIC_PROCESS
1789	DNMT3B	DNA (cytosine-5-)-methyltransferase 3 beta		GO_REGULATION_OF_TRANSCRIPTION_FROM_RNA_POLYMERASE_II_PROMOTER	GO_POSITIVE_REGULATION_OF_GENE_EXPRESSION
3224	HOXC8	homeobox C8		GO_REGULATION_OF_TRANSCRIPTION_FROM_RNA_POLYMERASE_II_PROMOTER		GO_ORGAN_MORPHOGENESIS	GO_REGIONALIZATION			GO_PATTERN_SPECIFICATION_PROCESS
6591	SNAI2	snail homolog 2 (Drosophila)		GO_REGULATION_OF_TRANSCRIPTION_FROM_RNA_POLYMERASE_II_PROMOTER		GO_ORGAN_MORPHOGENESIS		GO_TISSUE_DEVELOPMENT				GO_EPITHELIUM_DEVELOPMENT
356	FASLG	Fas ligand (TNF superfamily, member 6)		GO_REGULATION_OF_TRANSCRIPTION_FROM_RNA_POLYMERASE_II_PROMOTER		GO_ORGAN_MORPHOGENESIS
120237	DBX1	developing brain homeobox 1		GO_REGULATION_OF_TRANSCRIPTION_FROM_RNA_POLYMERASE_II_PROMOTER			GO_REGIONALIZATION			GO_PATTERN_SPECIFICATION_PROCESS
84962	JUB	jub, ajuba homolog (Xenopus laevis)		GO_REGULATION_OF_TRANSCRIPTION_FROM_RNA_POLYMERASE_II_PROMOTER				GO_TISSUE_DEVELOPMENT	GO_POSITIVE_REGULATION_OF_BIOSYNTHETIC_PROCESS			GO_EPITHELIUM_DEVELOPMENT
595	CCND1	cyclin D1		GO_REGULATION_OF_TRANSCRIPTION_FROM_RNA_POLYMERASE_II_PROMOTER				GO_TISSUE_DEVELOPMENT				GO_EPITHELIUM_DEVELOPMENT
29842	TFCP2L1	transcription factor CP2-like 1		GO_REGULATION_OF_TRANSCRIPTION_FROM_RNA_POLYMERASE_II_PROMOTER				GO_TISSUE_DEVELOPMENT				GO_EPITHELIUM_DEVELOPMENT
7716	VEZF1	vascular endothelial zinc finger 1		GO_REGULATION_OF_TRANSCRIPTION_FROM_RNA_POLYMERASE_II_PROMOTER				GO_TISSUE_DEVELOPMENT				GO_EPITHELIUM_DEVELOPMENT
6492	SIM1	single-minded homolog 1 (Drosophila)		GO_REGULATION_OF_TRANSCRIPTION_FROM_RNA_POLYMERASE_II_PROMOTER				GO_TISSUE_DEVELOPMENT				GO_EPITHELIUM_DEVELOPMENT
9852	EPM2AIP1	EPM2A (laforin) interacting protein 1		GO_REGULATION_OF_TRANSCRIPTION_FROM_RNA_POLYMERASE_II_PROMOTER					GO_POSITIVE_REGULATION_OF_BIOSYNTHETIC_PROCESS
6421	SFPQ	splicing factor proline/glutamine-rich		GO_REGULATION_OF_TRANSCRIPTION_FROM_RNA_POLYMERASE_II_PROMOTER
23650	TRIM29	tripartite motif containing 29		GO_REGULATION_OF_TRANSCRIPTION_FROM_RNA_POLYMERASE_II_PROMOTER
10915	TCERG1	transcription elongation regulator 1		GO_REGULATION_OF_TRANSCRIPTION_FROM_RNA_POLYMERASE_II_PROMOTER
2672	GFI1	growth factor independent 1 transcription repressor		GO_REGULATION_OF_TRANSCRIPTION_FROM_RNA_POLYMERASE_II_PROMOTER
9096	TBX18	T-box 18		GO_REGULATION_OF_TRANSCRIPTION_FROM_RNA_POLYMERASE_II_PROMOTER
1831	TSC22D3	TSC22 domain family, member 3		GO_REGULATION_OF_TRANSCRIPTION_FROM_RNA_POLYMERASE_II_PROMOTER
10468	FST	follistatin		GO_REGULATION_OF_TRANSCRIPTION_FROM_RNA_POLYMERASE_II_PROMOTER
2444	FRK	fyn-related kinase		GO_REGULATION_OF_TRANSCRIPTION_FROM_RNA_POLYMERASE_II_PROMOTER
3068	HDGF	hepatoma-derived growth factor		GO_REGULATION_OF_TRANSCRIPTION_FROM_RNA_POLYMERASE_II_PROMOTER
2077	ERF	Ets2 repressor factor		GO_REGULATION_OF_TRANSCRIPTION_FROM_RNA_POLYMERASE_II_PROMOTER
23186	RCOR1	REST corepressor 1		GO_REGULATION_OF_TRANSCRIPTION_FROM_RNA_POLYMERASE_II_PROMOTER
57673	BEND3	BEN domain containing 3		GO_REGULATION_OF_TRANSCRIPTION_FROM_RNA_POLYMERASE_II_PROMOTER
2005	ELK4	ELK4, ETS-domain protein (SRF accessory protein 1)		GO_REGULATION_OF_TRANSCRIPTION_FROM_RNA_POLYMERASE_II_PROMOTER
54815	GATAD2A	GATA zinc finger domain containing 2A		GO_REGULATION_OF_TRANSCRIPTION_FROM_RNA_POLYMERASE_II_PROMOTER
50945	TBX22	T-box 22		GO_REGULATION_OF_TRANSCRIPTION_FROM_RNA_POLYMERASE_II_PROMOTER
55502	HES6	hairy and enhancer of split 6 (Drosophila)		GO_REGULATION_OF_TRANSCRIPTION_FROM_RNA_POLYMERASE_II_PROMOTER
55758	RCOR3	REST corepressor 3		GO_REGULATION_OF_TRANSCRIPTION_FROM_RNA_POLYMERASE_II_PROMOTER
5813	PURA	purine-rich element binding protein A		GO_REGULATION_OF_TRANSCRIPTION_FROM_RNA_POLYMERASE_II_PROMOTER
2290	FOXG1	forkhead box G1		GO_REGULATION_OF_TRANSCRIPTION_FROM_RNA_POLYMERASE_II_PROMOTER
9477	MED20	mediator complex subunit 20		GO_REGULATION_OF_TRANSCRIPTION_FROM_RNA_POLYMERASE_II_PROMOTER
3110	MNX1	motor neuron and pancreas homeobox 1		GO_REGULATION_OF_TRANSCRIPTION_FROM_RNA_POLYMERASE_II_PROMOTER
54870	QRICH1	glutamine-rich 1		GO_REGULATION_OF_TRANSCRIPTION_FROM_RNA_POLYMERASE_II_PROMOTER
4738	NEDD8	neural precursor cell expressed, developmentally down-regulated 8		GO_REGULATION_OF_TRANSCRIPTION_FROM_RNA_POLYMERASE_II_PROMOTER
10046	MAMLD1	mastermind-like domain containing 1		GO_REGULATION_OF_TRANSCRIPTION_FROM_RNA_POLYMERASE_II_PROMOTER
375616	KCP	kielin/chordin-like protein		GO_REGULATION_OF_TRANSCRIPTION_FROM_RNA_POLYMERASE_II_PROMOTER
22906	TRAK1	trafficking protein, kinesin binding 1		GO_REGULATION_OF_TRANSCRIPTION_FROM_RNA_POLYMERASE_II_PROMOTER
50485	SMARCAL1	SWI/SNF related, matrix associated, actin dependent regulator of chromatin, subfamily a-like 1		GO_REGULATION_OF_TRANSCRIPTION_FROM_RNA_POLYMERASE_II_PROMOTER
64332	NFKBIZ	nuclear factor of kappa light polypeptide gene enhancer in B-cells inhibitor, zeta		GO_REGULATION_OF_TRANSCRIPTION_FROM_RNA_POLYMERASE_II_PROMOTER
9569	GTF2IRD1	GTF2I repeat domain containing 1		GO_REGULATION_OF_TRANSCRIPTION_FROM_RNA_POLYMERASE_II_PROMOTER
63920	C5orf54	chromosome 5 open reading frame 54		GO_REGULATION_OF_TRANSCRIPTION_FROM_RNA_POLYMERASE_II_PROMOTER
6689	SPIB	Spi-B transcription factor (Spi-1/PU.1 related)		GO_REGULATION_OF_TRANSCRIPTION_FROM_RNA_POLYMERASE_II_PROMOTER
6434	TRA2B	transformer 2 beta homolog (Drosophila)			GO_POSITIVE_REGULATION_OF_GENE_EXPRESSION		GO_REGIONALIZATION			GO_PATTERN_SPECIFICATION_PROCESS
5873	RAB27A	RAB27A, member RAS oncogene family			GO_POSITIVE_REGULATION_OF_GENE_EXPRESSION			GO_TISSUE_DEVELOPMENT	GO_POSITIVE_REGULATION_OF_BIOSYNTHETIC_PROCESS			GO_EPITHELIUM_DEVELOPMENT
8721	EDF1	endothelial differentiation-related factor 1			GO_POSITIVE_REGULATION_OF_GENE_EXPRESSION			GO_TISSUE_DEVELOPMENT	GO_POSITIVE_REGULATION_OF_BIOSYNTHETIC_PROCESS			GO_EPITHELIUM_DEVELOPMENT
9658	ZNF516	zinc finger protein 516			GO_POSITIVE_REGULATION_OF_GENE_EXPRESSION			GO_TISSUE_DEVELOPMENT	GO_POSITIVE_REGULATION_OF_BIOSYNTHETIC_PROCESS
1938	EEF2	eukaryotic translation elongation factor 2			GO_POSITIVE_REGULATION_OF_GENE_EXPRESSION			GO_TISSUE_DEVELOPMENT	GO_POSITIVE_REGULATION_OF_BIOSYNTHETIC_PROCESS
79727	LIN28A	lin-28 homolog A (C. elegans)			GO_POSITIVE_REGULATION_OF_GENE_EXPRESSION				GO_POSITIVE_REGULATION_OF_BIOSYNTHETIC_PROCESS
3184	HNRNPD	heterogeneous nuclear ribonucleoprotein D (AU-rich element RNA binding protein 1, 37kDa)			GO_POSITIVE_REGULATION_OF_GENE_EXPRESSION				GO_POSITIVE_REGULATION_OF_BIOSYNTHETIC_PROCESS
10492	SYNCRIP	synaptotagmin binding, cytoplasmic RNA interacting protein			GO_POSITIVE_REGULATION_OF_GENE_EXPRESSION				GO_POSITIVE_REGULATION_OF_BIOSYNTHETIC_PROCESS
26986	PABPC1	poly(A) binding protein, cytoplasmic 1			GO_POSITIVE_REGULATION_OF_GENE_EXPRESSION				GO_POSITIVE_REGULATION_OF_BIOSYNTHETIC_PROCESS
10657	KHDRBS1	KH domain containing, RNA binding, signal transduction associated 1			GO_POSITIVE_REGULATION_OF_GENE_EXPRESSION				GO_POSITIVE_REGULATION_OF_BIOSYNTHETIC_PROCESS
6188	RPS3	ribosomal protein S3			GO_POSITIVE_REGULATION_OF_GENE_EXPRESSION				GO_POSITIVE_REGULATION_OF_BIOSYNTHETIC_PROCESS
5430	POLR2A	polymerase (RNA) II (DNA directed) polypeptide A, 220kDa			GO_POSITIVE_REGULATION_OF_GENE_EXPRESSION				GO_POSITIVE_REGULATION_OF_BIOSYNTHETIC_PROCESS
10189	THOC4	THO complex 4			GO_POSITIVE_REGULATION_OF_GENE_EXPRESSION				GO_POSITIVE_REGULATION_OF_BIOSYNTHETIC_PROCESS
6203	RPS9	ribosomal protein S9			GO_POSITIVE_REGULATION_OF_GENE_EXPRESSION				GO_POSITIVE_REGULATION_OF_BIOSYNTHETIC_PROCESS
55272	IMP3	IMP3, U3 small nucleolar ribonucleoprotein, homolog (yeast)			GO_POSITIVE_REGULATION_OF_GENE_EXPRESSION				GO_POSITIVE_REGULATION_OF_BIOSYNTHETIC_PROCESS
25926	NOL11	nucleolar protein 11			GO_POSITIVE_REGULATION_OF_GENE_EXPRESSION				GO_POSITIVE_REGULATION_OF_BIOSYNTHETIC_PROCESS
1153	CIRBP	cold inducible RNA binding protein			GO_POSITIVE_REGULATION_OF_GENE_EXPRESSION				GO_POSITIVE_REGULATION_OF_BIOSYNTHETIC_PROCESS
3609	ILF3	interleukin enhancer binding factor 3, 90kDa			GO_POSITIVE_REGULATION_OF_GENE_EXPRESSION				GO_POSITIVE_REGULATION_OF_BIOSYNTHETIC_PROCESS
56254	RNF20	ring finger protein 20			GO_POSITIVE_REGULATION_OF_GENE_EXPRESSION				GO_POSITIVE_REGULATION_OF_BIOSYNTHETIC_PROCESS
101	ADAM8	ADAM metallopeptidase domain 8			GO_POSITIVE_REGULATION_OF_GENE_EXPRESSION				GO_POSITIVE_REGULATION_OF_BIOSYNTHETIC_PROCESS
25805	BAMBI	BMP and activin membrane-bound inhibitor homolog (Xenopus laevis)			GO_POSITIVE_REGULATION_OF_GENE_EXPRESSION				GO_POSITIVE_REGULATION_OF_BIOSYNTHETIC_PROCESS
942	CD86	CD86 molecule			GO_POSITIVE_REGULATION_OF_GENE_EXPRESSION				GO_POSITIVE_REGULATION_OF_BIOSYNTHETIC_PROCESS
80155	NAA15	N(alpha)-acetyltransferase 15, NatA auxiliary subunit			GO_POSITIVE_REGULATION_OF_GENE_EXPRESSION				GO_POSITIVE_REGULATION_OF_BIOSYNTHETIC_PROCESS
4869	NPM1	nucleophosmin (nucleolar phosphoprotein B23, numatrin)			GO_POSITIVE_REGULATION_OF_GENE_EXPRESSION				GO_POSITIVE_REGULATION_OF_BIOSYNTHETIC_PROCESS
2264	FGFR4	fibroblast growth factor receptor 4			GO_POSITIVE_REGULATION_OF_GENE_EXPRESSION				GO_POSITIVE_REGULATION_OF_BIOSYNTHETIC_PROCESS
30827	CXXC1	CXXC finger protein 1			GO_POSITIVE_REGULATION_OF_GENE_EXPRESSION				GO_POSITIVE_REGULATION_OF_BIOSYNTHETIC_PROCESS
27324	TOX3	TOX high mobility group box family member 3			GO_POSITIVE_REGULATION_OF_GENE_EXPRESSION				GO_POSITIVE_REGULATION_OF_BIOSYNTHETIC_PROCESS
28958	CCDC56	coiled-coil domain containing 56			GO_POSITIVE_REGULATION_OF_GENE_EXPRESSION				GO_POSITIVE_REGULATION_OF_BIOSYNTHETIC_PROCESS
7343	UBTF	upstream binding transcription factor, RNA polymerase I			GO_POSITIVE_REGULATION_OF_GENE_EXPRESSION				GO_POSITIVE_REGULATION_OF_BIOSYNTHETIC_PROCESS
121268	RHEBL1	Ras homolog enriched in brain like 1			GO_POSITIVE_REGULATION_OF_GENE_EXPRESSION				GO_POSITIVE_REGULATION_OF_BIOSYNTHETIC_PROCESS
64320	RNF25	ring finger protein 25			GO_POSITIVE_REGULATION_OF_GENE_EXPRESSION				GO_POSITIVE_REGULATION_OF_BIOSYNTHETIC_PROCESS
56970	ATXN7L3	ataxin 7-like 3			GO_POSITIVE_REGULATION_OF_GENE_EXPRESSION				GO_POSITIVE_REGULATION_OF_BIOSYNTHETIC_PROCESS
57106	NAT14	N-acetyltransferase 14 (GCN5-related, putative)			GO_POSITIVE_REGULATION_OF_GENE_EXPRESSION				GO_POSITIVE_REGULATION_OF_BIOSYNTHETIC_PROCESS
11338	U2AF2	U2 small nuclear RNA auxiliary factor 2			GO_POSITIVE_REGULATION_OF_GENE_EXPRESSION
9444	QKI	QKI, KH domain containing, RNA binding			GO_POSITIVE_REGULATION_OF_GENE_EXPRESSION
22916	NCBP2	nuclear cap binding protein subunit 2, 20kDa			GO_POSITIVE_REGULATION_OF_GENE_EXPRESSION
3192	HNRNPU	heterogeneous nuclear ribonucleoprotein U (scaffold attachment factor A)			GO_POSITIVE_REGULATION_OF_GENE_EXPRESSION
23451	SF3B1	splicing factor 3b, subunit 1, 155kDa			GO_POSITIVE_REGULATION_OF_GENE_EXPRESSION
6625	SNRNP70	small nuclear ribonucleoprotein 70kDa (U1)			GO_POSITIVE_REGULATION_OF_GENE_EXPRESSION
282996	RBM20	RNA binding motif protein 20			GO_POSITIVE_REGULATION_OF_GENE_EXPRESSION
92906	HNRPLL	heterogeneous nuclear ribonucleoprotein L-like			GO_POSITIVE_REGULATION_OF_GENE_EXPRESSION
8880	FUBP1	far upstream element (FUSE) binding protein 1			GO_POSITIVE_REGULATION_OF_GENE_EXPRESSION
431705	ASTL	astacin-like metallo-endopeptidase (M12 family)			GO_POSITIVE_REGULATION_OF_GENE_EXPRESSION
30834	ZNRD1	zinc ribbon domain containing 1			GO_POSITIVE_REGULATION_OF_GENE_EXPRESSION
3488	IGFBP5	insulin-like growth factor binding protein 5				GO_ORGAN_MORPHOGENESIS		GO_TISSUE_DEVELOPMENT				GO_EPITHELIUM_DEVELOPMENT
5613	PRKX	protein kinase, X-linked				GO_ORGAN_MORPHOGENESIS		GO_TISSUE_DEVELOPMENT				GO_EPITHELIUM_DEVELOPMENT
1605	DAG1	dystroglycan 1 (dystrophin-associated glycoprotein 1)				GO_ORGAN_MORPHOGENESIS		GO_TISSUE_DEVELOPMENT				GO_EPITHELIUM_DEVELOPMENT
1000	CDH2	cadherin 2, type 1, N-cadherin (neuronal)				GO_ORGAN_MORPHOGENESIS		GO_TISSUE_DEVELOPMENT				GO_EPITHELIUM_DEVELOPMENT
10481	HOXB13	homeobox B13				GO_ORGAN_MORPHOGENESIS		GO_TISSUE_DEVELOPMENT				GO_EPITHELIUM_DEVELOPMENT
780	DDR1	discoidin domain receptor tyrosine kinase 1				GO_ORGAN_MORPHOGENESIS		GO_TISSUE_DEVELOPMENT				GO_EPITHELIUM_DEVELOPMENT
256764	WDR72	WD repeat domain 72				GO_ORGAN_MORPHOGENESIS		GO_TISSUE_DEVELOPMENT
9510	ADAMTS1	ADAM metallopeptidase with thrombospondin type 1 motif, 1				GO_ORGAN_MORPHOGENESIS
55714	ODZ3	odz, odd Oz/ten-m homolog 3 (Drosophila)				GO_ORGAN_MORPHOGENESIS
360	AQP3	aquaporin 3 (Gill blood group)				GO_ORGAN_MORPHOGENESIS
2050	EPHB4	EPH receptor B4				GO_ORGAN_MORPHOGENESIS
23418	CRB1	crumbs homolog 1 (Drosophila)				GO_ORGAN_MORPHOGENESIS
57282	SLC4A10	solute carrier family 4, sodium bicarbonate transporter, member 10				GO_ORGAN_MORPHOGENESIS
9249	DHRS3	dehydrogenase/reductase (SDR family) member 3				GO_ORGAN_MORPHOGENESIS
1305	COL13A1	collagen, type XIII, alpha 1				GO_ORGAN_MORPHOGENESIS
60676	PAPPA2	pappalysin 2				GO_ORGAN_MORPHOGENESIS
8412	BCAR3	breast cancer anti-estrogen resistance 3				GO_ORGAN_MORPHOGENESIS
340665	CYP26C1	cytochrome P450, family 26, subfamily C, polypeptide 1					GO_REGIONALIZATION	GO_TISSUE_DEVELOPMENT		GO_PATTERN_SPECIFICATION_PROCESS
1952	CELSR2	cadherin, EGF LAG seven-pass G-type receptor 2 (flamingo homolog, Drosophila)					GO_REGIONALIZATION			GO_PATTERN_SPECIFICATION_PROCESS
58524	DMRT3	doublesex and mab-3 related transcription factor 3					GO_REGIONALIZATION			GO_PATTERN_SPECIFICATION_PROCESS
50507	NOX4	NADPH oxidase 4						GO_TISSUE_DEVELOPMENT	GO_POSITIVE_REGULATION_OF_BIOSYNTHETIC_PROCESS
3189	HNRNPH3	heterogeneous nuclear ribonucleoprotein H3 (2H9)						GO_TISSUE_DEVELOPMENT				GO_EPITHELIUM_DEVELOPMENT
80139	ZNF703	zinc finger protein 703						GO_TISSUE_DEVELOPMENT				GO_EPITHELIUM_DEVELOPMENT
388	RHOB	ras homolog gene family, member B						GO_TISSUE_DEVELOPMENT				GO_EPITHELIUM_DEVELOPMENT
2045	EPHA7	EPH receptor A7						GO_TISSUE_DEVELOPMENT				GO_EPITHELIUM_DEVELOPMENT
6092	ROBO2	roundabout, axon guidance receptor, homolog 2 (Drosophila)						GO_TISSUE_DEVELOPMENT				GO_EPITHELIUM_DEVELOPMENT
7852	CXCR4	chemokine (C-X-C motif) receptor 4						GO_TISSUE_DEVELOPMENT				GO_EPITHELIUM_DEVELOPMENT
5420	PODXL	podocalyxin-like						GO_TISSUE_DEVELOPMENT				GO_EPITHELIUM_DEVELOPMENT
7111	TMOD1	tropomodulin 1						GO_TISSUE_DEVELOPMENT				GO_EPITHELIUM_DEVELOPMENT
81029	WNT5B	wingless-type MMTV integration site family, member 5B						GO_TISSUE_DEVELOPMENT				GO_EPITHELIUM_DEVELOPMENT
7399	USH2A	Usher syndrome 2A (autosomal recessive, mild)						GO_TISSUE_DEVELOPMENT				GO_EPITHELIUM_DEVELOPMENT
220074	LRTOMT	leucine rich transmembrane and 0-methyltransferase domain containing						GO_TISSUE_DEVELOPMENT				GO_EPITHELIUM_DEVELOPMENT
147495	APCDD1	adenomatosis polyposis coli down-regulated 1						GO_TISSUE_DEVELOPMENT				GO_EPITHELIUM_DEVELOPMENT
57111	RAB25	RAB25, member RAS oncogene family						GO_TISSUE_DEVELOPMENT				GO_EPITHELIUM_DEVELOPMENT
5802	PTPRS	protein tyrosine phosphatase, receptor type, S						GO_TISSUE_DEVELOPMENT				GO_EPITHELIUM_DEVELOPMENT
3851	KRT4	keratin 4						GO_TISSUE_DEVELOPMENT				GO_EPITHELIUM_DEVELOPMENT
56647	BCCIP	BRCA2 and CDKN1A interacting protein						GO_TISSUE_DEVELOPMENT				GO_EPITHELIUM_DEVELOPMENT
11045	UPK1A	uroplakin 1A						GO_TISSUE_DEVELOPMENT				GO_EPITHELIUM_DEVELOPMENT
4804	NGFR	nerve growth factor receptor						GO_TISSUE_DEVELOPMENT
10509	SEMA4B	sema domain, immunoglobulin domain (Ig), transmembrane domain (TM) and short cytoplasmic domain, (semaphorin) 4B						GO_TISSUE_DEVELOPMENT
4082	MARCKS	myristoylated alanine-rich protein kinase C substrate						GO_TISSUE_DEVELOPMENT
8828	NRP2	neuropilin 2						GO_TISSUE_DEVELOPMENT
10052	GJC1	gap junction protein, gamma 1, 45kDa						GO_TISSUE_DEVELOPMENT
81610	FAM83D	family with sequence similarity 83, member D						GO_TISSUE_DEVELOPMENT
7078	TIMP3	TIMP metallopeptidase inhibitor 3						GO_TISSUE_DEVELOPMENT
1834	DSPP	dentin sialophosphoprotein						GO_TISSUE_DEVELOPMENT
57561	ARRDC3	arrestin domain containing 3						GO_TISSUE_DEVELOPMENT
10791	VAMP5	vesicle-associated membrane protein 5 (myobrevin)						GO_TISSUE_DEVELOPMENT
3178	HNRNPA1	heterogeneous nuclear ribonucleoprotein A1							GO_POSITIVE_REGULATION_OF_BIOSYNTHETIC_PROCESS
1736	DKC1	dyskeratosis congenita 1, dyskerin							GO_POSITIVE_REGULATION_OF_BIOSYNTHETIC_PROCESS
3276	PRMT1	protein arginine methyltransferase 1							GO_POSITIVE_REGULATION_OF_BIOSYNTHETIC_PROCESS
3481	IGF2	insulin-like growth factor 2 (somatomedin A)							GO_POSITIVE_REGULATION_OF_BIOSYNTHETIC_PROCESS
4142	MAS1	MAS1 oncogene							GO_POSITIVE_REGULATION_OF_BIOSYNTHETIC_PROCESS
3326	HSP90AB1	heat shock protein 90kDa alpha (cytosolic), class B member 1							GO_POSITIVE_REGULATION_OF_BIOSYNTHETIC_PROCESS
63922	CHTF18	CTF18, chromosome transmission fidelity factor 18 homolog (S. cerevisiae)							GO_POSITIVE_REGULATION_OF_BIOSYNTHETIC_PROCESS
115948	CCDC151	coiled-coil domain containing 151								GO_PATTERN_SPECIFICATION_PROCESS
6431	SRSF6	serine/arginine-rich splicing factor 6
10921	RNPS1	RNA binding protein S1, serine-rich domain
6429	SRSF4	serine/arginine-rich splicing factor 4
23543	RBFOX2	RNA binding protein, fox-1 homolog (C. elegans) 2
22985	ACIN1	apoptotic chromatin condensation inducer 1
58155	PTBP2	polypyrimidine tract binding protein 2
4841	NONO	non-POU domain containing, octamer-binding
55269	PSPC1	paraspeckle component 1
57805	KIAA1967	KIAA1967
162989	DEDD2	death effector domain containing 2
7536	SF1	splicing factor 1
3183	HNRNPC	heterogeneous nuclear ribonucleoprotein C (C1/C2)
6430	SRSF5	serine/arginine-rich splicing factor 5
22794	CASC3	cancer susceptibility candidate 3
7307	U2AF1	U2 small nuclear RNA auxiliary factor 1
6636	SNRPF	small nuclear ribonucleoprotein polypeptide F
6635	SNRPE	small nuclear ribonucleoprotein polypeptide E
6634	SNRPD3	small nuclear ribonucleoprotein D3 polypeptide 18kDa
8106	PABPN1	poly(A) binding protein, nuclear 1
53981	CPSF2	cleavage and polyadenylation specific factor 2, 100kDa
9295	SRSF11	serine/arginine-rich splicing factor 11
1477	CSTF1	cleavage stimulation factor, 3' pre-RNA, subunit 1, 50kDa
51585	PCF11	PCF11, cleavage and polyadenylation factor subunit, homolog (S. cerevisiae)
26097	CHTOP	chromatin target of PRMT1
84324	SARNP	SAP domain containing ribonucleoprotein
9877	ZC3H11A	zinc finger CCCH-type containing 11A
8731	RNMT	RNA (guanine-7-) methyltransferase
55692	LUC7L	LUC7-like (S. cerevisiae)
55544	RBM38	RNA binding motif protein 38
4670	HNRNPM	heterogeneous nuclear ribonucleoprotein M
3187	HNRNPH1	heterogeneous nuclear ribonucleoprotein H1 (H)
10594	PRPF8	PRP8 pre-mRNA processing factor 8 homolog (S. cerevisiae)
10949	HNRNPA0	heterogeneous nuclear ribonucleoprotein A0
8570	KHSRP	KH-type splicing regulatory protein
6638	SNRPN	small nuclear ribonucleoprotein polypeptide N
1665	DHX15	DEAH (Asp-Glu-Ala-His) box polypeptide 15
91746	YTHDC1	YTH domain containing 1
6631	SNRPC	small nuclear ribonucleoprotein polypeptide C
9169	SCAF11	SR-related CTD-associated factor 11
4809	NHP2L1	NHP2 non-histone chromosome protein 2-like 1 (S. cerevisiae)
84811	BUD13	BUD13 homolog (S. cerevisiae)
51319	RSRC1	arginine/serine-rich coiled-coil 1
5356	PLRG1	pleiotropic regulator 1
3191	HNRNPL	heterogeneous nuclear ribonucleoprotein L
11100	HNRNPUL1	heterogeneous nuclear ribonucleoprotein U-like 1
220988	HNRNPA3	heterogeneous nuclear ribonucleoprotein A3
23398	PPWD1	peptidylprolyl isomerase domain and WD repeat containing 1
51645	PPIL1	peptidylprolyl isomerase (cyclophilin)-like 1
2521	FUS	fused in sarcoma
11193	WBP4	WW domain binding protein 4 (formin binding protein 21)
10286	BCAS2	breast carcinoma amplified sequence 2
11017	SNRNP27	small nuclear ribonucleoprotein 27kDa (U4/U6.U5)
22826	DNAJC8	DnaJ (Hsp40) homolog, subfamily C, member 8
55954	ZMAT5	zinc finger, matrin-type 5
6626	SNRPA	small nuclear ribonucleoprotein polypeptide A
6627	SNRPA1	small nuclear ribonucleoprotein polypeptide A'
8241	RBM10	RNA binding motif protein 10
84081	NSRP1	nuclear speckle splicing regulatory protein 1
22827	PUF60	poly-U binding splicing factor 60KDa
284695	ZNF326	zinc finger protein 326
140890	SREK1	splicing regulatory glutamine/lysine-rich protein 1
9406	ZRANB2	zinc finger, RAN-binding domain containing 2
9584	RBM39	RNA binding motif protein 39
9924	PAN2	PAN2 poly(A) specific ribonuclease subunit homolog (S. cerevisiae)
22803	XRN2	5'-3' exoribonuclease 2
29974	A1CF	APOBEC1 complementation factor
10659	CELF2	CUGBP, Elav-like family member 2
6193	RPS5	ribosomal protein S5
6204	RPS10	ribosomal protein S10
6136	RPL12	ribosomal protein L12
2197	FAU	Finkel-Biskis-Reilly murine sarcoma virus (FBR-MuSV) ubiquitously expressed
6146	RPL22	ribosomal protein L22
6167	RPL37	ribosomal protein L37
339487	ZBTB8OS	zinc finger and BTB domain containing 8 opposite strand
6100	RP9	retinitis pigmentosa 9 (autosomal dominant)
27332	ZNF638	zinc finger protein 638
51118	UTP11L	UTP11-like, U3 small nucleolar ribonucleoprotein, (yeast)
23212	RRS1	RRS1 ribosome biogenesis regulator homolog (S. cerevisiae)
2091	FBL	fibrillarin
54433	GAR1	GAR1 ribonucleoprotein homolog (yeast)
28987	NOB1	NIN1/RPN12 binding protein 1 homolog (S. cerevisiae)
81875	ISG20L2	interferon stimulated exonuclease gene 20kDa-like 2
10436	EMG1	EMG1 nucleolar protein homolog (S. cerevisiae)
51077	FCF1	FCF1 small subunit (SSU) processome component homolog (S. cerevisiae)
153443	SRFBP1	serum response factor binding protein 1
317781	DDX51	DEAD (Asp-Glu-Ala-Asp) box polypeptide 51
10528	NOP56	NOP56 ribonucleoprotein homolog (yeast)
10969	EBNA1BP2	EBNA1 binding protein 2
56902	PNO1	partner of NOB1 homolog (S. cerevisiae)
9692	KIAA0391	KIAA0391
51367	POP5	processing of precursor 5, ribonuclease P/MRP subunit (S. cerevisiae)
113000	RPUSD1	RNA pseudouridylate synthase domain containing 1
84881	RPUSD4	RNA pseudouridylate synthase domain containing 4
8446	DUSP11	dual specificity phosphatase 11 (RNA/RNP complex 1-interacting)
5937	RBMS1	RNA binding motif, single stranded interacting protein 1
8507	ENC1	ectodermal-neural cortex 1 (with BTB-like domain)
6425	SFRP5	secreted frizzled-related protein 5
3646	EIF3E	eukaryotic translation initiation factor 3, subunit E
283	ANG	angiogenin, ribonuclease, RNase A family, 5
1613	DAPK3	death-associated protein kinase 3
342977	NANOS3	nanos homolog 3 (Drosophila)
7072	TIA1	TIA1 cytotoxic granule-associated RNA binding protein
4795	NFKBIL1	nuclear factor of kappa light polypeptide gene enhancer in B-cells inhibitor-like 1
7529	YWHAB	tyrosine 3-monooxygenase/tryptophan 5-monooxygenase activation protein, beta polypeptide
6418	SET	SET nuclear oncogene
54551	MAGEL2	MAGE-like 2
1112	FOXN3	forkhead box N3
57597	BAHCC1	BAH domain and coiled-coil containing 1
148523	C1orf51	chromosome 1 open reading frame 51
81931	ZNF93	zinc finger protein 93
55922	NKRF	NFKB repressing factor
605	BCL7A	B-cell CLL/lymphoma 7A
10634	GAS2L1	growth arrest-specific 2 like 1
2619	GAS1	growth arrest-specific 1
51651	PTRH2	peptidyl-tRNA hydrolase 2
1378	CR1	complement component (3b/4b) receptor 1 (Knops blood group)
8468	FKBP6	FK506 binding protein 6, 36kDa
53371	NUP54	nucleoporin 54kDa
10762	NUP50	nucleoporin 50kDa
80761	UPK3B	uroplakin 3B
81892	SLIRP	SRA stem-loop interacting RNA binding protein
5884	RAD17	RAD17 homolog (S. pombe)
1756	DMD	dystrophin
64284	RAB17	RAB17, member RAS oncogene family
1960	EGR3	early growth response 3
6387	CXCL12	chemokine (C-X-C motif) ligand 12
5792	PTPRF	protein tyrosine phosphatase, receptor type, F
23566	LPAR3	lysophosphatidic acid receptor 3
29956	CERS2	ceramide synthase 2
90102	PHLDB2	pleckstrin homology-like domain, family B, member 2
114990	VASN	vasorin
23187	PHLDB1	pleckstrin homology-like domain, family B, member 1
10766	TOB2	transducer of ERBB2, 2
8993	PGLYRP1	peptidoglycan recognition protein 1
60682	SMAP1	small ArfGAP 1
7060	THBS4	thrombospondin 4
57633	LRRN1	leucine rich repeat neuronal 1
6237	RRAS	related RAS viral (r-ras) oncogene homolog
5710	PSMD4	proteasome (prosome, macropain) 26S subunit, non-ATPase, 4
5686	PSMA5	proteasome (prosome, macropain) subunit, alpha type, 5
5713	PSMD7	proteasome (prosome, macropain) 26S subunit, non-ATPase, 7
9861	PSMD6	proteasome (prosome, macropain) 26S subunit, non-ATPase, 6
22881	ANKRD6	ankyrin repeat domain 6
2239	GPC4	glypican 4
4919	ROR1	receptor tyrosine kinase-like orphan receptor 1
2248	FGF3	fibroblast growth factor 3
56729	RETN	resistin
7162	TPBG	trophoblast glycoprotein
1973	EIF4A1	eukaryotic translation initiation factor 4A1
55629	PNRC2	proline-rich nuclear receptor coactivator 2
219699	UNC5B	unc-5 homolog B (C. elegans)
83700	JAM3	junctional adhesion molecule 3
89765	RSPH1	radial spoke head 1 homolog (Chlamydomonas)
290	ANPEP	alanyl (membrane) aminopeptidase
9618	TRAF4	TNF receptor-associated factor 4
10541	ANP32B	acidic (leucine-rich) nuclear phosphoprotein 32 family, member B
10276	NET1	neuroepithelial cell transforming 1
10562	OLFM4	olfactomedin 4
4320	MMP11	matrix metallopeptidase 11 (stromelysin 3)
84935	C13orf33	chromosome 13 open reading frame 33
64093	SMOC1	SPARC related modular calcium binding 1
2636	GBX1	gastrulation brain homeobox 1
26153	KIF26A	kinesin family member 26A
3925	STMN1	stathmin 1
5127	CDK16	cyclin-dependent kinase 16
214	ALCAM	activated leukocyte cell adhesion molecule
1949	EFNB3	ephrin-B3
7465	WEE1	WEE1 homolog (S. pombe)
57549	IGSF9	immunoglobulin superfamily, member 9
8892	EIF2B2	eukaryotic translation initiation factor 2B, subunit 2 beta, 39kDa
79628	SH3TC2	SH3 domain and tetratricopeptide repeats 2
51473	DCDC2	doublecortin domain containing 2
11211	FZD10	frizzled family receptor 10
100170841	C17orf96	chromosome 17 open reading frame 96
55906	ZC4H2	zinc finger, C4H2 domain containing
50804	MYEF2	myelin expression factor 2
59335	PRDM12	PR domain containing 12
84223	IQCG	IQ motif containing G
4036	LRP2	low density lipoprotein receptor-related protein 2
54471	SMCR7L	Smith-Magenis syndrome chromosome region, candidate 7-like
1452	CSNK1A1	casein kinase 1, alpha 1
57471	ERMN	ermin, ERM-like protein
10435	CDC42EP2	CDC42 effector protein (Rho GTPase binding) 2
23637	RABGAP1	RAB GTPase activating protein 1
114793	FMNL2	formin-like 2
84957	RELT	RELT tumor necrosis factor receptor
152831	KLB	klotho beta
4486	MST1R	macrophage stimulating 1 receptor (c-met-related tyrosine kinase)
29126	CD274	CD274 molecule
57447	NDRG2	NDRG family member 2
5730	PTGDS	prostaglandin D2 synthase 21kDa (brain)
84445	LZTS2	leucine zipper, putative tumor suppressor 2
6502	SKP2	S-phase kinase-associated protein 2 (p45)
79679	VTCN1	V-set domain containing T cell activation inhibitor 1
64146	PDF	peptide deformylase (mitochondrial)
1961	EGR4	early growth response 4
27244	SESN1	sestrin 1
51146	A4GNT	alpha-1,4-N-acetylglucosaminyltransferase
2495	FTH1	ferritin, heavy polypeptide 1
476	ATP1A1	ATPase, Na+/K+ transporting, alpha 1 polypeptide
3313	HSPA9	heat shock 70kDa protein 9 (mortalin)
3875	KRT18	keratin 18
1154	CISH	cytokine inducible SH2-containing protein
229	ALDOB	aldolase B, fructose-bisphosphate
7332	UBE2L3	ubiquitin-conjugating enzyme E2L 3
3753	KCNE1	potassium voltage-gated channel, Isk-related family, member 1
5030	P2RY4	pyrimidinergic receptor P2Y, G-protein coupled, 4
3710	ITPR3	inositol 1,4,5-trisphosphate receptor, type 3
50617	ATP6V0A4	ATPase, H+ transporting, lysosomal V0 subunit a4
2673	GFPT1	glutamine--fructose-6-phosphate transaminase 1
127124	ATP6V1G3	ATPase, H+ transporting, lysosomal 13kDa, V1 subunit G3
2790	GNG10	guanine nucleotide binding protein (G protein), gamma 10
5352	PLOD2	procollagen-lysine, 2-oxoglutarate 5-dioxygenase 2
9217	VAPB	VAMP (vesicle-associated membrane protein)-associated protein B and C
81035	COLEC12	collectin sub-family member 12
10376	TUBA1B	tubulin, alpha 1b
4171	MCM2	minichromosome maintenance complex component 2
79144	PPDPF	pancreatic progenitor cell differentiation and proliferation factor homolog (zebrafish)
170692	ADAMTS18	ADAM metallopeptidase with thrombospondin type 1 motif, 18
7138	TNNT1	troponin T type 1 (skeletal, slow)
7534	YWHAZ	tyrosine 3-monooxygenase/tryptophan 5-monooxygenase activation protein, zeta polypeptide
26135	SERBP1	SERPINE1 mRNA binding protein 1
6609	SMPD1	sphingomyelin phosphodiesterase 1, acid lysosomal
7178	TPT1	tumor protein, translationally-controlled 1
8655	DYNLL1	dynein, light chain, LC8-type 1
662	BNIP1	BCL2/adenovirus E1B 19kDa interacting protein 1
291	SLC25A4	solute carrier family 25 (mitochondrial carrier; adenine nucleotide translocator), member 4
8539	API5	apoptosis inhibitor 5
4359	MPZ	myelin protein zero
26156	RSL1D1	ribosomal L1 domain containing 1
1917	EEF1A2	eukaryotic translation elongation factor 1 alpha 2
54507	ADAMTSL4	ADAMTS-like 4
29115	SAP30BP	SAP30 binding protein
54556	ING3	inhibitor of growth family, member 3
4833	NME4	non-metastatic cells 4, protein expressed in
8665	EIF3F	eukaryotic translation initiation factor 3, subunit F
8661	EIF3A	eukaryotic translation initiation factor 3, subunit A
8664	EIF3D	eukaryotic translation initiation factor 3, subunit D
8666	EIF3G	eukaryotic translation initiation factor 3, subunit G
8668	EIF3I	eukaryotic translation initiation factor 3, subunit I
11140	CDC37	cell division cycle 37 homolog (S. cerevisiae)
1982	EIF4G2	eukaryotic translation initiation factor 4 gamma, 2
9782	MATR3	matrin 3
79412	KREMEN2	kringle containing transmembrane protein 2
23171	GPD1L	glycerol-3-phosphate dehydrogenase 1-like
1852	DUSP9	dual specificity phosphatase 9
81848	SPRY4	sprouty homolog 4 (Drosophila)
55003	PAK1IP1	PAK1 interacting protein 1
9908	G3BP2	GTPase activating protein (SH3 domain) binding protein 2
55343	SLC35C1	solute carrier family 35, member C1
57727	NCOA5	nuclear receptor coactivator 5
1036	CDO1	cysteine dioxygenase, type I
540	ATP7B	ATPase, Cu++ transporting, beta polypeptide
7372	UMPS	uridine monophosphate synthetase
10972	TMED10	transmembrane emp24-like trafficking protein 10 (yeast)
114327	EFHC1	EF-hand domain (C-terminal) containing 1
6867	TACC1	transforming, acidic coiled-coil containing protein 1
54510	PCDH18	protocadherin 18
57526	PCDH19	protocadherin 19
5209	PFKFB3	6-phosphofructo-2-kinase/fructose-2,6-biphosphatase 3
425054	VCX3B	variable charge, X-linked 3B
10927	SPIN1	spindlin 1
83999	KREMEN1	kringle containing transmembrane protein 1
55608	ANKRD10	ankyrin repeat domain 10
2155	F7	coagulation factor VII (serum prothrombin conversion accelerator)
84152	PPP1R1B	protein phosphatase 1, regulatory (inhibitor) subunit 1B
6514	SLC2A2	solute carrier family 2 (facilitated glucose transporter), member 2
6550	SLC9A3	solute carrier family 9 (sodium/hydrogen exchanger), member 3
90007	MIDN	midnolin
8999	CDKL2	cyclin-dependent kinase-like 2 (CDC2-related kinase)
51529	ANAPC11	anaphase promoting complex subunit 11
402	ARL2	ADP-ribosylation factor-like 2
6117	RPA1	replication protein A1, 70kDa
54869	EPS8L1	EPS8-like 1
9184	BUB3	budding uninhibited by benzimidazoles 3 homolog (yeast)
63951	DMRTA1	DMRT-like family A1
1047	CLGN	calmegin
80705	TSGA10	testis specific, 10
353189	SLCO4C1	solute carrier organic anion transporter family, member 4C1
113746	ODF3	outer dense fiber of sperm tails 3
140894	C20orf152	chromosome 20 open reading frame 152
158798	AKAP14	A kinase (PRKA) anchor protein 14
9825	SPATA2	spermatogenesis associated 2
201161	CENPV	centromere protein V
9056	SLC7A7	solute carrier family 7 (amino acid transporter light chain, y+L system), member 7
482	ATP1B2	ATPase, Na+/K+ transporting, beta 2 polypeptide
55612	FERMT1	fermitin family member 1
23428	SLC7A8	solute carrier family 7 (amino acid transporter light chain, L system), member 8
2196	FAT2	FAT tumor suppressor homolog 2 (Drosophila)
4046	LSP1	lymphocyte-specific protein 1
81607	PVRL4	poliovirus receptor-related 4
5330	PLCB2	phospholipase C, beta 2
23046	KIF21B	kinesin family member 21B
25906	C11orf51	chromosome 11 open reading frame 51
84259	DCUN1D5	DCN1, defective in cullin neddylation 1, domain containing 5 (S. cerevisiae)
54941	RNF125	ring finger protein 125
51187	RSL24D1	ribosomal L24 domain containing 1
51491	NOP16	NOP16 nucleolar protein homolog (yeast)
3840	KPNA4	karyopherin alpha 4 (importin alpha 3)
1292	COL6A2	collagen, type VI, alpha 2
29105	C16orf80	chromosome 16 open reading frame 80
2079	ERH	enhancer of rudimentary homolog (Drosophila)
222068	TMED4	transmembrane emp24 protein transport domain containing 4
5199	CFP	complement factor properdin
629	CFB	complement factor B
731	C8A	complement component 8, alpha polypeptide
732	C8B	complement component 8, beta polypeptide
733	C8G	complement component 8, gamma polypeptide
3426	CFI	complement factor I
1675	CFD	complement factor D (adipsin)
30000	TNPO2	transportin 2
7979	SHFM1	split hand/foot malformation (ectrodactyly) type 1
23682	RAB38	RAB38, member RAS oncogene family
10527	IPO7	importin 7
83871	RAB34	RAB34, member RAS oncogene family
54509	RHOF	ras homolog gene family, member F (in filopodia)
79706	PRKRIP1	PRKR interacting protein 1 (IL11 inducible)
7756	ZNF207	zinc finger protein 207
246176	GAS2L2	growth arrest-specific 2 like 2
5496	PPM1G	protein phosphatase, Mg2+/Mn2+ dependent, 1G
79026	AHNAK	AHNAK nucleoprotein
1195	CLK1	CDC-like kinase 1
57396	CLK4	CDC-like kinase 4
766	CA7	carbonic anhydrase VII
51025	PAM16	presequence translocase-associated motor 16 homolog (S. cerevisiae)
81621	KAZALD1	Kazal-type serine peptidase inhibitor domain 1
7846	TUBA1A	tubulin, alpha 1a
9804	TOMM20	translocase of outer mitochondrial membrane 20 homolog (yeast)
25839	COG4	component of oligomeric golgi complex 4
94122	SYTL5	synaptotagmin-like 5
9789	SPCS2	signal peptidase complex subunit 2 homolog (S. cerevisiae)
550	AUP1	ancient ubiquitous protein 1
56993	TOMM22	translocase of outer mitochondrial membrane 22 homolog (yeast)
84342	COG8	component of oligomeric golgi complex 8
85439	STON2	stonin 2
202151	RANBP3L	RAN binding protein 3-like
83851	SYT16	synaptotagmin XVI
10476	ATP5H	ATP synthase, H+ transporting, mitochondrial Fo complex, subunit d
479	ATP12A	ATPase, H+/K+ transporting, nongastric, alpha polypeptide
55839	CENPN	centromere protein N
4739	NEDD9	neural precursor cell expressed, developmentally down-regulated 9
4172	MCM3	minichromosome maintenance complex component 3
4175	MCM6	minichromosome maintenance complex component 6
147841	SPC24	SPC24, NDC80 kinetochore complex component, homolog (S. cerevisiae)
253012	HEPACAM2	HEPACAM family member 2
7277	TUBA4A	tubulin, alpha 4a
22981	NINL	ninein-like
5597	MAPK6	mitogen-activated protein kinase 6
57092	PCNP	PEST proteolytic signal containing nuclear protein
55054	ATG16L1	ATG16 autophagy related 16-like 1 (S. cerevisiae)
6513	SLC2A1	solute carrier family 2 (facilitated glucose transporter), member 1
51103	NDUFAF1	NADH dehydrogenase (ubiquinone) 1 alpha subcomplex, assembly factor 1
8971	H1FX	H1 histone family, member X
283518	KCNRG	potassium channel regulator
2272	FHIT	fragile histidine triad gene
51232	CRIM1	cysteine rich transmembrane BMP regulator 1 (chordin-like)
7980	TFPI2	tissue factor pathway inhibitor 2
64386	MMP25	matrix metallopeptidase 25
4794	NFKBIE	nuclear factor of kappa light polypeptide gene enhancer in B-cells inhibitor, epsilon
8266	UBL4A	ubiquitin-like 4A
11336	EXOC3	exocyst complex component 3
90332	EXOC3L2	exocyst complex component 3-like 2
6565	SLC15A2	solute carrier family 15 (H+/peptide transporter), member 2
11018	TMED1	transmembrane emp24 protein transport domain containing 1
100188893	TOMM6	translocase of outer mitochondrial membrane 6 homolog (yeast)
375035	SFT2D2	SFT2 domain containing 2
25972	UNC50	unc-50 homolog (C. elegans)
1118	CHIT1	chitinase 1 (chitotriosidase)
25758	C11orf41	chromosome 11 open reading frame 41
401466	C8orf59	chromosome 8 open reading frame 59
4025	LPO	lactoperoxidase
125336	LOXHD1	lipoxygenase homology domains 1
57522	SRGAP1	SLIT-ROBO Rho GTPase activating protein 1
23526	HMHA1	histocompatibility (minor) HA-1
80728	ARHGAP39	Rho GTPase activating protein 39
9170	LPAR2	lysophosphatidic acid receptor 2
2760	GM2A	GM2 ganglioside activator
153020	RASGEF1B	RasGEF domain family, member 1B
1503	CTPS	CTP synthase
10216	PRG4	proteoglycan 4
169355	IDO2	indoleamine 2,3-dioxygenase 2
54502	RBM47	RNA binding motif protein 47
54878	DPP8	dipeptidyl-peptidase 8
84340	GFM2	G elongation factor, mitochondrial 2
2193	FARSA	phenylalanyl-tRNA synthetase, alpha subunit
150483	TEKT4	tektin 4
10728	PTGES3	prostaglandin E synthase 3 (cytosolic)
55503	TRPV6	transient receptor potential cation channel, subfamily V, member 6
9022	CLIC3	chloride intracellular channel 3
9227	LRAT	lecithin retinol acyltransferase (phosphatidylcholine--retinol O-acyltransferase)
1187	CLCNKA	chloride channel Ka
9166	EBAG9	estrogen receptor binding site associated, antigen, 9
11083	DIDO1	death inducer-obliterator 1
140691	TRIM69	tripartite motif containing 69
79811	SLTM	SAFB-like, transcription modulator
8193	DPF1	D4, zinc and double PHD fingers family 1
8395	PIP5K1B	phosphatidylinositol-4-phosphate 5-kinase, type I, beta
8727	CTNNAL1	catenin (cadherin-associated protein), alpha-like 1
1004	CDH6	cadherin 6, type 2, K-cadherin (fetal kidney)
2815	GP9	glycoprotein IX (platelet)
5099	PCDH7	protocadherin 7
28316	CDH20	cadherin 20, type 2
389118	CDHR4	cadherin-related family member 4
57575	PCDH10	protocadherin 10
4059	BCAM	basal cell adhesion molecule (Lutheran blood group)
10256	CNKSR1	connector enhancer of kinase suppressor of Ras 1
5172	SLC26A4	solute carrier family 26, member 4
8671	SLC4A4	solute carrier family 4, sodium bicarbonate cotransporter, member 4
57419	SLC24A3	solute carrier family 24 (sodium/potassium/calcium exchanger), member 3
64116	SLC39A8	solute carrier family 39 (zinc transporter), member 8
9914	ATP2C2	ATPase, Ca++ transporting, type 2C, member 2
84239	ATP13A4	ATPase type 13A4
51075	TMX2	thioredoxin-related transmembrane protein 2
118487	CHCHD1	coiled-coil-helix-coiled-coil-helix domain containing 1
28973	MRPS18B	mitochondrial ribosomal protein S18B
51264	MRPL27	mitochondrial ribosomal protein L27
64981	MRPL34	mitochondrial ribosomal protein L34
65993	MRPS34	mitochondrial ribosomal protein S34
54516	MTRF1L	mitochondrial translational release factor 1-like
138428	PTRH1	peptidyl-tRNA hydrolase 1 homolog (S. cerevisiae)
51629	SLC25A39	solute carrier family 25, member 39
5122	PCSK1	proprotein convertase subtilisin/kexin type 1
10610	ST6GALNAC2	ST6 (alpha-N-acetyl-neuraminyl-2,3-beta-galactosyl-1,3)-N-acetylgalactosaminide alpha-2,6-sialyltransferase 2
338596	ST8SIA6	ST8 alpha-N-acetyl-neuraminide alpha-2,8-sialyltransferase 6
8128	ST8SIA2	ST8 alpha-N-acetyl-neuraminide alpha-2,8-sialyltransferase 2
84909	C9orf3	chromosome 9 open reading frame 3
93010	B3GNT7	UDP-GlcNAc:betaGal beta-1,3-N-acetylglucosaminyltransferase 7
92126	DSEL	dermatan sulfate epimerase-like
79586	CHPF	chondroitin polymerizing factor
9953	HS3ST3B1	heparan sulfate (glucosamine) 3-O-sulfotransferase 3B1
262	AMD1	adenosylmethionine decarboxylase 1
6519	SLC3A1	solute carrier family 3 (cystine, dibasic and neutral amino acid transporters, activator of cystine, dibasic and neutral amino acid transport), member 1
9945	GFPT2	glutamine-fructose-6-phosphate transaminase 2
9167	COX7A2L	cytochrome c oxidase subunit VIIa polypeptide 2 like
56267	CCBL2	cysteine conjugate-beta lyase 2
5287	PIK3C2B	phosphoinositide-3-kinase, class 2, beta polypeptide
30811	HUNK	hormonally up-regulated Neu-associated kinase
145873	MESP2	mesoderm posterior 2 homolog (mouse)
81611	ANP32E	acidic (leucine-rich) nuclear phosphoprotein 32 family, member E
84787	SUV420H2	suppressor of variegation 4-20 homolog 2 (Drosophila)
8260	NAA10	N(alpha)-acetyltransferase 10, NatA catalytic subunit
132671	SPATA18	spermatogenesis associated 18 homolog (rat)
55194	FAM176B	family with sequence similarity 176, member B
6612	SUMO3	SMT3 suppressor of mif two 3 homolog 3 (S. cerevisiae)
55968	NSFL1C	NSFL1 (p97) cofactor (p47)
144699	FBXL14	F-box and leucine-rich repeat protein 14
1287	COL4A5	collagen, type IV, alpha 5
51477	ISYNA1	inositol-3-phosphate synthase 1
5106	PCK2	phosphoenolpyruvate carboxykinase 2 (mitochondrial)
79071	ELOVL6	ELOVL fatty acid elongase 6
79993	ELOVL7	ELOVL fatty acid elongase 7
55301	OLAH	oleoyl-ACP hydrolase
130814	PQLC3	PQ loop repeat containing 3
151194	METTL21A	methyltransferase like 21A
79609	METTL21D	methyltransferase like 21D
143662	MUC15	mucin 15, cell surface associated
3418	IDH2	isocitrate dehydrogenase 2 (NADP+), mitochondrial
130752	MDH1B	malate dehydrogenase 1B, NAD (soluble)
9761	MLEC	malectin
89944	GLB1L2	galactosidase, beta 1-like 2
169436	C9orf96	chromosome 9 open reading frame 96
22929	SEPHS1	selenophosphate synthetase 1
5959	RDH5	retinol dehydrogenase 5 (11-cis/9-cis)
9543	IGDCC3	immunoglobulin superfamily, DCC subclass, member 3
162494	RHBDL3	rhomboid, veinlet-like 3 (Drosophila)
10875	FGL2	fibrinogen-like 2
286887	KRT6C	keratin 6C
3853	KRT6A	keratin 6A
57460	PPM1H	protein phosphatase, Mg2+/Mn2+ dependent, 1H
9248	GPR50	G protein-coupled receptor 50
283254	HARBI1	harbinger transposase derived 1
85463	ZC3H12C	zinc finger CCCH-type containing 12C
57523	NYNRIN	NYN domain and retroviral integrase containing
751071	METTL12	methyltransferase like 12
55691	FRMD4A	FERM domain containing 4A
6561	SLC13A1	solute carrier family 13 (sodium/sulfate symporters), member 1
26266	SLC13A4	solute carrier family 13 (sodium/sulfate symporters), member 4
54020	SLC37A1	solute carrier family 37 (glycerol-3-phosphate transporter), member 1
9120	SLC16A6	solute carrier family 16, member 6 (monocarboxylic acid transporter 7)
152519	NIPAL1	NIPA-like domain containing 1
136306	SVOPL	SVOP-like
113457	TUBA3D	tubulin, alpha 3d
7278	TUBA3C	tubulin, alpha 3c
54836	BSPRY	B-box and SPRY domain containing
84975	MFSD5	major facilitator superfamily domain containing 5
23632	CA14	carbonic anhydrase XIV
39	ACAT2	acetyl-CoA acetyltransferase 2
23024	PDZRN3	PDZ domain containing ring finger 3
10489	LRRC41	leucine rich repeat containing 41
55510	DDX43	DEAD (Asp-Glu-Ala-Asp) box polypeptide 43
143162	FRMPD2	FERM and PDZ domain containing 2
134266	GRPEL2	GrpE-like 2, mitochondrial (E. coli)
374407	DNAJB13	DnaJ (Hsp40) homolog, subfamily B, member 13
84656	GLYR1	glyoxylate reductase 1 homolog (Arabidopsis)
10161	LPAR6	lysophosphatidic acid receptor 6
165829	GPR156	G protein-coupled receptor 156
2846	LPAR4	lysophosphatidic acid receptor 4
55890	GPRC5C	G protein-coupled receptor, family C, group 5, member C
100130988	C7orf72	chromosome 7 open reading frame 72
100505741	SPATA1	spermatogenesis associated 1
100529141	LGTN	ligatin
10137	RBM12	RNA binding motif protein 12
10233	LRRC23	leucine rich repeat containing 23
112885	PHF21B	PHD finger protein 21B
116441	TM4SF18	transmembrane 4 L six family member 18
120224	TMEM45B	transmembrane protein 45B
122046	C13orf26	chromosome 13 open reading frame 26
124801	LSM12	LSM12 homolog (S. cerevisiae)
125050	RN7SK	RNA, 7SK small nuclear
126075	CCDC159	coiled-coil domain containing 159
127003	C1orf194	chromosome 1 open reading frame 194
129831	RBM45	RNA binding motif protein 45
130813	C2orf50	chromosome 2 open reading frame 50
133923	ZNF474	zinc finger protein 474
134265	AFAP1L1	actin filament associated protein 1-like 1
135892	TRIM50	tripartite motif containing 50
138162	C9orf116	chromosome 9 open reading frame 116
140700	SAMD10	sterile alpha motif domain containing 10
144811	LACC1	laccase (multicopper oxidoreductase) domain containing 1
145497	C14orf166B	chromosome 14 open reading frame 166B
146845	WDR16	WD repeat domain 16
149483	CCDC17	coiled-coil domain containing 17
151651	EFHB	EF-hand domain family, member B
155006	TMEM213	transmembrane protein 213
161779	PGBD4	piggyBac transposable element derived 4
163782	KANK4	KN motif and ankyrin repeat domains 4
168090	C6orf118	chromosome 6 open reading frame 118
199964	TMEM61	transmembrane protein 61
200008	CDCP2	CUB domain containing protein 2
200132	TCTEX1D1	Tctex1 domain containing 1
2130	EWSR1	Ewing sarcoma breakpoint region 1
219557	C7orf62	chromosome 7 open reading frame 62
219670	ENKUR	enkurin, TRPC channel interacting protein
220004	PPP1R32	protein phosphatase 1, regulatory subunit 32
220047	CCDC83	coiled-coil domain containing 83
221092	HNRNPUL2	heterogeneous nuclear ribonucleoprotein U-like 2
22889	KIAA0907	KIAA0907
23131	GPATCH8	G patch domain containing 8
23452	ANGPTL2	angiopoietin-like 2
24142	NAT6	N-acetyltransferase 6 (GCN5-related)
25957	PNISR	PNN-interacting serine/arginine-rich protein
26103	LRIT1	leucine-rich repeat, immunoglobulin-like and transmembrane domains 1
26148	C10orf12	chromosome 10 open reading frame 12
26150	RIBC2	RIB43A domain with coiled-coils 2
26152	ZNF337	zinc finger protein 337
283284	IGSF22	immunoglobulin superfamily, member 22
283659	PRTG	protogenin
283726	FAM154B	family with sequence similarity 154, member B
283991	FAM100B	family with sequence similarity 100, member B
284067	C17orf105	chromosome 17 open reading frame 105
284069	FAM171A2	family with sequence similarity 171, member A2
285016	FAM150B	family with sequence similarity 150, member B
286343	C9orf150	chromosome 9 open reading frame 150
28974	C19orf53	chromosome 19 open reading frame 53
29080	CCDC59	coiled-coil domain containing 59
29970	SCHIP1	schwannomin interacting protein 1
29997	GLTSCR2	glioma tumor suppressor candidate region gene 2
30008	EFEMP2	EGF containing fibulin-like extracellular matrix protein 2
3151	HMGN2	high mobility group nucleosomal binding domain 2
339778	C2orf70	chromosome 2 open reading frame 70
343066	AADACL4	arylacetamide deacetylase-like 4
374786	EFCAB5	EF-hand calcium binding domain 5
387640	C10orf140	chromosome 10 open reading frame 140
388588	LOC388588	uncharacterized LOC388588
388633	LDLRAD1	low density lipoprotein receptor class A domain containing 1
388701	C1orf189	chromosome 1 open reading frame 189
388969	C2orf68	chromosome 2 open reading frame 68
389136	VGLL3	vestigial like 3 (Drosophila)
390010	NKX1-2	NK1 homeobox 2
399693	MGC50722	uncharacterized MGC50722
400506	C16orf88	chromosome 16 open reading frame 88
401124	DTHD1	death domain containing 1
401387	LRRD1	leucine-rich repeats and death domain containing 1
401399	PRRT4	proline-rich transmembrane protein 4
402160	LOC402160	uncharacterized LOC402160
4236	MFAP1	microfibrillar-associated protein 1
440097	DBX2	developing brain homeobox 2
440498	HSBP1L1	heat shock factor binding protein 1-like 1
441054	C4orf47	chromosome 4 open reading frame 47
4440	MSI1	musashi homolog 1 (Drosophila)
474354	LRRC18	leucine rich repeat containing 18
51249	TMEM69	transmembrane protein 69
51406	NOL7	nucleolar protein 7, 27kDa
51442	VGLL1	vestigial like 1 (Drosophila)
53344	CHIC1	cysteine-rich hydrophobic domain 1
54058	C21orf58	chromosome 21 open reading frame 58
54149	C21orf91	chromosome 21 open reading frame 91
54788	DNAJB12	DnaJ (Hsp40) homolog, subfamily B, member 12
54953	C1orf27	chromosome 1 open reading frame 27
55057	AIM1L	absent in melanoma 1-like
55082	ARGLU1	arginine and glutamate rich 1
552900	BOLA2	bolA homolog 2 (E. coli)
55671	SMEK1	SMEK homolog 1, suppressor of mek1 (Dictyostelium)
55765	C1orf106	chromosome 1 open reading frame 106
55805	LRP2BP	LRP2 binding protein
56252	YLPM1	YLP motif containing 1
56961	SHD	Src homology 2 domain containing transforming protein D
57095	PITHD1	PITH (C-terminal proteasome-interacting domain of thioredoxin-like) domain containing 1
57456	KIAA1143	KIAA1143
57547	ZNF624	zinc finger protein 624
57655	GRAMD1A	GRAM domain containing 1A
57710	KIAA1614	KIAA1614
57801	HES4	hairy and enhancer of split 4 (Drosophila)
58500	ZNF250	zinc finger protein 250
63926	ANKRD5	ankyrin repeat domain 5
644943	RASSF10	Ras association (RalGDS/AF-6) domain family (N-terminal) member 10
652147	LOC652147	---
653247	PRB2	proline-rich protein BstNI subfamily 2
6748	SSR4	signal sequence receptor, delta
7112	TMPO	thymopoietin
727857	BHLHA9	basic helix-loop-helix family, member a9
7569	ZNF182	zinc finger protein 182
7571	ZNF23	zinc finger protein 23 (KOX 16)
7738	ZNF184	zinc finger protein 184
7746	ZNF193	zinc finger protein 193
7769	ZNF226	zinc finger protein 226
79781	IQCA1	IQ motif containing with AAA domain 1
79998	ANKRD53	ankyrin repeat domain 53
8000	PSCA	prostate stem cell antigen
80000	GREB1L	growth regulation by estrogen in breast cancer-like
80143	SIKE1	suppressor of IKBKE 1
80258	EFHC2	EF-hand domain (C-terminal) containing 2
80774	LIMD2	LIM domain containing 2
80775	TMEM177	transmembrane protein 177
81688	C6orf62	chromosome 6 open reading frame 62
83659	TEKT1	tektin 1
83861	RSPH3	radial spoke 3 homolog (Chlamydomonas)
84065	TMEM222	transmembrane protein 222
84069	PLEKHN1	pleckstrin homology domain containing, family N member 1
84247	LDOC1L	leucine zipper, down-regulated in cancer 1-like
84326	C16orf13	chromosome 16 open reading frame 13
84337	ELOF1	elongation factor 1 homolog (S. cerevisiae)
84437	KIAA1826	KIAA1826
84765	ZNF577	zinc finger protein 577
84823	LMNB2	lamin B2
84872	ZC3H10	zinc finger CCCH-type containing 10
85415	RHPN2	rhophilin, Rho GTPase binding protein 2
85416	ZIC5	Zic family member 5
90050	FAM181A	family with sequence similarity 181, member A
90317	ZNF616	zinc finger protein 616
90871	C9orf123	chromosome 9 open reading frame 123
90874	ZNF697	zinc finger protein 697
91368	CDKN2AIPNL	CDKN2A interacting protein N-terminal like
91433	RCCD1	RCC1 domain containing 1
91661	ZNF765	zinc finger protein 765
92703	TMEM183A	transmembrane protein 183A
93109	TMEM44	transmembrane protein 44
93190	C1orf158	chromosome 1 open reading frame 158
9686	VGLL4	vestigial like 4 (Drosophila)

## Sheet: delayPeak_geneList
UBB
EFHB
RNF20
CXCL12
LRIG3
BAMBI
FKBP6
TCERG1
CDC37
POLR2A
SMAP1
CCBL2
NUP50
TUBA3D
ANAPC11
PLRG1
C9orf98
KLF2
DDX43
PLEKHN1
C1orf106
C9orf96
MIXL1
SOX17
DSPP
C1orf27
TMX2
CHTF18
ZC3H10
UBL4A
FARSA
ZNF337
SETDB2
TUBA3C
HNRNPA1
C9orf3
EXOC3
SFRP2
EAPP
NAA10
COL6A2
PDZRN3
HES7
RABGAP1
RPUSD4
C2orf50
SPATA2
ZC4H2
NOL7
LOC100292202
SYNCRIP
CLK4
WBP4
C1orf128
MCM3
PGBD4
CTPS
CTNNB1
ATG16L1
SFRS1
SFPQ
WEE1
OTX2
DEDD2
ANP32B
CHCHD1
SNRPA
SOX2
SFRS13A
THOC4
BCAS2
KAZALD1
SFRP5
EIF4A3
EIF4A1
SMAD7
ANP32E
CCDC59
PRDM1
PURA
ISL1
BARHL2
SF3B14
DCUN1D5
DKC1
RSRC1
PSMD6
IRX3
LRRC23
TARDBP
FAM119A
EBAG9
MESP2
TNPO2
HES5
ZNF182
LOC402160
C20orf152
TRAF4
RNMT
SKP2
SPRY2
UTP11L
WNT8A
NDRG2
MPZ
TUBA1B
LOC100293101
CDKN2AIPNL
PRMT1
CLK1
LPAR6
UPK1A
IDH2
MYOD1
CPSF2
LPAR2
C1orf77
SMARCAL1
PSMD7
DDX51
C5orf54
SOX11
ZMAT5
MFAP1
HNRNPH1
MAGEL2
TOMM6
MYEF2
LSM12
AFAP1L1
TMED2
A4GNT
DDX17
PPM1G
UBA52
HNRNPA0
TOMM20
C13orf31
SPRY4
ATP1A1
HNRNPU
NEDD8
SNRNP70
SP1
MARCKS
NCBP2
ERH
UPK3B
RHEBL1
SLC25A4
PPWD1
SET
NET1
YWHAZ
PRB2
PPDPF
UGDH
KPNA4
C19orf53
G3BP2
CCDC55
FGFR4
C14orf166B
FBXL14
ATF4
ELOVL7
ZNF207
SLC35C1
RBM45
BCAM
IMP3
UBE2L3
SLC25A39
PAK1IP1
ATP5H
ZEB2
SHFM1
SLC9A3
RRS1
C16orf13
C14orf156
SARNP
SHH
SPATA18
NEDD9
UNC5B
MRPL27
RNF125
CRIM1
CD274
RPL37
LRRN1
ISG20L2
NEUROG1
GAS2L1
EIF2B2
PRG4
NOP16
BCCIP
GAR1
PQLC3
TMEM177
LRIT1
PPM1H
TM4SF18
CDC42EP2
CISH
C16orf88
RBM15
SCHIP1
LOC100291710
PNRC2
SLC2A1
PSMD4
DYNLL1
WWOX
MMP11
C2orf70
TMED10
PRTG
PSMA5
MRPS34
RPL22
DPP8
TEKT1
BUD13
SNAI2
PSMC1
HMGN2
MED20
RSL24D1
SNRPE
SSR4
PCNP
DUSP11
TP53
CENPV
DHX15
NME4
HSP90AB1
ALDOB
RNPS1
LZTS2
SPC24
SNRPC
APLNR
CCDC83
SNRPF
OLAH
RDH5
LOC100287898
FAM154B
CFD
SMO
PRKX
SESN1
H2AFZ
LDLRAD1
GLTSCR2
HSPA9
TOMM22
EBNA1BP2
C2orf62
IGDCC3
LRTOMT
SEMA4B
NIPAL1
FTH1
NSFL1C
VPS52
TET2
CDHR4
RPS10
PRPF8
OLFM4
LBX1
HOXB2
HNRPLL
TIA1
SLTM
CR1
DNMT3B
FAU
GRAMD1A
PAPPA2
RN7SK
AMD1
DHRS3
ZC3H12C
SNRPA1
RAB27A
ZNF703
SNAI1
MAPK6
NFKBIL1
LASS2
PABPN1
HNRNPC
SNRNP27
CSNK1A1
C16orf80
YLPM1
ERF
FUS
STMN1
ANKRD10
TMPO
HDGF
PSMC3
DNAJC8
KRT4
CUGBP2
FCF1
ST6GALNAC2
DDX5
CCND1
KHSRP
HNRNPM
LMNB2
FUBP3
HIF3A
SLC39A8
SF1
SAFB
ARGLU1
TPT1
C6orf118
EEF2
LOC440957
KHDRBS1
THRAP3
ELOF1
SFRS4
CDH2
ZNF326
CSTF1
EWSR1
KIAA1143
AKAP8L
FN1
HOXC4
GCM1
TRA2B
LUC7L
FAM176B
ISYNA1
SFRS5
ID3
NOP56
MSI1
TUBA1A
TFCP2L1
EEF1A2
SNRPN
C1orf125
PDGFRA
RPL12
RBMX
NONO
LOC100288317
SLC2A2
LPAR4
NFYC
USH2A
TMEM222
F7
C8orf59
MSX1
PCDH18
FAM100B
LSP1
HNRNPUL1
MUC1
PTRH1
ZNF577
SNRPD3
JUB
NYNRIN
GJB6
BUB3
RPS3
RHPN2
HES6
ROBO2
SALL1
PNO1
YTHDC1
TUBA4A
PSPC1
GNL3
CDX4
HNF1B
SERBP1
POP5
NCL
LOC653884
TMEM183A
MCM6
RIPPLY2
U2AF1
RBM12
WNT5B
TOX3
MCM2
TCTEX1D1
EMG1
RBM9
C1orf194
API5
FGF3
GREB1L
TRIM69
CCDC56
FBL
MGC50722
PAN2
YWHAB
ADAMTSL4
RIBC2
HNRNPL
KIF21B
U2AF2
ZC3H11A
NRP2
VCX3B
ATP1B2
CHPF
MATR3
RANBP3L
SFRS6
COL13A1
NFKBIZ
SEPHS1
GFPT1
PHLDB2
FOXJ1
C9orf123
CA14
ZNF184
TSC22D3
EIF3G
OVOL2
ERMN
ILF3
SFRS11
MIDN
TFPI2
NRARP
DIDO1
MST1R
AXIN2
ZRANB2
EDF1
NPM1
CFB
POU2F2
PUF60
KIAA0907
HES4
FRMD4A
IL1B
RPA1
EIF4G2
RCCD1
KRT8
PCSK1
KRT18
IGSF22
GAS1
RRAS
XRN2
GRHL3
RPS9
FZD10
TBX3
VASN
RBM39
MNX1
ATF3
HMGB2
RHOB
RSPH3
PTGDS
NOTCH1
RIPPLY1
PCDH8
KIAA1967
GPRC5C
PRDM12
CFP
ZNF516
RARG
APCDD1
HNRNPUL2
CDO1
PBX2
PHOX2A
ACAT2
NKRF
EPS8L1
GNG10
RPS5
RAB34
GRHL1
ADAR
IRX2
C14orf138
SH3TC2
TOB2
SLC7A8
MIR203
VAMP5
RASSF10
ALCAM
GLYR1
EFNA1
LFNG
FOXB1
MAS1
HOXA1
SMEK1
OSR1
NHP2L1
KLF5
FAT2
SFRS18
SF3B1
RSPO3
HDX
MEOX1
RBM10
ANG
EXOC3L2
C17orf96
CCDC159
ATP6V1B1
LRAT
ENC1
PKDCC
CECR2
ADAM8
ZNF697
NGFR
GATA4
GRPEL2
TPBG
SUMO3
RHOF
CIRBP
B3GNT7
MYC
IGF2
C9orf116
TEAD1
ZIC5
COX7A2L
FUBP1
RBM47
EIF3D
ACIN1
SLC34A2
HARBI1
PPIL1
HES3
CDX2
SLC37A1
BCL7A
SP7
PDGFA
DLX3
SMPD1
GM2A
ROR2
SIX3
LOC100289737
HNRNPH3
CELSR1
ONECUT2
CLGN
HOXA2
CCDC151
FAM83D
UNC50
PRRT4
GBX2
GATA3
TRAK1
FOXC1
ZNF250
GPC4
RRP7A
DDIT3
GPR156
LOC100287526
ZNF193
UBTF
ARL2
DPF1
GPR50
C9orf150
TRPS1
NOL11
VEZF1
FOXC2
NFKBIE
HNRNPA3
ENKUR
RELT
CDX1
NCOA5
TMED4
VGLL4
PPARG
C4orf47
A1CF
TRIM29
ELOVL6
DDR1
ANPEP
GABPB1
SLC7A7
AGRN
DBX1
LRP2BP
RCOR3
PTRH2
ZNF624
LOC388588
C8B
GTF2IRD1
ST8SIA2
RBMS1
ZNF638
EIF3I
DNAJB13
QKI
GFM2
HOXB3
LIMD2
NINL
KIAA1614
SIKE1
SFRS12
NKX2-8
C1orf230
PCDH10
FOXN4
H1FX
LOC100133226
ARRDC3
HOXB13
DSEL
TOP1
NAT6
NAT14
PABPC1
C8A
GPD1L
DLX6
SLCO4C1
RBM38
AQP3
FAM171A2
EIF3F
EMX1
NTN1
SALL2
IDO2
PTBP2
ZNF616
AKNA
PCDH7
ANKRD6
EPHB4
ZNF226
SLC16A6
ETV1
CHIT1
SMOC1
ITGA3
ACVR2B
CXCR4
C7orf62
PTPRF
PLK4
LOC401387
HLX
MMP25
MFSD5
AHNAK
DAG1
GATAD2A
LEF1
BCAR3
PHF21B
C6orf62
COG4
NKX1-2
TMEM44
SPCS2
NR6A1
SLC13A4
VAPB
C1orf158
HOXA3
FASLG
NOB1
ZNF474
SCAND3
C10orf140
CFI
WNT3
THBS4
KRT6C
EDN1
HOXB7
SLC4A4
GP9
EPHA7
LIN28
ZNF23
TMEM213
HIPK1
C11orf51
EIF3E
Magmas
ANGPTL2
LDOC1L
PSCA
EFHC1
RASGEF1B
MRPS18B
BSPRY
HS3ST3B1
MAMLD1
ZNF765
MEIS1
HOXA5
RHBDL3
C21orf58
KIF26A
RCOR1
CRB1
ODZ3
ZBTB8OS
RUNX1
IQCA1
EIF3A
SMYD3
EPM2AIP1
GLI2
ATP6V0A4
IRX5
WDR16
PCK2
KREMEN1
XBP1
FST
COG8
IGFBP5
ATP2C2
GDNF
CDH6
KIAA1688
HUNK
C5
RAD17
TAL1
NKX2-5
NKX2-6
SP8
PTGES3
RARA
SIM1
RSL1D1
CHIC1
LRP2
SHD
MYCN
TMED1
WNT8B
GJC1
PFKFB3
SLC26A4
MLEC
CA7
LGTN
PTPRS
PIK3C2B
TFAP2B
NOX4
ATP6V1G3
HNRNPD
LOC100294273
ODF3
MRPL34
PAX7
DMRT2
TACC1
SRGAP1
RSPH1
TRIM50
LRRC41
C8G
HNF1A
GLI3
C1orf189
KCNE1
TEKT4
TSHZ1
ROR1
FAM181A
FSHB
SAP30BP
ZNF829
FAM150B
HOXC6
PDF
SPIN1
C7orf72
TRIM71
EFHC2
PAX2
DCDC2
RP9
FOXN3
MSX2
CTNNAL1
KANK4
METTL12
ZNF750
FAM150A
COL4A5
SLC4A10
KIAA1826
BAHCC1
LOC100133553
RAB25
RFX6
WNT6
ADAMTS18
NR5A2
HOXB5
RAB17
TMEM69
LRRC18
WNT9B
LAMB1
JAM3
LRP4
MDH1B
LOC642132
IPO7
CDKL2
KCP
PCF11
ZNF423
IQCG
SMCR7L
HMX3
GATA5
C13orf26
RNF25
PCDH19
IHH
HSBP1L1
C2orf68
LOC652147
HOXD4
MLL
MUC15
IGSF9
AKAP14
PBX3
PLCB2
ADRB2
NANOS3
HOXD9
DMD
ZNF462
TFAP2E
TCF15
SOX9
CLCNKA
SAMD10
SFT2D2
TP73
C21orf91
STON2
FHIT
GAS2L2
ATP12A
HOXB4
FRMPD2
SPATA1
HOXB8
MTRF1L
KRT6A
DBX2
CCDC17
CYP26C1
C1orf51
PAX6
CD86
RBL1
ANKRD5
TRPV6
FMNL2
TSGA10
C13orf33
HOXA9
PHLDB1
ANKRD53
ALX1
HOXC8
LOC100133311
FGF10
CDCP2
ASTL
ARID3A
KIAA0391
CLIC3
SCEL
SPIB
EFCAB5
OSR2
FGL2
PIP5K1B
GPATCH8
TBX20
EFNB3
FOXG1
PVRL4
SFRS2IP
DTHD1
ITPR3
HAND1
TMEM45B
CNKSR1
HOXD3
EIF2C2
NPAS4
HOXA7
LMX1B
GFI1
WDR72
VGLL3
LOC100292074
AIM1L
C11orf41
KLB
VGLL1
CCNK
GFPT2
AADACL4
UMPS
PAX8
EGR3
CYP1A1
DMRTA1
EGR4
PODXL
CASC3
KCNRG
BEND3
WNT4
ZNF93
DMRT3
BHLHA9
CELSR2
CDK16
AUP1
ING3
ZNRD1
RPUSD1
RLF
SVOPL
BOLA2
BNIP1
GLB1L2
SUV420H2
ATXN7L3
EN2
PPP1R1B
ADAMTS1
DUSP9
SOX10
P2RY4
HMHA1
ATP7B
HOXD8
FRK
LOXHD1
SYT16
LMO2
TCF21
TBX22
QRICH1
TIMP3
MIR142
TBX1
RBM20
SLC24A3
FERMT1
SLC3A1
DNAJB12
TMEM61
CENPN
NUP54
TBX18
KREMEN2
RSPO2
PRKRIP1
COLEC12
NDUFAF1
TNNT1
ELK4
CDH20
ATP13A4
HFE2
GBX1
AKT2
C10orf12
PLOD2
NAA15
DAPK3
C11orf66
POU3F4
SLC15A2
COL8A1
CXXC1
VTCN1
TMOD1
SYTL5
RAB38
PGLYRP1
ST8SIA6
EFEMP2
SLC13A1
C17orf105
LPO
LPAR3
SOX8
MIR451
HEPACAM2
SRFBP1
RETN
ELF5

## Sheet: cycle_Overlaps
Overlap Results
Collection(s):	BP
# overlaps shown:	10
# genesets in collections:	4436
# genes in comparison (n):	95
# genes in universe (N):	45956
Gene Set Name	# Genes in Gene Set (K)	Description	# Genes in Overlap (k)	k/K	p-value	FDR q-value
GO_CHROMOSOME_ORGANIZATION	1009	A process that is carried out at the cellular level that results in the assembly, arrangement of constituent parts, or disassembly of chromosomes, structures composed of a very long molecule of DNA and associated proteins that carries hereditary information. This term covers covalent modifications at the molecular level as well as spatial relationships among the major components of a chromosome.	15	0.0149	2.58e-09	1.14e-05
GO_PEPTIDYL_LYSINE_MODIFICATION	312	The modification of peptidyl-lysine.	9	0.0288	1.92e-08	4.27e-05
GO_PROTEIN_MODIFICATION_BY_SMALL_PROTEIN_CONJUGATION_OR_REMOVAL	873	A protein modification process in which one or more groups of a small protein, such as ubiquitin or a ubiquitin-like protein, are covalently attached to or removed from a target protein.	13	0.0149	3.2e-08	4.73e-05
GO_COVALENT_CHROMATIN_MODIFICATION	345	The alteration of DNA or protein in chromatin by the covalent addition or removal of chemical groups.	9	0.0261	4.55e-08	5.04e-05
GO_NEGATIVE_REGULATION_OF_NITROGEN_COMPOUND_METABOLIC_PROCESS	1517	Any process that stops, prevents, or reduces the frequency, rate or extent of the chemical reactions and pathways involving nitrogen or nitrogenous compounds.	16	0.0105	8.7e-08	7.72e-05
GO_CHROMATIN_ORGANIZATION	663	Any process that results in the specification, formation or maintenance of the physical structure of eukaryotic chromatin.	11	0.0166	1.35e-07	0.0001
GO_CHROMATIN_MODIFICATION	539	The alteration of DNA, protein, or sometimes RNA, in chromatin, which may result in changing the chromatin structure.	10	0.0186	1.88e-07	0.000119
GO_NEGATIVE_REGULATION_OF_GENE_EXPRESSION	1493	Any process that decreases the frequency, rate or extent of gene expression. Gene expression is the process in which a gene's coding sequence is converted into a mature gene product or products (proteins or RNA). This includes the production of an RNA transcript as well as any processing to produce a mature RNA product or an mRNA (for protein-coding genes) and the translation of that mRNA into pr…	15	0.01	4.26e-07	0.000236
GO_POSITIVE_REGULATION_OF_GENE_EXPRESSION	1733	Any process that increases the frequency, rate or extent of gene expression. Gene expression is the process in which a gene's coding sequence is converted into a mature gene product or products (proteins or RNA). This includes the production of an RNA transcript as well as any processing to produce a mature RNA product or an mRNA (for protein-coding genes) and the translation of that mRNA into pr…	16	0.0092	5.17e-07	0.000255
GO_PROTEIN_UBIQUITINATION	629	The process in which one or more ubiquitin groups are added to a protein.	10	0.0159	7.65e-07	0.000339
Gene/Gene Set Overlap Matrix
Entrez Gene Id	Gene Symbol	Gene Description	GO_CHROMOSOME_ORGANIZATION	GO_PEPTIDYL_LYSINE_MODIFICATION	GO_PROTEIN_MODIFICATION_BY_SMALL_PROTEIN_CONJUGATION_OR_REMOVAL	GO_COVALENT_CHROMATIN_MODIFICATION	GO_NEGATIVE_REGULATION_OF_NITROGEN_COMPOUND_METABOLIC_PROCESS	GO_CHROMATIN_ORGANIZATION	GO_CHROMATIN_MODIFICATION	GO_NEGATIVE_REGULATION_OF_GENE_EXPRESSION	GO_POSITIVE_REGULATION_OF_GENE_EXPRESSION	GO_PROTEIN_UBIQUITINATION
7508	XPC	xeroderma pigmentosum, complementation group C	GO_CHROMOSOME_ORGANIZATION	GO_PEPTIDYL_LYSINE_MODIFICATION	GO_PROTEIN_MODIFICATION_BY_SMALL_PROTEIN_CONJUGATION_OR_REMOVAL
64324	NSD1	nuclear receptor binding SET domain protein 1	GO_CHROMOSOME_ORGANIZATION	GO_PEPTIDYL_LYSINE_MODIFICATION		GO_COVALENT_CHROMATIN_MODIFICATION	GO_NEGATIVE_REGULATION_OF_NITROGEN_COMPOUND_METABOLIC_PROCESS	GO_CHROMATIN_ORGANIZATION	GO_CHROMATIN_MODIFICATION	GO_NEGATIVE_REGULATION_OF_GENE_EXPRESSION	GO_POSITIVE_REGULATION_OF_GENE_EXPRESSION
8648	NCOA1	nuclear receptor coactivator 1	GO_CHROMOSOME_ORGANIZATION	GO_PEPTIDYL_LYSINE_MODIFICATION		GO_COVALENT_CHROMATIN_MODIFICATION		GO_CHROMATIN_ORGANIZATION	GO_CHROMATIN_MODIFICATION		GO_POSITIVE_REGULATION_OF_GENE_EXPRESSION
7862	BRPF1	bromodomain and PHD finger containing, 1	GO_CHROMOSOME_ORGANIZATION	GO_PEPTIDYL_LYSINE_MODIFICATION		GO_COVALENT_CHROMATIN_MODIFICATION		GO_CHROMATIN_ORGANIZATION	GO_CHROMATIN_MODIFICATION		GO_POSITIVE_REGULATION_OF_GENE_EXPRESSION
112869	CCDC101	coiled-coil domain containing 101	GO_CHROMOSOME_ORGANIZATION	GO_PEPTIDYL_LYSINE_MODIFICATION		GO_COVALENT_CHROMATIN_MODIFICATION		GO_CHROMATIN_ORGANIZATION	GO_CHROMATIN_MODIFICATION
117143	TADA1	transcriptional adaptor 1	GO_CHROMOSOME_ORGANIZATION	GO_PEPTIDYL_LYSINE_MODIFICATION		GO_COVALENT_CHROMATIN_MODIFICATION		GO_CHROMATIN_ORGANIZATION	GO_CHROMATIN_MODIFICATION
284058	KIAA1267	KIAA1267	GO_CHROMOSOME_ORGANIZATION	GO_PEPTIDYL_LYSINE_MODIFICATION		GO_COVALENT_CHROMATIN_MODIFICATION		GO_CHROMATIN_ORGANIZATION	GO_CHROMATIN_MODIFICATION
23067	SETD1B	SET domain containing 1B	GO_CHROMOSOME_ORGANIZATION	GO_PEPTIDYL_LYSINE_MODIFICATION		GO_COVALENT_CHROMATIN_MODIFICATION		GO_CHROMATIN_ORGANIZATION	GO_CHROMATIN_MODIFICATION
6314	ATXN7	ataxin 7	GO_CHROMOSOME_ORGANIZATION		GO_PROTEIN_MODIFICATION_BY_SMALL_PROTEIN_CONJUGATION_OR_REMOVAL	GO_COVALENT_CHROMATIN_MODIFICATION		GO_CHROMATIN_ORGANIZATION	GO_CHROMATIN_MODIFICATION		GO_POSITIVE_REGULATION_OF_GENE_EXPRESSION
8697	CDC23	cell division cycle 23 homolog (S. cerevisiae)	GO_CHROMOSOME_ORGANIZATION		GO_PROTEIN_MODIFICATION_BY_SMALL_PROTEIN_CONJUGATION_OR_REMOVAL							GO_PROTEIN_UBIQUITINATION
22992	KDM2A	lysine (K)-specific demethylase 2A	GO_CHROMOSOME_ORGANIZATION			GO_COVALENT_CHROMATIN_MODIFICATION		GO_CHROMATIN_ORGANIZATION	GO_CHROMATIN_MODIFICATION
161882	ZFPM1	zinc finger protein, multitype 1	GO_CHROMOSOME_ORGANIZATION				GO_NEGATIVE_REGULATION_OF_NITROGEN_COMPOUND_METABOLIC_PROCESS	GO_CHROMATIN_ORGANIZATION		GO_NEGATIVE_REGULATION_OF_GENE_EXPRESSION	GO_POSITIVE_REGULATION_OF_GENE_EXPRESSION
56946	C11orf30	chromosome 11 open reading frame 30	GO_CHROMOSOME_ORGANIZATION					GO_CHROMATIN_ORGANIZATION	GO_CHROMATIN_MODIFICATION
9493	KIF23	kinesin family member 23	GO_CHROMOSOME_ORGANIZATION
79003	MIS12	MIS12, MIND kinetochore complex component, homolog (S. pombe)	GO_CHROMOSOME_ORGANIZATION
10401	PIAS3	protein inhibitor of activated STAT, 3		GO_PEPTIDYL_LYSINE_MODIFICATION	GO_PROTEIN_MODIFICATION_BY_SMALL_PROTEIN_CONJUGATION_OR_REMOVAL						GO_POSITIVE_REGULATION_OF_GENE_EXPRESSION
81603	TRIM8	tripartite motif containing 8			GO_PROTEIN_MODIFICATION_BY_SMALL_PROTEIN_CONJUGATION_OR_REMOVAL		GO_NEGATIVE_REGULATION_OF_NITROGEN_COMPOUND_METABOLIC_PROCESS			GO_NEGATIVE_REGULATION_OF_GENE_EXPRESSION	GO_POSITIVE_REGULATION_OF_GENE_EXPRESSION	GO_PROTEIN_UBIQUITINATION
64750	SMURF2	SMAD specific E3 ubiquitin protein ligase 2			GO_PROTEIN_MODIFICATION_BY_SMALL_PROTEIN_CONJUGATION_OR_REMOVAL		GO_NEGATIVE_REGULATION_OF_NITROGEN_COMPOUND_METABOLIC_PROCESS			GO_NEGATIVE_REGULATION_OF_GENE_EXPRESSION		GO_PROTEIN_UBIQUITINATION
11236	RNF139	ring finger protein 139			GO_PROTEIN_MODIFICATION_BY_SMALL_PROTEIN_CONJUGATION_OR_REMOVAL		GO_NEGATIVE_REGULATION_OF_NITROGEN_COMPOUND_METABOLIC_PROCESS			GO_NEGATIVE_REGULATION_OF_GENE_EXPRESSION		GO_PROTEIN_UBIQUITINATION
51343	FZR1	fizzy/cell division cycle 20 related 1 (Drosophila)			GO_PROTEIN_MODIFICATION_BY_SMALL_PROTEIN_CONJUGATION_OR_REMOVAL							GO_PROTEIN_UBIQUITINATION
374920	C19orf68	chromosome 19 open reading frame 68			GO_PROTEIN_MODIFICATION_BY_SMALL_PROTEIN_CONJUGATION_OR_REMOVAL							GO_PROTEIN_UBIQUITINATION
65264	UBE2Z	ubiquitin-conjugating enzyme E2Z			GO_PROTEIN_MODIFICATION_BY_SMALL_PROTEIN_CONJUGATION_OR_REMOVAL							GO_PROTEIN_UBIQUITINATION
2188	FANCF	Fanconi anemia, complementation group F			GO_PROTEIN_MODIFICATION_BY_SMALL_PROTEIN_CONJUGATION_OR_REMOVAL							GO_PROTEIN_UBIQUITINATION
26234	FBXL5	F-box and leucine-rich repeat protein 5			GO_PROTEIN_MODIFICATION_BY_SMALL_PROTEIN_CONJUGATION_OR_REMOVAL							GO_PROTEIN_UBIQUITINATION
79872	CBLL1	Cas-Br-M (murine) ecotropic retroviral transforming sequence-like 1			GO_PROTEIN_MODIFICATION_BY_SMALL_PROTEIN_CONJUGATION_OR_REMOVAL							GO_PROTEIN_UBIQUITINATION
2305	FOXM1	forkhead box M1					GO_NEGATIVE_REGULATION_OF_NITROGEN_COMPOUND_METABOLIC_PROCESS			GO_NEGATIVE_REGULATION_OF_GENE_EXPRESSION	GO_POSITIVE_REGULATION_OF_GENE_EXPRESSION
79733	E2F8	E2F transcription factor 8					GO_NEGATIVE_REGULATION_OF_NITROGEN_COMPOUND_METABOLIC_PROCESS			GO_NEGATIVE_REGULATION_OF_GENE_EXPRESSION	GO_POSITIVE_REGULATION_OF_GENE_EXPRESSION
7023	TFAP4	transcription factor AP-4 (activating enhancer binding protein 4)					GO_NEGATIVE_REGULATION_OF_NITROGEN_COMPOUND_METABOLIC_PROCESS			GO_NEGATIVE_REGULATION_OF_GENE_EXPRESSION	GO_POSITIVE_REGULATION_OF_GENE_EXPRESSION
2117	ETV3	ets variant 3					GO_NEGATIVE_REGULATION_OF_NITROGEN_COMPOUND_METABOLIC_PROCESS			GO_NEGATIVE_REGULATION_OF_GENE_EXPRESSION
1822	ATN1	atrophin 1					GO_NEGATIVE_REGULATION_OF_NITROGEN_COMPOUND_METABOLIC_PROCESS			GO_NEGATIVE_REGULATION_OF_GENE_EXPRESSION
7091	TLE4	transducin-like enhancer of split 4 (E(sp1) homolog, Drosophila)					GO_NEGATIVE_REGULATION_OF_NITROGEN_COMPOUND_METABOLIC_PROCESS			GO_NEGATIVE_REGULATION_OF_GENE_EXPRESSION
85457	KIAA1737	KIAA1737					GO_NEGATIVE_REGULATION_OF_NITROGEN_COMPOUND_METABOLIC_PROCESS			GO_NEGATIVE_REGULATION_OF_GENE_EXPRESSION
147686	ZNF418	zinc finger protein 418					GO_NEGATIVE_REGULATION_OF_NITROGEN_COMPOUND_METABOLIC_PROCESS			GO_NEGATIVE_REGULATION_OF_GENE_EXPRESSION
7559	ZNF12	zinc finger protein 12					GO_NEGATIVE_REGULATION_OF_NITROGEN_COMPOUND_METABOLIC_PROCESS			GO_NEGATIVE_REGULATION_OF_GENE_EXPRESSION
8427	ZNF282	zinc finger protein 282					GO_NEGATIVE_REGULATION_OF_NITROGEN_COMPOUND_METABOLIC_PROCESS			GO_NEGATIVE_REGULATION_OF_GENE_EXPRESSION
1902	LPAR1	lysophosphatidic acid receptor 1					GO_NEGATIVE_REGULATION_OF_NITROGEN_COMPOUND_METABOLIC_PROCESS
658	BMPR1B	bone morphogenetic protein receptor, type IB									GO_POSITIVE_REGULATION_OF_GENE_EXPRESSION
5013	OTX1	orthodenticle homeobox 1									GO_POSITIVE_REGULATION_OF_GENE_EXPRESSION
9794	MAML1	mastermind-like 1 (Drosophila)									GO_POSITIVE_REGULATION_OF_GENE_EXPRESSION
171017	ZNF384	zinc finger protein 384									GO_POSITIVE_REGULATION_OF_GENE_EXPRESSION
54915	YTHDF1	YTH domain family, member 1									GO_POSITIVE_REGULATION_OF_GENE_EXPRESSION
60313	GPBP1L1	GC-rich promoter binding protein 1-like 1									GO_POSITIVE_REGULATION_OF_GENE_EXPRESSION
558	AXL	AXL receptor tyrosine kinase
53944	CSNK1G1	casein kinase 1, gamma 1
85417	CCNB3	cyclin B3
55137	FIGN	fidgetin
10298	PAK4	p21 protein (Cdc42/Rac)-activated kinase 4
55145	THAP1	THAP domain containing, apoptosis associated protein 1
6811	STX5	syntaxin 5
1656	DDX6	DEAD (Asp-Glu-Ala-Asp) box polypeptide 6
23380	SRGAP2	SLIT-ROBO Rho GTPase activating protein 2
200081	TXLNA	taxilin alpha
2526	FUT4	fucosyltransferase 4 (alpha (1,3) fucosyltransferase, myeloid-specific)
200734	SPRED2	sprouty-related, EVH1 domain containing 2
10603	SH2B2	SH2B adaptor protein 2
51067	YARS2	tyrosyl-tRNA synthetase 2, mitochondrial
54802	TRIT1	tRNA isopentenyltransferase 1
57688	ZSWIM6	zinc finger, SWIM-type containing 6
92558	CCDC64	coiled-coil domain containing 64
11153	FICD	FIC domain containing
55917	CTTNBP2NL	CTTNBP2 N-terminal like
6573	SLC19A1	solute carrier family 19 (folate transporter), member 1
55238	SLC38A7	solute carrier family 38, member 7
25800	SLC39A6	solute carrier family 39 (zinc transporter), member 6
55536	CDCA7L	cell division cycle associated 7-like
9563	H6PD	hexose-6-phosphate dehydrogenase (glucose 1-dehydrogenase)
57182	ANKRD50	ankyrin repeat domain 50
5900	RALGDS	ral guanine nucleotide dissociation stimulator
113829	SLC35A4	solute carrier family 35, member A4
317671	RFESD	Rieske (Fe-S) domain containing
23266	LPHN2	latrophilin 2
80273	GRPEL1	GrpE-like 1, mitochondrial (E. coli)
100289635	ZNF605	zinc finger protein 605
10184	LHFPL2	lipoma HMGIC fusion partner-like 2
124401	ANKS3	ankyrin repeat and sterile alpha motif domain containing 3
137209	ZNF572	zinc finger protein 572
139231	FAM199X	family with sequence similarity 199, X-linked
151613	TTC14	tetratricopeptide repeat domain 14
23199	KIAA0182	KIAA0182
26145	IRF2BP1	interferon regulatory factor 2 binding protein 1
27153	ZNF777	zinc finger protein 777
4302	MLLT6	myeloid/lymphoid or mixed-lineage leukemia (trithorax homolog, Drosophila); translocated to, 6
54540	FAM193B	family with sequence similarity 193, member B
54887	UHRF1BP1	UHRF1 binding protein 1
57224	NHSL1	NHS-like 1
65998	C11orf95	chromosome 11 open reading frame 95
6782	HSPA13	heat shock protein 70kDa family, member 13
7592	ZNF41	zinc finger protein 41
79029	SPATA5L1	spermatogenesis associated 5-like 1
79759	ZNF668	zinc finger protein 668
79798	ARMC5	armadillo repeat containing 5
80778	ZNF34	zinc finger protein 34
83744	ZNF484	zinc finger protein 484
84307	ZNF397	zinc finger protein 397
89887	ZNF628	zinc finger protein 628

## Sheet: cycle_geneList
SH2B2
GRPEL1
CDCA7L
KIF23
KDM2A
FZR1
RALGDS
TLE4
CBLL1
TRIM8
CCDC64
OTX1
SLC19A1
NHSL1
FAM193B
TRIT1
DDX6
FBXL5
HSPA13
C11orf30
FANCF
TTC14
H6PD
KIAA1267
YTHDF1
MLLT6
CXorf39
GPBP1L1
AXL
ATN1
SRGAP2
ZNF282
FIGN
NCOA1
ZSWIM6
THAP1
CTTNBP2NL
ANKS3
ZNF384
SLC35A4
KIAA0182
C11orf95
ZNF34
ARMC5
ZFPM1
ZNF397
XPC
ETV3
SPRED2
C19orf68
PAK4
YARS2
UBE2Z
ZNF628
FOXM1
UHRF1BP1
RFESD
ZNF484
SETD1B
IRF2BP1
LHFPL2
KIAA1737
TXLNA
SLC39A6
FUT4
LPHN2
E2F8
ZNF605
MIS12
TADA1
TFAP4
LPAR1
CDC23
ZNF572
ZNF668
RNF139
ZNF777
PIAS3
BRPF1
ZNF12
CCNB3
ZNF418
MAML1
BMPR1B
CCDC101
ANKRD50
ZNF41
ATXN7
STX5
PLEKHG4B
SPATA5L1
FICD
CSNK1G1
SLC38A7
NSD1
SMURF2
